# Supplementary material for: Identification and Characterization of TF-lncRNA Regulatory Networks Involved in the Tumorigenesis and Development of Adamantinomatous Craniopharyngioma
Source: Front Oncol. 2022 Jan 26;11:739714. doi: 10.3389/fonc.2021.739714 (PMC8827039; doi:10.3389/fonc.2021.739714)
Supplement: Supplementary file 2 [file DataSheet_1.xlsx]

## Sheet: TFRES
	TF	pathway	pval	padj	ES	sigValue	absolute RES
	NFE2	WNT Signaling Pathway	1	1	0.175869	-1	1
	STAT4	Hedgehog (Shh) Pathway	1	1	0.186895	-1	1
	ARNT2	WNT Signaling Pathway	1	1	0.16148	-1	1
	PBX2	TGF beta signaling pathway	0.00101317	0.00506586	0.823421	0.997974	0.997974
	SOX9	TGF beta signaling pathway	0.0010142	0.00507099	0.807419	0.997972	0.997972
	GLI1	Hedgehog (Shh) Pathway	0.00111235	0.00556174	0.830751	0.997775	0.997775
	KLF5	WNT Signaling Pathway	0.00114025	0.00570125	0.676392	0.997719	0.997719
	ISL1	Erk1/Erk2 Mapk Signaling pathway	0.998696	0.998696	-0.174173	0.997392	0.997392
	DLX2	WNT Signaling Pathway	0.00133511	0.00667557	0.884546	0.99733	0.99733
	BHLHE40	TGF beta signaling pathway	0.00133511	0.00667557	0.805073	0.99733	0.99733
	HOXA2	WNT Signaling Pathway	0.00155521	0.00777605	-0.695221	-0.99689	0.99689
	HNF1A	TGF beta signaling pathway	0.00162338	0.00811688	-0.76574	-0.996753	0.996753
	ZFHX3	WNT Signaling Pathway	0.00203874	0.0101937	0.72344	0.995923	0.995923
	HINFP	TGF beta signaling pathway	0.00228833	0.0114416	-0.738882	-0.995423	0.995423
	NR1I2	Hedgehog (Shh) Pathway	0.00239234	0.0119617	-0.788182	-0.995215	0.995215
	AHR	TGF beta signaling pathway	0.00251889	0.0125945	0.753629	0.994962	0.994962
	HAND2	TGF beta signaling pathway	0.00255754	0.0127877	-0.777454	-0.994885	0.994885
	ID2	Erk1/Erk2 Mapk Signaling pathway	0.00257069	0.0128535	0.627469	0.994859	0.994859
	MXD1	TGF beta signaling pathway	0.00277778	0.0100402	0.740258	0.994444	0.994444
	MYC	Erk1/Erk2 Mapk Signaling pathway	0.00294985	0.0147493	0.617781	0.9941	0.9941
	PBX2	ERBB2 in Signal	0.00300601	0.00751503	0.79462	0.993988	0.993988
	SMAD4	TGF beta signaling pathway	0.00303337	0.0151668	0.829276	0.993933	0.993933
	ETS1	Hedgehog (Shh) Pathway	0.996875	0.996875	0.195052	-0.99375	0.99375
	NR3C1	Erk1/Erk2 Mapk Signaling pathway	0.00324675	0.0162338	0.652879	0.993506	0.993506
	HOXB5	WNT Signaling Pathway	0.00370828	0.0123609	-0.61007	-0.992583	0.992583
	OTX1	TGF beta signaling pathway	0.00371058	0.0185529	-0.628668	-0.992579	0.992579
	RUNX1	TGF beta signaling pathway	0.00373599	0.0152999	0.700145	0.992528	0.992528
	HOXB6	WNT Signaling Pathway	0.00376412	0.0188206	-0.622189	-0.992472	0.992472
	NFE2	Hedgehog (Shh) Pathway	0.99619	1	-0.202652	0.992381	0.992381
	E2F2	Hedgehog (Shh) Pathway	0.996139	0.996139	-0.195424	0.992278	0.992278
	DLX4	Hedgehog (Shh) Pathway	0.00388601	0.0194301	0.864708	0.992228	0.992228
	VDR	TGF beta signaling pathway	0.00389105	0.0194553	0.755512	0.992218	0.992218
	HES7	TGF beta signaling pathway	0.00390625	0.0195312	-0.661804	-0.992188	0.992188
	MXD1	Erk1/Erk2 Mapk Signaling pathway	0.00401606	0.0100402	0.629578	0.991968	0.991968
	FOXC1	WNT Signaling Pathway	0.995976	0.995976	0.190208	-0.991952	0.991952
	RCOR1	WNT Signaling Pathway	0.00403226	0.0201613	0.732929	0.991935	0.991935
	USF2	Erk1/Erk2 Mapk Signaling pathway	0.0040858	0.020429	0.709082	0.991828	0.991828
	ESR1	Erk1/Erk2 Mapk Signaling pathway	0.995702	0.995702	0.181914	-0.991404	0.991404
	E2F3	Erk1/Erk2 Mapk Signaling pathway	0.0045045	0.0225225	0.642112	0.990991	0.990991
	RELB	TGF beta signaling pathway	0.00462428	0.0231214	0.70675	0.990751	0.990751
	SPDEF	TGF beta signaling pathway	0.00462428	0.0231214	-0.67235	-0.990751	0.990751
	GLIS2	TGF beta signaling pathway	0.00473934	0.0236967	0.721466	0.990521	0.990521
	HOXB5	ERBB2 in Signal	0.00494438	0.0123609	-0.606942	-0.990111	0.990111
	SOX4	TGF beta signaling pathway	0.00505561	0.0252781	0.787198	0.989889	0.989889
	ADNP	TGF beta signaling pathway	0.00509165	0.0254582	0.822621	0.989817	0.989817
	STAT3	WNT Signaling Pathway	0.00509165	0.0254582	0.676844	0.989817	0.989817
	PRDM1	Hedgehog (Shh) Pathway	0.994872	0.994872	-0.198909	0.989744	0.989744
	ZNF83	TGF beta signaling pathway	0.00513875	0.0256937	0.777599	0.989723	0.989723
	RFX1	WNT Signaling Pathway	0.00526316	0.0263158	0.666569	0.989474	0.989474
	HAND2	Erk1/Erk2 Mapk Signaling pathway	0.00536193	0.0134048	-0.621656	-0.989276	0.989276
	NFATC1	ERBB2 in Signal	0.00551268	0.0275634	0.66675	0.988975	0.988975
	CREB3L2	TGF beta signaling pathway	0.00555556	0.0277778	0.746436	0.988889	0.988889
	FOXH1	WNT Signaling Pathway	0.0056101	0.0280505	-0.597008	-0.98878	0.98878
	E2F4	TGF beta signaling pathway	0.00566893	0.0283447	0.780252	0.988662	0.988662
	MITF	TGF beta signaling pathway	0.00568182	0.0284091	-0.67829	-0.988636	0.988636
	E2F2	WNT Signaling Pathway	0.993988	0.996139	-0.206216	0.987976	0.987976
	MYC	TGF beta signaling pathway	0.00605144	0.0151286	0.690958	0.987897	0.987897
	ELF2	WNT Signaling Pathway	0.00605449	0.0302725	0.734708	0.987891	0.987891
	ETV5	TGF beta signaling pathway	0.00606673	0.0303337	0.716517	0.987867	0.987867
	CEBPB	TGF beta signaling pathway	0.00608828	0.0304414	0.721009	0.987823	0.987823
	HIVEP1	WNT Signaling Pathway	0.00611621	0.030581	0.685185	0.987768	0.987768
	RUNX1	WNT Signaling Pathway	0.00611995	0.0152999	0.654328	0.98776	0.98776
	DLX6	Hedgehog (Shh) Pathway	0.00625782	0.0312891	0.832983	0.987484	0.987484
	PAX6	WNT Signaling Pathway	0.99374	0.99374	0.194402	-0.98748	0.98748
	ZNF552	TGF beta signaling pathway	0.00649351	0.0324675	0.726109	0.987013	0.987013
	BHLHE41	TGF beta signaling pathway	0.00688468	0.0344234	0.721177	0.986231	0.986231
	NR2F2	TGF beta signaling pathway	0.00689655	0.0344828	0.679296	0.986207	0.986207
	FOXF2	TGF beta signaling pathway	0.00692521	0.034626	0.708541	0.98615	0.98615
	CIC	WNT Signaling Pathway	0.00704935	0.0352467	0.703659	0.985901	0.985901
	NFKB1	TGF beta signaling pathway	0.00706215	0.0353107	0.732168	0.985876	0.985876
	ELF4	TGF beta signaling pathway	0.00713012	0.0356506	0.704633	0.98574	0.98574
	TEAD1	TGF beta signaling pathway	0.00713558	0.0356779	0.781357	0.985729	0.985729
	NFAT5	TGF beta signaling pathway	0.00715015	0.0357508	0.773198	0.9857	0.9857
	DLX6	ERBB2 in Signal	0.992814	0.992814	0.219935	-0.985629	0.985629
	GFI1B	WNT Signaling Pathway	0.00721154	0.0360577	-0.629375	-0.985577	0.985577
	ELF1	Erk1/Erk2 Mapk Signaling pathway	0.00729927	0.0364964	0.682925	0.985401	0.985401
	FOSL1	Erk1/Erk2 Mapk Signaling pathway	0.00770416	0.0385208	0.650006	0.984592	0.984592
	NR3C1	TGF beta signaling pathway	0.00790068	0.0197517	0.702769	0.984199	0.984199
	FOXG1	TGF beta signaling pathway	0.992079	0.992079	-0.19087	0.984158	0.984158
	NKX3-1	WNT Signaling Pathway	0.008	0.04	0.606007	0.984	0.984
	PAX6	Hedgehog (Shh) Pathway	0.991922	0.99374	0.203496	-0.983845	0.983845
	KLF3	Erk1/Erk2 Mapk Signaling pathway	0.00821355	0.0410678	0.6025	0.983573	0.983573
	KLF5	Hedgehog (Shh) Pathway	0.00862069	0.0215517	0.715134	0.982759	0.982759
	KLF11	Erk1/Erk2 Mapk Signaling pathway	0.00863931	0.0431965	0.638227	0.982721	0.982721
	TAL1	ERBB2 in Signal	0.00865052	0.0432526	0.640557	0.982699	0.982699
	MSC	WNT Signaling Pathway	0.991266	0.991266	-0.207906	0.982533	0.982533
	NFKB2	Erk1/Erk2 Mapk Signaling pathway	0.00886918	0.0443459	0.60585	0.982262	0.982262
	RLF	ERBB2 in Signal	0.00900901	0.045045	0.736198	0.981982	0.981982
	SIX5	TGF beta signaling pathway	0.00910931	0.0455466	0.765747	0.981781	0.981781
	UBP1	TGF beta signaling pathway	0.00912779	0.0456389	0.765943	0.981744	0.981744
	SPI1	Hedgehog (Shh) Pathway	0.990854	0.990854	0.224273	-0.981707	0.981707
	PITX1	TGF beta signaling pathway	0.00920245	0.0460123	0.74079	0.981595	0.981595
	RORA	TGF beta signaling pathway	0.00921187	0.0460594	0.723864	0.981576	0.981576
	ARNTL2	TGF beta signaling pathway	0.00935829	0.0467914	0.6744	0.981283	0.981283
	IRX2	ERBB2 in Signal	0.990621	0.990621	0.219885	-0.981243	0.981243
	ID2	TGF beta signaling pathway	0.00942127	0.0235532	0.655463	0.981157	0.981157
	USF2	TGF beta signaling pathway	0.00943396	0.0235849	0.730239	0.981132	0.981132
	ERG	WNT Signaling Pathway	0.990415	0.990415	0.21724	-0.980831	0.980831
	E2F3	TGF beta signaling pathway	0.00961538	0.0240385	0.680503	0.980769	0.980769
	ZNF250	WNT Signaling Pathway	0.990279	0.990279	0.209595	-0.980559	0.980559
	FOXQ1	WNT Signaling Pathway	0.00980392	0.0490196	0.597234	0.980392	0.980392
	FOXM1	WNT Signaling Pathway	0.00995025	0.0497512	-0.598806	-0.9801	0.9801
	NR5A2	ERBB2 in Signal	0.99	0.99	-0.181961	0.98	0.98
	TCF7L1	TGF beta signaling pathway	0.01002	0.0501002	-0.710424	-0.97996	0.97996
	NRF1	TGF beta signaling pathway	0.010101	0.0505051	0.7867	0.979798	0.979798
	HOXB7	WNT Signaling Pathway	0.0101652	0.0508259	-0.620679	-0.97967	0.97967
	CREBL2	Erk1/Erk2 Mapk Signaling pathway	0.0102041	0.0283505	0.651767	0.979592	0.979592
	ZIC2	Hedgehog (Shh) Pathway	0.0102302	0.0511509	-0.698751	-0.97954	0.97954
	SMAD3	TGF beta signaling pathway	0.0102881	0.0514403	0.719243	0.979424	0.979424
	LHX5	WNT Signaling Pathway	0.0107015	0.0462392	-0.559582	-0.978597	0.978597
	CDX2	Erk1/Erk2 Mapk Signaling pathway	0.0107527	0.0537634	-0.577755	-0.978495	0.978495
	HOXA2	ERBB2 in Signal	0.0108865	0.0272162	-0.570406	-0.978227	0.978227
	HMGA1	Erk1/Erk2 Mapk Signaling pathway	0.0108932	0.0428571	0.645129	0.978214	0.978214
	HNF4G	TGF beta signaling pathway	0.0109649	0.0548246	-0.657083	-0.97807	0.97807
	NR4A1	TGF beta signaling pathway	0.988914	0.988914	-0.179773	0.977827	0.977827
	HBP1	ERBB2 in Signal	0.0110887	0.0554435	0.697812	0.977823	0.977823
	LYL1	ERBB2 in Signal	0.0111483	0.047619	0.628176	0.977703	0.977703
	CUX1	TGF beta signaling pathway	0.0112474	0.0562372	0.754033	0.977505	0.977505
	CREBL2	ERBB2 in Signal	0.0113402	0.0283505	0.661971	0.97732	0.97732
	XBP1	TGF beta signaling pathway	0.0113493	0.0542169	0.69682	0.977301	0.977301
	BHLHE40	Erk1/Erk2 Mapk Signaling pathway	0.0114943	0.0287356	0.641843	0.977011	0.977011
	HOXA1	Erk1/Erk2 Mapk Signaling pathway	0.988439	0.988439	-0.194049	0.976879	0.976879
	HESX1	TGF beta signaling pathway	0.0116279	0.0581395	-0.645039	-0.976744	0.976744
	ID4	TGF beta signaling pathway	0.0117146	0.0585729	0.714767	0.976571	0.976571
	MEF2C	WNT Signaling Pathway	0.988189	0.988189	-0.198278	0.976378	0.976378
	FOXK1	TGF beta signaling pathway	0.0120603	0.0603015	0.76369	0.975879	0.975879
	PBX3	WNT Signaling Pathway	0.0120724	0.0603622	0.706481	0.975855	0.975855
	KLF15	TGF beta signaling pathway	0.987879	0.987879	0.219103	-0.975758	0.975758
	GLI3	TGF beta signaling pathway	0.0121279	0.0606395	0.739189	0.975744	0.975744
	JUNB	TGF beta signaling pathway	0.0122283	0.0611413	0.67739	0.975543	0.975543
	RELB	Erk1/Erk2 Mapk Signaling pathway	0.0123596	0.0308989	0.613889	0.975281	0.975281
	MNT	Erk1/Erk2 Mapk Signaling pathway	0.0123967	0.0619835	0.596903	0.975207	0.975207
	RARA	WNT Signaling Pathway	0.012487	0.062435	0.617413	0.975026	0.975026
	MZF1	TGF beta signaling pathway	0.0125786	0.0628931	0.785648	0.974843	0.974843
	TCF4	ERBB2 in Signal	0.0126449	0.0632244	0.650189	0.97471	0.97471
	OTX1	WNT Signaling Pathway	0.0126582	0.0316456	-0.557464	-0.974684	0.974684
	E2F7	TGF beta signaling pathway	0.0127298	0.0636492	0.656079	0.97454	0.97454
	MEIS3	WNT Signaling Pathway	0.0130916	0.0654582	0.67513	0.973817	0.973817
	KDM5B	TGF beta signaling pathway	0.0132248	0.0661241	0.727464	0.97355	0.97355
	LHX2	TGF beta signaling pathway	0.013986	0.0699301	-0.629914	-0.972028	0.972028
	E2F4	Erk1/Erk2 Mapk Signaling pathway	0.0139935	0.0349839	0.680512	0.972013	0.972013
	IRF1	TGF beta signaling pathway	0.0142303	0.0711514	0.715592	0.971539	0.971539
	NR2F2	Erk1/Erk2 Mapk Signaling pathway	0.0142388	0.0355969	0.592019	0.971522	0.971522
	ZNF281	ERBB2 in Signal	0.0143737	0.0535714	0.640412	0.971253	0.971253
	IKZF5	ERBB2 in Signal	0.0144033	0.0720165	0.67764	0.971193	0.971193
	FOSB	Erk1/Erk2 Mapk Signaling pathway	0.985586	0.985586	0.196042	-0.971171	0.971171
	STAT1	TGF beta signaling pathway	0.014574	0.0429646	0.712536	0.970852	0.970852
	CLOCK	WNT Signaling Pathway	0.0146751	0.0733753	0.682354	0.97065	0.97065
	BATF	WNT Signaling Pathway	0.985294	0.985294	0.211054	-0.970588	0.970588
	IRF5	TGF beta signaling pathway	0.0147453	0.0737265	0.718184	0.970509	0.970509
	KLF10	Hedgehog (Shh) Pathway	0.0148233	0.0741163	0.697492	0.970353	0.970353
	ARNTL	ERBB2 in Signal	0.0150943	0.0516796	0.620018	0.969811	0.969811
	IRX2	Hedgehog (Shh) Pathway	0.0151134	0.0755668	0.805201	0.969773	0.969773
	DLX4	Erk1/Erk2 Mapk Signaling pathway	0.984848	0.984848	0.230993	-0.969697	0.969697
	NR2C2	TGF beta signaling pathway	0.0152284	0.0761421	0.740524	0.969543	0.969543
	TFEB	WNT Signaling Pathway	0.0155039	0.0775194	0.640437	0.968992	0.968992
	EPAS1	ERBB2 in Signal	0.015748	0.0496689	0.623616	0.968504	0.968504
	NFIL3	TGF beta signaling pathway	0.0157767	0.0788835	0.637666	0.968447	0.968447
	ELF4	Erk1/Erk2 Mapk Signaling pathway	0.0157895	0.0394737	0.600205	0.968421	0.968421
	HOXA10	WNT Signaling Pathway	0.0160772	0.0803859	-0.578735	-0.967846	0.967846
	HEYL	TGF beta signaling pathway	0.0161054	0.0805271	0.69865	0.967789	0.967789
	ADNP2	WNT Signaling Pathway	0.016129	0.0689479	0.657654	0.967742	0.967742
	NFATC1	Erk1/Erk2 Mapk Signaling pathway	0.0161812	0.0404531	0.594931	0.967638	0.967638
	VDR	Hedgehog (Shh) Pathway	0.983806	0.983806	0.24024	-0.967611	0.967611
	YBX1	Erk1/Erk2 Mapk Signaling pathway	0.0164948	0.0808977	0.64183	0.96701	0.96701
	ZBTB2	Erk1/Erk2 Mapk Signaling pathway	0.0165803	0.0829016	0.647851	0.966839	0.966839
	HOXB13	WNT Signaling Pathway	0.0166453	0.0608195	-0.591639	-0.966709	0.966709
	STAT5A	TGF beta signaling pathway	0.0166468	0.0478065	0.700846	0.966706	0.966706
	TP73	Hedgehog (Shh) Pathway	0.0167224	0.083612	0.730708	0.966555	0.966555
	GZF1	ERBB2 in Signal	0.0168776	0.080872	0.629887	0.966245	0.966245
	EHF	WNT Signaling Pathway	0.0169109	0.0845547	0.597737	0.966178	0.966178
	HMGA1	TGF beta signaling pathway	0.0171429	0.0428571	0.682754	0.965714	0.965714
	LCOR	WNT Signaling Pathway	0.0171717	0.0858586	0.686201	0.965657	0.965657
	STAT1	Erk1/Erk2 Mapk Signaling pathway	0.0171858	0.0429646	0.65427	0.965628	0.965628
	SREBF2	TGF beta signaling pathway	0.0172414	0.0477867	0.738659	0.965517	0.965517
	MYB	Hedgehog (Shh) Pathway	0.0174497	0.0872483	-0.719228	-0.965101	0.965101
	HIVEP3	WNT Signaling Pathway	0.0176532	0.0882658	0.644275	0.964694	0.964694
	HIF1A	TGF beta signaling pathway	0.0176991	0.0630252	0.657812	0.964602	0.964602
	NFKB2	TGF beta signaling pathway	0.0178784	0.0446961	0.642717	0.964243	0.964243
	ELK3	Erk1/Erk2 Mapk Signaling pathway	0.0179136	0.089568	0.61931	0.964173	0.964173
	MAX	ERBB2 in Signal	0.0182371	0.0911854	0.6904	0.963526	0.963526
	KLF3	Hedgehog (Shh) Pathway	0.0182403	0.0456009	0.661859	0.963519	0.963519
	NCOR1	TGF beta signaling pathway	0.0182927	0.0914634	0.733382	0.963415	0.963415
	ZFP42	TGF beta signaling pathway	0.018315	0.0915751	-0.659987	-0.96337	0.96337
	GATA1	ERBB2 in Signal	0.981633	0.981633	-0.205971	0.963265	0.963265
	LHX5	TGF beta signaling pathway	0.0184957	0.0462392	-0.581992	-0.963009	0.963009
	E2F7	Hedgehog (Shh) Pathway	0.981366	0.981366	-0.204616	0.962733	0.962733
	HSF4	TGF beta signaling pathway	0.0187891	0.0939457	0.742053	0.962422	0.962422
	USF1	Erk1/Erk2 Mapk Signaling pathway	0.0187891	0.0674946	0.641586	0.962422	0.962422
	MSX2	TGF beta signaling pathway	0.0190678	0.095339	0.727567	0.961864	0.961864
	SREBF2	WNT Signaling Pathway	0.0191147	0.0477867	0.696352	0.961771	0.961771
	STAT5A	Erk1/Erk2 Mapk Signaling pathway	0.0191226	0.0478065	0.631106	0.961755	0.961755
	AFF4	WNT Signaling Pathway	0.0191339	0.0956697	0.707495	0.961732	0.961732
	ZBED4	ERBB2 in Signal	0.0191726	0.0605449	0.738806	0.961655	0.961655
	GABPA	ERBB2 in Signal	0.0191919	0.0959596	0.668273	0.961616	0.961616
	GLIS1	Hedgehog (Shh) Pathway	0.0192616	0.0963082	-0.67891	-0.961477	0.961477
	SETDB1	TGF beta signaling pathway	0.0192698	0.0963489	0.731469	0.96146	0.96146
	IRX3	WNT Signaling Pathway	0.019334	0.0966702	0.630802	0.961332	0.961332
	DMRT1	WNT Signaling Pathway	0.0193402	0.0967008	-0.597112	-0.96132	0.96132
	POU5F1	TGF beta signaling pathway	0.0193452	0.0967262	-0.668908	-0.96131	0.96131
	EPAS1	TGF beta signaling pathway	0.0198675	0.0496689	0.664182	0.960265	0.960265
	CREBL2	TGF beta signaling pathway	0.0198745	0.0331241	0.690413	0.960251	0.960251
	DLX2	Hedgehog (Shh) Pathway	0.0199147	0.0497866	0.800057	0.960171	0.960171
	POU2F2	Hedgehog (Shh) Pathway	0.979933	0.979933	-0.20816	0.959866	0.959866
	HOXA1	Hedgehog (Shh) Pathway	0.020155	0.100775	-0.676149	-0.95969	0.95969
	ARNTL	TGF beta signaling pathway	0.0206718	0.0516796	0.638553	0.958656	0.958656
	ZNF281	Erk1/Erk2 Mapk Signaling pathway	0.0214286	0.0535714	0.611198	0.957143	0.957143
	XBP1	Erk1/Erk2 Mapk Signaling pathway	0.0216867	0.0542169	0.597104	0.956627	0.956627
	IRX2	Erk1/Erk2 Mapk Signaling pathway	0.978311	0.990621	0.236931	-0.956621	0.956621
	HOXA6	WNT Signaling Pathway	0.021978	0.10989	-0.571459	-0.956044	0.956044
	MEF2D	Erk1/Erk2 Mapk Signaling pathway	0.0222222	0.111111	0.611537	0.955556	0.955556
	SMAD3	WNT Signaling Pathway	0.022335	0.0558376	0.664468	0.95533	0.95533
	BARHL1	TGF beta signaling pathway	0.0225564	0.112782	-0.58818	-0.954887	0.954887
	ZNF84	TGF beta signaling pathway	0.0233503	0.116751	0.760416	0.953299	0.953299
	TBX3	ERBB2 in Signal	0.0233577	0.0828313	0.562696	0.953285	0.953285
	CTCFL	TGF beta signaling pathway	0.0233813	0.116906	-0.641992	-0.953237	0.953237
	UBTF	TGF beta signaling pathway	0.0234694	0.0707071	0.722001	0.953061	0.953061
	RAX2	TGF beta signaling pathway	0.0235571	0.0935374	-0.636653	-0.952886	0.952886
	RUNX2	WNT Signaling Pathway	0.0241851	0.120925	0.599753	0.95163	0.95163
	ZBED4	WNT Signaling Pathway	0.024218	0.0605449	0.729714	0.951564	0.951564
	HOXB13	ERBB2 in Signal	0.0243278	0.0608195	-0.578199	-0.951344	0.951344
	IRF9	Erk1/Erk2 Mapk Signaling pathway	0.0246407	0.100412	0.645882	0.950719	0.950719
	ARID3A	TGF beta signaling pathway	0.025	0.0490731	0.64267	0.95	0.95
	MAFK	WNT Signaling Pathway	0.0251256	0.125628	0.638576	0.949749	0.949749
	HIF1A	Erk1/Erk2 Mapk Signaling pathway	0.0252101	0.0630252	0.572336	0.94958	0.94958
	ZNF236	TGF beta signaling pathway	0.0252781	0.12639	0.651851	0.949444	0.949444
	NFYB	WNT Signaling Pathway	0.0254323	0.127162	0.60455	0.949135	0.949135
	DLX1	WNT Signaling Pathway	0.0255319	0.0673653	0.685531	0.948936	0.948936
	NEUROD2	TGF beta signaling pathway	0.0255591	0.0682183	-0.613636	-0.948882	0.948882
	HES7	WNT Signaling Pathway	0.0259481	0.0474052	-0.522208	-0.948104	0.948104
	FOXH1	Hedgehog (Shh) Pathway	0.0260116	0.0650289	-0.637874	-0.947977	0.947977
	CAMTA1	WNT Signaling Pathway	0.0262626	0.131313	0.660841	0.947475	0.947475
	HOXD1	Hedgehog (Shh) Pathway	0.0263488	0.131744	-0.737757	-0.947302	0.947302
	TCF12	WNT Signaling Pathway	0.0263959	0.101523	0.675789	0.947208	0.947208
	MEF2A	WNT Signaling Pathway	0.0265306	0.132653	0.655279	0.946939	0.946939
	TEAD2	TGF beta signaling pathway	0.0265589	0.132794	0.611956	0.946882	0.946882
	FOSL2	TGF beta signaling pathway	0.0268528	0.0858745	0.642614	0.946294	0.946294
	DLX1	Hedgehog (Shh) Pathway	0.0269461	0.0673653	0.779475	0.946108	0.946108
	USF1	TGF beta signaling pathway	0.0269978	0.0674946	0.697335	0.946004	0.946004
	ARID3A	Erk1/Erk2 Mapk Signaling pathway	0.0271739	0.0490731	0.587315	0.945652	0.945652
	SMARCC1	TGF beta signaling pathway	0.0272177	0.136089	0.746706	0.945565	0.945565
	NEUROD2	WNT Signaling Pathway	0.0272873	0.0682183	-0.580229	-0.945425	0.945425
	E2F8	TGF beta signaling pathway	0.972662	0.972662	-0.246981	0.945324	0.945324
	MEIS2	ERBB2 in Signal	0.0273823	0.136911	0.638686	0.945235	0.945235
	ADNP2	TGF beta signaling pathway	0.0275792	0.0689479	0.673852	0.944842	0.944842
	ETV6	TGF beta signaling pathway	0.0276008	0.109261	0.643995	0.944798	0.944798
	SNAPC4	WNT Signaling Pathway	0.0281124	0.140562	0.699609	0.943775	0.943775
	CREB3L2	Erk1/Erk2 Mapk Signaling pathway	0.0281501	0.0703753	0.597099	0.9437	0.9437
	ID1	WNT Signaling Pathway	0.0281543	0.140772	0.650171	0.943691	0.943691
	UBTF	WNT Signaling Pathway	0.0282828	0.0707071	0.688758	0.943434	0.943434
	TCF7L2	WNT Signaling Pathway	0.0282828	0.141414	0.633974	0.943434	0.943434
	HOXC6	WNT Signaling Pathway	0.0283688	0.0759878	-0.681054	-0.943262	0.943262
	NFKB2	ERBB2 in Signal	0.0284091	0.0473485	0.596434	0.943182	0.943182
	ASH1L	TGF beta signaling pathway	0.0284842	0.142421	0.719914	0.943032	0.943032
	LYL1	Hedgehog (Shh) Pathway	0.0285375	0.047619	0.681546	0.942925	0.942925
	LYL1	TGF beta signaling pathway	0.0285714	0.047619	0.628701	0.942857	0.942857
	IRF3	WNT Signaling Pathway	0.0287474	0.0795688	0.62853	0.942505	0.942505
	ARNT2	ERBB2 in Signal	0.971098	1	-0.198335	0.942197	0.942197
	SOX17	Hedgehog (Shh) Pathway	0.971084	0.971084	-0.219226	0.942169	0.942169
	NANOG	TGF beta signaling pathway	0.0289389	0.144695	-0.690532	-0.942122	0.942122
	CEBPB	Erk1/Erk2 Mapk Signaling pathway	0.0289855	0.0724638	0.613462	0.942029	0.942029
	ZMIZ1	WNT Signaling Pathway	0.0290456	0.108136	0.627909	0.941909	0.941909
	FOXK2	WNT Signaling Pathway	0.0290581	0.0826653	0.663586	0.941884	0.941884
	MYBL1	Hedgehog (Shh) Pathway	0.970923	0.970923	0.267394	-0.941846	0.941846
	PRDM4	WNT Signaling Pathway	0.0291165	0.145582	0.672708	0.941767	0.941767
	ATF5	Erk1/Erk2 Mapk Signaling pathway	0.0292793	0.0832342	0.634453	0.941441	0.941441
	HES4	WNT Signaling Pathway	0.029382	0.14691	0.647665	0.941236	0.941236
	ARID3A	WNT Signaling Pathway	0.0294438	0.0490731	0.601061	0.941112	0.941112
	STAT5A	ERBB2 in Signal	0.0295791	0.0492984	0.636652	0.940842	0.940842
	GRHL2	ERBB2 in Signal	0.0296296	0.099889	0.661343	0.940741	0.940741
	GLIS1	Erk1/Erk2 Mapk Signaling pathway	0.970238	0.970238	0.204851	-0.940476	0.940476
	BCL11A	Hedgehog (Shh) Pathway	0.0297872	0.148936	0.766164	0.940426	0.940426
	GLI3	ERBB2 in Signal	0.0298507	0.0746269	0.685109	0.940299	0.940299
	EVX1	TGF beta signaling pathway	0.0300842	0.136095	-0.602861	-0.939832	0.939832
	TFE3	WNT Signaling Pathway	0.0300903	0.150451	0.646824	0.939819	0.939819
	PIAS1	ERBB2 in Signal	0.0301205	0.150602	0.669124	0.939759	0.939759
	ZFX	ERBB2 in Signal	0.030303	0.0757576	0.666751	0.939394	0.939394
	ZFX	WNT Signaling Pathway	0.030303	0.0757576	0.666531	0.939394	0.939394
	CDX2	Hedgehog (Shh) Pathway	0.0303384	0.0550055	-0.63353	-0.939323	0.939323
	HOXC6	ERBB2 in Signal	0.0303951	0.0759878	-0.677128	-0.93921	0.93921
	TCF3	ERBB2 in Signal	0.0304878	0.152439	0.648583	0.939024	0.939024
	JUNB	Erk1/Erk2 Mapk Signaling pathway	0.0309556	0.077389	0.583236	0.938089	0.938089
	LHX4	Erk1/Erk2 Mapk Signaling pathway	0.968944	0.968944	-0.22351	0.937888	0.937888
	IKZF5	TGF beta signaling pathway	0.031348	0.0722282	0.679055	0.937304	0.937304
	STAT6	WNT Signaling Pathway	0.0313765	0.156883	0.657445	0.937247	0.937247
	FOXC1	TGF beta signaling pathway	0.0313808	0.156904	0.676347	0.937238	0.937238
	IRF3	ERBB2 in Signal	0.0318275	0.0795688	0.61989	0.936345	0.936345
	PAX5	Hedgehog (Shh) Pathway	0.0321361	0.160681	-0.638316	-0.935728	0.935728
	BACH1	WNT Signaling Pathway	0.0321932	0.160966	0.607225	0.935614	0.935614
	YBX1	ERBB2 in Signal	0.0323591	0.0808977	0.628828	0.935282	0.935282
	SRF	WNT Signaling Pathway	0.0323887	0.0816327	0.637203	0.935223	0.935223
	NKX6-1	Erk1/Erk2 Mapk Signaling pathway	0.967347	0.967347	-0.221909	0.934694	0.934694
	SRF	TGF beta signaling pathway	0.0326531	0.0816327	0.66767	0.934694	0.934694
	EPAS1	WNT Signaling Pathway	0.0328084	0.0546807	0.59996	0.934383	0.934383
	HES7	Erk1/Erk2 Mapk Signaling pathway	0.0330097	0.0474052	-0.487249	-0.933981	0.933981
	FOXK2	ERBB2 in Signal	0.0330661	0.0826653	0.656987	0.933868	0.933868
	TFCP2	ERBB2 in Signal	0.0331325	0.165663	0.737185	0.933735	0.933735
	TAL1	TGF beta signaling pathway	0.0332168	0.083042	0.624035	0.933566	0.933566
	ZNF266	ERBB2 in Signal	0.0332661	0.166331	0.642693	0.933468	0.933468
	ATF5	TGF beta signaling pathway	0.0332937	0.0832342	0.670066	0.933413	0.933413
	HES1	WNT Signaling Pathway	0.0335025	0.106496	0.629154	0.932995	0.932995
	FOXM1	TGF beta signaling pathway	0.03367	0.0746269	-0.573407	-0.93266	0.93266
	ZEB1	TGF beta signaling pathway	0.0343558	0.171779	0.67803	0.931288	0.931288
	AHR	Erk1/Erk2 Mapk Signaling pathway	0.034565	0.0864124	0.600103	0.93087	0.93087
	SMARCC2	ERBB2 in Signal	0.035035	0.175175	0.689764	0.92993	0.92993
	TBX3	WNT Signaling Pathway	0.0350365	0.0828313	0.535951	0.929927	0.929927
	DDIT3	WNT Signaling Pathway	0.0351967	0.133368	0.590187	0.929607	0.929607
	CUX1	WNT Signaling Pathway	0.0352113	0.0880282	0.690663	0.929577	0.929577
	NKX3-1	Hedgehog (Shh) Pathway	0.0353535	0.0883838	0.61217	0.929293	0.929293
	FOXF1	WNT Signaling Pathway	0.964467	0.964467	-0.196377	0.928934	0.928934
	NR1I2	ERBB2 in Signal	0.0355505	0.0888761	-0.541055	-0.928899	0.928899
	ZBTB2	TGF beta signaling pathway	0.0356371	0.0890929	0.667889	0.928726	0.928726
	GLIS2	Erk1/Erk2 Mapk Signaling pathway	0.0356732	0.089183	0.581946	0.928654	0.928654
	OTX1	ERBB2 in Signal	0.0361664	0.0602773	-0.520408	-0.927667	0.927667
	TCFL5	TGF beta signaling pathway	0.0362538	0.181269	0.718705	0.927492	0.927492
	CDX2	ERBB2 in Signal	0.0363036	0.0550055	-0.541868	-0.927393	0.927393
	SMAD5	TGF beta signaling pathway	0.0363269	0.181635	0.720103	0.927346	0.927346
	HEY1	WNT Signaling Pathway	0.0363448	0.181724	0.599705	0.92731	0.92731
	FOXO4	WNT Signaling Pathway	0.0363636	0.121212	0.656846	0.927273	0.927273
	ARNTL	WNT Signaling Pathway	0.036478	0.0607966	0.582234	0.927044	0.927044
	CREB3L4	Hedgehog (Shh) Pathway	0.0366667	0.183333	0.727611	0.926667	0.926667
	FOSL2	WNT Signaling Pathway	0.0368034	0.0858745	0.578866	0.926393	0.926393
	BCLAF1	ERBB2 in Signal	0.037037	0.185185	0.675015	0.925926	0.925926
	ELK3	ERBB2 in Signal	0.037037	0.0925926	0.607928	0.925926	0.925926
	STAT4	WNT Signaling Pathway	0.037037	0.185185	0.656909	0.925926	0.925926
	ETS2	WNT Signaling Pathway	0.0370752	0.185376	0.622789	0.92585	0.92585
	CREB1	TGF beta signaling pathway	0.0373737	0.186869	0.753371	0.925253	0.925253
	RAX2	Erk1/Erk2 Mapk Signaling pathway	0.037415	0.0935374	-0.566308	-0.92517	0.92517
	ETV1	Hedgehog (Shh) Pathway	0.0378378	0.189189	0.675029	0.924324	0.924324
	PBX1	ERBB2 in Signal	0.0378698	0.189349	0.582009	0.92426	0.92426
	HES7	ERBB2 in Signal	0.0379242	0.0474052	-0.50764	-0.924152	0.924152
	VEZF1	TGF beta signaling pathway	0.0383838	0.191919	0.738158	0.923232	0.923232
	GRHL1	TGF beta signaling pathway	0.038864	0.142719	0.627621	0.922272	0.922272
	NFATC4	WNT Signaling Pathway	0.0392157	0.14664	0.561096	0.921569	0.921569
	CASZ1	TGF beta signaling pathway	0.0397422	0.198711	0.691443	0.920516	0.920516
	RFX5	Erk1/Erk2 Mapk Signaling pathway	0.0397554	0.118449	0.617706	0.920489	0.920489
	CDX1	WNT Signaling Pathway	0.0399002	0.103359	-0.553099	-0.9202	0.9202
	IRF9	ERBB2 in Signal	0.0401648	0.100412	0.641872	0.91967	0.91967
	TCF12	ERBB2 in Signal	0.0406091	0.101523	0.656464	0.918782	0.918782
	IRX5	TGF beta signaling pathway	0.040625	0.203125	0.692835	0.91875	0.91875
	FOXP3	TGF beta signaling pathway	0.0406905	0.203453	0.672311	0.918619	0.918619
	THAP11	Hedgehog (Shh) Pathway	0.0409234	0.169363	0.727938	0.918153	0.918153
	SP3	ERBB2 in Signal	0.041041	0.205205	0.699336	0.917918	0.917918
	USF2	ERBB2 in Signal	0.0413223	0.0688705	0.642571	0.917355	0.917355
	CDX1	TGF beta signaling pathway	0.0413437	0.103359	-0.588618	-0.917313	0.917313
	FOXQ1	Hedgehog (Shh) Pathway	0.0415225	0.103486	0.607482	0.916955	0.916955
	LHX5	ERBB2 in Signal	0.0416171	0.0693619	-0.510349	-0.916766	0.916766
	HMGA1	Hedgehog (Shh) Pathway	0.0416667	0.0694444	0.678175	0.916667	0.916667
	MAFG	WNT Signaling Pathway	0.0416667	0.181233	0.62282	0.916667	0.916667
	TEAD4	WNT Signaling Pathway	0.0418605	0.198758	0.534183	0.916279	0.916279
	TGIF1	ERBB2 in Signal	0.0422111	0.211055	0.65426	0.915578	0.915578
	NFE2L1	TGF beta signaling pathway	0.0423032	0.137969	0.647163	0.915394	0.915394
	KDM5B	WNT Signaling Pathway	0.0423814	0.0891356	0.64187	0.915237	0.915237
	ZNF250	Hedgehog (Shh) Pathway	0.957584	0.990279	0.272908	-0.915167	0.915167
	SNAI2	WNT Signaling Pathway	0.0425273	0.147601	0.547802	0.914945	0.914945
	HES1	Hedgehog (Shh) Pathway	0.0425985	0.106496	0.67753	0.914803	0.914803
	GLI2	Hedgehog (Shh) Pathway	0.0426065	0.15625	0.696005	0.914787	0.914787
	KLF10	Erk1/Erk2 Mapk Signaling pathway	0.0426439	0.0970874	0.547175	0.914712	0.914712
	HAND2	ERBB2 in Signal	0.0427807	0.0713012	-0.535632	-0.914439	0.914439
	RARG	WNT Signaling Pathway	0.042887	0.199336	0.61252	0.914226	0.914226
	HHEX	TGF beta signaling pathway	0.0428954	0.214477	0.701749	0.914209	0.914209
	LHX4	ERBB2 in Signal	0.956781	0.968944	0.26156	-0.913562	0.913562
	ZMIZ1	Erk1/Erk2 Mapk Signaling pathway	0.0432544	0.108136	0.601285	0.913491	0.913491
	RFX7	ERBB2 in Signal	0.0432596	0.216298	0.701182	0.913481	0.913481
	IKZF5	Hedgehog (Shh) Pathway	0.0433369	0.0722282	0.693008	0.913326	0.913326
	ARNT2	Hedgehog (Shh) Pathway	0.956522	1	0.278968	-0.913043	0.913043
	ETV6	ERBB2 in Signal	0.0437045	0.109261	0.587292	0.912591	0.912591
	ID3	TGF beta signaling pathway	0.0437436	0.206653	0.685165	0.912513	0.912513
	CDX2	WNT Signaling Pathway	0.0440044	0.0550055	-0.533311	-0.911991	0.911991
	NFKB1	Erk1/Erk2 Mapk Signaling pathway	0.0440587	0.110147	0.586876	0.911883	0.911883
	LHX4	Hedgehog (Shh) Pathway	0.0440729	0.220365	0.705832	0.911854	0.911854
	FOXM1	ERBB2 in Signal	0.0447761	0.0746269	-0.52907	-0.910448	0.910448
	CAMTA2	Erk1/Erk2 Mapk Signaling pathway	0.0448522	0.224261	0.553003	0.910296	0.910296
	IRF1	Erk1/Erk2 Mapk Signaling pathway	0.0452381	0.113095	0.608807	0.909524	0.909524
	ADNP	ERBB2 in Signal	0.0453172	0.113293	0.692046	0.909366	0.909366
	PBX3	TGF beta signaling pathway	0.0454087	0.113522	0.690648	0.909183	0.909183
	SMAD1	TGF beta signaling pathway	0.0454087	0.191339	0.682078	0.909183	0.909183
	NFAT5	WNT Signaling Pathway	0.0456853	0.114213	0.665839	0.908629	0.908629
	MXI1	TGF beta signaling pathway	0.0457317	0.228659	0.690259	0.908537	0.908537
	BCL6	WNT Signaling Pathway	0.0459184	0.144778	0.622369	0.908163	0.908163
	TCF21	WNT Signaling Pathway	0.953846	0.953846	-0.222157	0.907692	0.907692
	AFF1	ERBB2 in Signal	0.0463243	0.231621	0.660977	0.907351	0.907351
	MYBL2	Hedgehog (Shh) Pathway	0.9536	0.9536	0.269606	-0.9072	0.9072
	GZF1	Erk1/Erk2 Mapk Signaling pathway	0.0464135	0.080872	0.582868	0.907173	0.907173
	NR5A2	TGF beta signaling pathway	0.0466867	0.221713	-0.606663	-0.906627	0.906627
	LCORL	ERBB2 in Signal	0.046748	0.23374	0.610536	0.906504	0.906504
	VDR	WNT Signaling Pathway	0.953033	0.983806	0.246437	-0.906067	0.906067
	ZNF384	WNT Signaling Pathway	0.047	0.104167	0.679604	0.906	0.906
	ERF	ERBB2 in Signal	0.0472362	0.236181	0.660577	0.905528	0.905528
	DMRT1	Erk1/Erk2 Mapk Signaling pathway	0.0472441	0.11811	-0.55103	-0.905512	0.905512
	ZNF552	ERBB2 in Signal	0.0474684	0.118671	0.591012	0.905063	0.905063
	STAT2	WNT Signaling Pathway	0.0476673	0.238337	0.641286	0.904665	0.904665
	CLOCK	Hedgehog (Shh) Pathway	0.0477778	0.119444	0.701085	0.904444	0.904444
	MBD4	Erk1/Erk2 Mapk Signaling pathway	0.0478128	0.222562	0.640189	0.904374	0.904374
	HOXD1	ERBB2 in Signal	0.952038	0.952038	-0.271649	0.904077	0.904077
	KLF13	WNT Signaling Pathway	0.0479826	0.23471	0.621181	0.904035	0.904035
	FOXO4	ERBB2 in Signal	0.0484848	0.121212	0.645888	0.90303	0.90303
	GZF1	WNT Signaling Pathway	0.0485232	0.080872	0.594366	0.902954	0.902954
	UBP1	WNT Signaling Pathway	0.0490982	0.122745	0.684345	0.901804	0.901804
	DLX6	TGF beta signaling pathway	0.950662	0.992814	0.286855	-0.901324	0.901324
	NFYA	ERBB2 in Signal	0.0493952	0.23073	0.702771	0.90121	0.90121
	TBX3	TGF beta signaling pathway	0.0496988	0.0828313	0.565217	0.900602	0.900602
	TERF1	Hedgehog (Shh) Pathway	0.0497297	0.248649	0.717823	0.900541	0.900541
	HOXA10	ERBB2 in Signal	0.0503751	0.125938	-0.549256	-0.89925	0.89925
	ZNF384	ERBB2 in Signal	0.051	0.104167	0.675485	0.898	0.898
	ARNTL2	Erk1/Erk2 Mapk Signaling pathway	0.0511222	0.116328	0.534936	0.897756	0.897756
	CTCF	ERBB2 in Signal	0.0512048	0.256024	0.717974	0.89759	0.89759
	TFAP2C	ERBB2 in Signal	0.0512563	0.165647	0.644253	0.897487	0.897487
	ESRRA	Erk1/Erk2 Mapk Signaling pathway	0.0514541	0.257271	0.593594	0.897092	0.897092
	FOSL2	ERBB2 in Signal	0.0515247	0.0858745	0.565585	0.896951	0.896951
	HMGN3	WNT Signaling Pathway	0.0515672	0.257836	0.6405	0.896866	0.896866
	IRX2	WNT Signaling Pathway	0.0515826	0.128957	0.66903	0.896835	0.896835
	JUN	TGF beta signaling pathway	0.0516333	0.258166	0.631796	0.896733	0.896733
	E2F8	ERBB2 in Signal	0.948097	0.972662	0.226623	-0.896194	0.896194
	KLF3	ERBB2 in Signal	0.0523077	0.0871795	0.556744	0.895385	0.895385
	MBD3	WNT Signaling Pathway	0.0523139	0.236419	0.683153	0.895372	0.895372
	FOXP1	TGF beta signaling pathway	0.0526849	0.263425	0.698377	0.89463	0.89463
	GRHL2	TGF beta signaling pathway	0.0530878	0.099889	0.669463	0.893824	0.893824
	SREBF2	ERBB2 in Signal	0.0533199	0.0888665	0.653047	0.89336	0.89336
	ZNF407	TGF beta signaling pathway	0.0533199	0.223557	0.701196	0.89336	0.89336
	DDIT3	TGF beta signaling pathway	0.0533473	0.133368	0.611158	0.893305	0.893305
	KDM5B	ERBB2 in Signal	0.0534813	0.0891356	0.632584	0.893037	0.893037
	HINFP	Erk1/Erk2 Mapk Signaling pathway	0.0539846	0.134961	-0.520774	-0.892031	0.892031
	GFI1B	ERBB2 in Signal	0.0540865	0.135216	-0.53974	-0.891827	0.891827
	ZBTB7B	WNT Signaling Pathway	0.0541103	0.270552	0.640942	0.891779	0.891779
	TBP	TGF beta signaling pathway	0.0544355	0.235707	0.718114	0.891129	0.891129
	EVX1	WNT Signaling Pathway	0.0544379	0.136095	-0.540152	-0.891124	0.891124
	STAT3	TGF beta signaling pathway	0.0544503	0.136126	0.620832	0.891099	0.891099
	ZNF274	WNT Signaling Pathway	0.0544904	0.138749	0.602768	0.891019	0.891019
	NR3C1	WNT Signaling Pathway	0.0545657	0.0709911	0.591363	0.890869	0.890869
	NFE2L1	Erk1/Erk2 Mapk Signaling pathway	0.0551876	0.137969	0.58389	0.889625	0.889625
	ZNF274	ERBB2 in Signal	0.0554995	0.138749	0.602255	0.889001	0.889001
	ARID3A	ERBB2 in Signal	0.0556161	0.0695202	0.570058	0.888768	0.888768
	CEBPA	TGF beta signaling pathway	0.0556174	0.278087	0.650565	0.888765	0.888765
	CEBPZ	ERBB2 in Signal	0.0562372	0.132556	0.635622	0.887526	0.887526
	E2F1	TGF beta signaling pathway	0.05625	0.28125	0.628023	0.8875	0.8875
	EHF	TGF beta signaling pathway	0.0564706	0.141176	0.58002	0.887059	0.887059
	FOSL1	TGF beta signaling pathway	0.0565428	0.141357	0.622047	0.886914	0.886914
	PGR	WNT Signaling Pathway	0.943452	0.943452	0.224793	-0.886905	0.886905
	ETV7	TGF beta signaling pathway	0.0566298	0.283149	0.640724	0.88674	0.88674
	NR3C1	ERBB2 in Signal	0.0567929	0.0709911	0.588934	0.886414	0.886414
	SNAPC4	TGF beta signaling pathway	0.0568528	0.142132	0.708951	0.886294	0.886294
	MYNN	ERBB2 in Signal	0.0571142	0.285571	0.689127	0.885772	0.885772
	FOXK1	ERBB2 in Signal	0.0572289	0.143072	0.679599	0.885542	0.885542
	CUX1	ERBB2 in Signal	0.0573441	0.0955734	0.661126	0.885312	0.885312
	IRX3	Hedgehog (Shh) Pathway	0.0574053	0.141425	0.65907	0.885189	0.885189
	BCL6	TGF beta signaling pathway	0.0579111	0.144778	0.636289	0.884178	0.884178
	XBP1	ERBB2 in Signal	0.057971	0.0748792	0.56075	0.884058	0.884058
	HOXB4	Hedgehog (Shh) Pathway	0.0581717	0.290859	-0.620876	-0.883657	0.883657
	KLF10	WNT Signaling Pathway	0.0582524	0.0970874	0.549821	0.883495	0.883495
	HOXC13	TGF beta signaling pathway	0.0584239	0.171958	-0.566236	-0.883152	0.883152
	MBD2	Erk1/Erk2 Mapk Signaling pathway	0.0584416	0.204778	0.636738	0.883117	0.883117
	NFATC3	ERBB2 in Signal	0.0584677	0.292339	0.628613	0.883065	0.883065
	NCOR2	TGF beta signaling pathway	0.0585859	0.155311	0.69868	0.882828	0.882828
	AEBP2	Hedgehog (Shh) Pathway	0.0588235	0.294118	0.624922	0.882353	0.882353
	TCF4	Erk1/Erk2 Mapk Signaling pathway	0.0591286	0.147822	0.578214	0.881743	0.881743
	ELK4	WNT Signaling Pathway	0.0591837	0.270408	0.629717	0.881633	0.881633
	NKX3-1	ERBB2 in Signal	0.0592	0.0986667	0.519402	0.8816	0.8816
	PITX1	ERBB2 in Signal	0.0595358	0.14884	0.638301	0.880928	0.880928
	ZBTB17	ERBB2 in Signal	0.0595358	0.169021	0.614336	0.880928	0.880928
	HNF1A	Erk1/Erk2 Mapk Signaling pathway	0.0596026	0.149007	-0.551497	-0.880795	0.880795
	HOXA6	Erk1/Erk2 Mapk Signaling pathway	0.0598639	0.119626	-0.515238	-0.880272	0.880272
	GRHL2	Hedgehog (Shh) Pathway	0.0599334	0.099889	0.691623	0.880133	0.880133
	FOXH1	TGF beta signaling pathway	0.0599721	0.0999535	-0.532993	-0.880056	0.880056
	ZNF83	ERBB2 in Signal	0.0610376	0.152594	0.654455	0.877925	0.877925
	BHLHE41	Hedgehog (Shh) Pathway	0.938679	0.938679	-0.262664	0.877358	0.877358
	RARA	ERBB2 in Signal	0.0613944	0.114517	0.54818	0.877211	0.877211
	MXD1	WNT Signaling Pathway	0.0615595	0.0894134	0.564928	0.876881	0.876881
	HMGA1	ERBB2 in Signal	0.061674	0.0770925	0.586782	0.876652	0.876652
	HIC2	TGF beta signaling pathway	0.0618034	0.225451	0.694299	0.876393	0.876393
	FOXQ1	ERBB2 in Signal	0.0620915	0.103486	0.526453	0.875817	0.875817
	IRF5	Erk1/Erk2 Mapk Signaling pathway	0.0621039	0.15526	0.607433	0.875792	0.875792
	IRX2	TGF beta signaling pathway	0.937873	0.990621	0.275656	-0.875747	0.875747
	GMEB2	WNT Signaling Pathway	0.0623742	0.306841	0.694587	0.875252	0.875252
	GLI2	WNT Signaling Pathway	0.0625	0.15625	0.607047	0.875	0.875
	ZNF384	TGF beta signaling pathway	0.0625	0.104167	0.700022	0.875	0.875
	PBX2	WNT Signaling Pathway	0.0631263	0.10521	0.693317	0.873747	0.873747
	ID2	Hedgehog (Shh) Pathway	0.0633609	0.105601	0.620567	0.873278	0.873278
	DLX6	Erk1/Erk2 Mapk Signaling pathway	0.93662	0.992814	-0.240319	0.873239	0.873239
	KLF11	TGF beta signaling pathway	0.0639269	0.142108	0.60918	0.872146	0.872146
	MEF2D	WNT Signaling Pathway	0.0641026	0.121528	0.577217	0.871795	0.871795
	FOXO1	ERBB2 in Signal	0.064588	0.32294	0.536518	0.870824	0.870824
	NFIL3	ERBB2 in Signal	0.0649351	0.162338	0.545734	0.87013	0.87013
	ZNF250	Erk1/Erk2 Mapk Signaling pathway	0.935065	0.990279	-0.221569	0.87013	0.87013
	PROX1	WNT Signaling Pathway	0.934927	0.934927	0.27515	-0.869854	0.869854
	KDM5A	WNT Signaling Pathway	0.0653266	0.293522	0.652597	0.869347	0.869347
	ZBTB39	TGF beta signaling pathway	0.0655242	0.327621	0.71087	0.868952	0.868952
	HES4	ERBB2 in Signal	0.0658561	0.16464	0.613439	0.868288	0.868288
	TFAP2C	TGF beta signaling pathway	0.0662589	0.165647	0.657797	0.867482	0.867482
	KLF6	ERBB2 in Signal	0.933417	0.933417	0.249596	-0.866834	0.866834
	SMAD3	ERBB2 in Signal	0.0670051	0.111675	0.622168	0.86599	0.86599
	NFIB	WNT Signaling Pathway	0.0672016	0.304246	0.615342	0.865597	0.865597
	CTCFL	WNT Signaling Pathway	0.0672897	0.140187	-0.563404	-0.865421	0.865421
	ELF1	Hedgehog (Shh) Pathway	0.0673401	0.128205	0.666464	0.86532	0.86532
	FOXP2	Erk1/Erk2 Mapk Signaling pathway	0.932508	0.932508	-0.251381	0.865017	0.865017
	ZBTB17	WNT Signaling Pathway	0.0676085	0.169021	0.607423	0.864783	0.864783
	NFIC	ERBB2 in Signal	0.0676085	0.173469	0.651475	0.864783	0.864783
	CEBPZ	Erk1/Erk2 Mapk Signaling pathway	0.0678825	0.132556	0.617895	0.864235	0.864235
	NCOR2	ERBB2 in Signal	0.0681363	0.155311	0.673266	0.863727	0.863727
	HOXB7	TGF beta signaling pathway	0.0683871	0.170968	-0.562268	-0.863226	0.863226
	ELK3	Hedgehog (Shh) Pathway	0.0684624	0.111111	0.648422	0.863075	0.863075
	ASCL1	TGF beta signaling pathway	0.0685484	0.248062	-0.548286	-0.862903	0.862903
	RARA	TGF beta signaling pathway	0.0687104	0.114517	0.574295	0.862579	0.862579
	HOXC13	ERBB2 in Signal	0.0687831	0.171958	-0.511203	-0.862434	0.862434
	NHLH1	Erk1/Erk2 Mapk Signaling pathway	0.0688863	0.211706	-0.563185	-0.862227	0.862227
	NFE2	TGF beta signaling pathway	0.0689655	0.344828	0.625367	0.862069	0.862069
	TCF3	WNT Signaling Pathway	0.0691057	0.172764	0.614061	0.861789	0.861789
	KLF9	ERBB2 in Signal	0.0691824	0.22228	0.552797	0.861635	0.861635
	TSHZ1	TGF beta signaling pathway	0.069317	0.346585	0.666209	0.861366	0.861366
	NFIC	TGF beta signaling pathway	0.0693878	0.173469	0.674032	0.861224	0.861224
	ADNP	WNT Signaling Pathway	0.0694864	0.115811	0.674509	0.861027	0.861027
	ARNTL2	ERBB2 in Signal	0.069797	0.116328	0.526048	0.860406	0.860406
	FOSB	TGF beta signaling pathway	0.930108	0.985586	0.245964	-0.860215	0.860215
	BATF	ERBB2 in Signal	0.0702614	0.351307	0.618587	0.859477	0.859477
	ZBTB44	WNT Signaling Pathway	0.0702811	0.326797	0.655783	0.859438	0.859438
	NKX6-1	WNT Signaling Pathway	0.929688	0.967347	-0.233729	0.859375	0.859375
	CBFB	WNT Signaling Pathway	0.0704935	0.352467	0.66175	0.859013	0.859013
	GRHL1	Hedgehog (Shh) Pathway	0.0705521	0.142719	0.628593	0.858896	0.858896
	VDR	Erk1/Erk2 Mapk Signaling pathway	0.0705882	0.143509	0.565878	0.858824	0.858824
	XBP1	Hedgehog (Shh) Pathway	0.0706941	0.0748792	0.63113	0.858612	0.858612
	IRF1	ERBB2 in Signal	0.0710784	0.118464	0.598322	0.857843	0.857843
	NRF1	WNT Signaling Pathway	0.0713568	0.150754	0.675165	0.857286	0.857286
	MXD1	Hedgehog (Shh) Pathway	0.0715308	0.0894134	0.641953	0.856938	0.856938
	SNAI2	Hedgehog (Shh) Pathway	0.071608	0.147601	0.609929	0.856784	0.856784
	ISL2	Hedgehog (Shh) Pathway	0.0717822	0.358911	0.666383	0.856436	0.856436
	MSX2	Hedgehog (Shh) Pathway	0.0720524	0.180131	0.705327	0.855895	0.855895
	MAF	WNT Signaling Pathway	0.0725806	0.249496	0.623226	0.854839	0.854839
	ZMIZ1	ERBB2 in Signal	0.0726141	0.121024	0.588771	0.854772	0.854772
	GLI3	Erk1/Erk2 Mapk Signaling pathway	0.0726316	0.109251	0.624177	0.854737	0.854737
	PAX5	ERBB2 in Signal	0.0727273	0.181818	-0.495763	-0.854545	0.854545
	SRF	ERBB2 in Signal	0.0728745	0.121457	0.609083	0.854251	0.854251
	MEF2D	TGF beta signaling pathway	0.0731441	0.121528	0.599265	0.853712	0.853712
	LMX1B	WNT Signaling Pathway	0.07327	0.340136	-0.540194	-0.85346	0.85346
	TERF2	Erk1/Erk2 Mapk Signaling pathway	0.0732932	0.366466	0.620478	0.853414	0.853414
	E2F3	ERBB2 in Signal	0.0735981	0.122664	0.571179	0.852804	0.852804
	SPDEF	WNT Signaling Pathway	0.074115	0.185288	-0.52251	-0.85177	0.85177
	XBP1	WNT Signaling Pathway	0.0748792	0.0748792	0.545308	0.850242	0.850242
	JDP2	ERBB2 in Signal	0.0752577	0.287971	0.562035	0.849485	0.849485
	FOXM1	Erk1/Erk2 Mapk Signaling pathway	0.0760331	0.0907591	-0.486419	-0.847934	0.847934
	HNF4A	WNT Signaling Pathway	0.0761803	0.380901	-0.530154	-0.847639	0.847639
	MXD3	Erk1/Erk2 Mapk Signaling pathway	0.0764463	0.272021	0.58448	0.847107	0.847107
	SMAD1	WNT Signaling Pathway	0.0765358	0.191339	0.63078	0.846928	0.846928
	MAFB	Erk1/Erk2 Mapk Signaling pathway	0.0766378	0.23794	0.574109	0.846724	0.846724
	STAT5A	Hedgehog (Shh) Pathway	0.0768293	0.0960366	0.653692	0.846341	0.846341
	NFE2L2	Erk1/Erk2 Mapk Signaling pathway	0.0769231	0.30581	0.616714	0.846154	0.846154
	ELF1	ERBB2 in Signal	0.0769231	0.128205	0.60468	0.846154	0.846154
	TEAD1	ERBB2 in Signal	0.077001	0.175616	0.662256	0.845998	0.845998
	HOXA2	TGF beta signaling pathway	0.077044	0.128407	-0.518684	-0.845912	0.845912
	NEUROD2	ERBB2 in Signal	0.0770465	0.128411	-0.516306	-0.845907	0.845907
	MAZ	WNT Signaling Pathway	0.0771574	0.385787	0.666627	0.845685	0.845685
	BCL11A	TGF beta signaling pathway	0.0777202	0.194301	0.686126	0.84456	0.84456
	NR2F6	Hedgehog (Shh) Pathway	0.0782313	0.291932	0.671806	0.843537	0.843537
	ZBTB4	ERBB2 in Signal	0.0782347	0.205617	0.682671	0.843531	0.843531
	TCF7	TGF beta signaling pathway	0.0785124	0.282012	0.61882	0.842975	0.842975
	OTX1	Erk1/Erk2 Mapk Signaling pathway	0.078712	0.09839	-0.471538	-0.842576	0.842576
	DLX2	ERBB2 in Signal	0.920949	0.920949	-0.251574	0.841897	0.841897
	SOX4	WNT Signaling Pathway	0.079397	0.154104	0.653172	0.841206	0.841206
	TEAD4	TGF beta signaling pathway	0.0795031	0.198758	0.542468	0.840994	0.840994
	CEBPZ	Hedgehog (Shh) Pathway	0.0795334	0.132556	0.685384	0.840933	0.840933
	RARG	Hedgehog (Shh) Pathway	0.0797342	0.199336	0.656342	0.840532	0.840532
	RFX1	Hedgehog (Shh) Pathway	0.0799562	0.149733	0.622077	0.840088	0.840088
	RELA	WNT Signaling Pathway	0.0801603	0.358216	0.64186	0.839679	0.839679
	MYC	ERBB2 in Signal	0.0802377	0.13373	0.52089	0.839525	0.839525
	ATF1	ERBB2 in Signal	0.0803213	0.291165	0.645527	0.839357	0.839357
	ATF5	ERBB2 in Signal	0.0806818	0.13447	0.590306	0.838636	0.838636
	ZBTB7A	WNT Signaling Pathway	0.0812013	0.17321	0.617642	0.837597	0.837597
	MNT	WNT Signaling Pathway	0.08125	0.15023	0.541207	0.8375	0.8375
	CREB3L1	TGF beta signaling pathway	0.918671	0.918671	0.28511	-0.837342	0.837342
	HEYL	ERBB2 in Signal	0.0814607	0.144033	0.564077	0.837079	0.837079
	ETV4	TGF beta signaling pathway	0.0816327	0.20527	0.648545	0.836735	0.836735
	PGR	TGF beta signaling pathway	0.918239	0.943452	-0.245083	0.836478	0.836478
	HOXD1	Erk1/Erk2 Mapk Signaling pathway	0.918129	0.952038	-0.289288	0.836257	0.836257
	MBD2	TGF beta signaling pathway	0.0819113	0.204778	0.662759	0.836177	0.836177
	NFKB1	ERBB2 in Signal	0.0820793	0.136799	0.555465	0.835841	0.835841
	ETV4	Hedgehog (Shh) Pathway	0.0821078	0.20527	0.685896	0.835784	0.835784
	ZBTB4	WNT Signaling Pathway	0.0822467	0.205617	0.680489	0.835507	0.835507
	CASZ1	Hedgehog (Shh) Pathway	0.0822999	0.20575	0.69325	0.8354	0.8354
	HINFP	ERBB2 in Signal	0.0825	0.1375	-0.524236	-0.835	0.835
	NFATC1	Hedgehog (Shh) Pathway	0.0831409	0.111857	0.604633	0.833718	0.833718
	RFX5	WNT Signaling Pathway	0.0839304	0.118449	0.590029	0.832139	0.832139
	EPAS1	Erk1/Erk2 Mapk Signaling pathway	0.084088	0.10511	0.534523	0.831824	0.831824
	CTCFL	ERBB2 in Signal	0.0841121	0.140187	-0.54153	-0.831776	0.831776
	TFEB	Hedgehog (Shh) Pathway	0.0842105	0.210526	0.625532	0.831579	0.831579
	IRX3	ERBB2 in Signal	0.084855	0.141425	0.569643	0.83029	0.83029
	TFCP2	TGF beta signaling pathway	0.0849343	0.212336	0.716897	0.830131	0.830131
	MEIS2	TGF beta signaling pathway	0.0849377	0.212344	0.620861	0.830125	0.830125
	ATF3	ERBB2 in Signal	0.914773	0.914773	-0.227182	0.829545	0.829545
	NR5A1	Erk1/Erk2 Mapk Signaling pathway	0.0853659	0.141129	-0.455568	-0.829268	0.829268
	KLF11	Hedgehog (Shh) Pathway	0.0853801	0.142108	0.63214	0.82924	0.82924
	HOXA6	Hedgehog (Shh) Pathway	0.085554	0.119626	-0.582225	-0.828892	0.828892
	GRHL1	Erk1/Erk2 Mapk Signaling pathway	0.0856313	0.142719	0.514376	0.828737	0.828737
	VDR	ERBB2 in Signal	0.0861057	0.143509	0.55421	0.827789	0.827789
	HEYL	Erk1/Erk2 Mapk Signaling pathway	0.0864198	0.144033	0.551641	0.82716	0.82716
	RUNX1	ERBB2 in Signal	0.0869033	0.144839	0.538412	0.826193	0.826193
	IRF8	ERBB2 in Signal	0.0870787	0.435393	0.682997	0.825843	0.825843
	CREB3L1	Erk1/Erk2 Mapk Signaling pathway	0.912854	0.918671	0.26353	-0.825708	0.825708
	GLI3	Hedgehog (Shh) Pathway	0.0874007	0.109251	0.693756	0.825199	0.825199
	BATF3	TGF beta signaling pathway	0.0878661	0.209452	0.558592	0.824268	0.824268
	TFAP2A	WNT Signaling Pathway	0.0880246	0.229645	0.613157	0.823951	0.823951
	SNAI2	TGF beta signaling pathway	0.0885609	0.147601	0.551595	0.822878	0.822878
	ELK3	WNT Signaling Pathway	0.0888889	0.111111	0.571314	0.822222	0.822222
	KLF9	Erk1/Erk2 Mapk Signaling pathway	0.0889121	0.22228	0.535045	0.822176	0.822176
	BATF3	ERBB2 in Signal	0.0889349	0.209452	0.531767	0.82213	0.82213
	ISL1	ERBB2 in Signal	0.911023	0.998696	-0.281649	0.822045	0.822045
	ATF2	ERBB2 in Signal	0.0892678	0.240498	0.655356	0.821464	0.821464
	NFATC1	TGF beta signaling pathway	0.0894855	0.111857	0.564483	0.821029	0.821029
	MAFF	Hedgehog (Shh) Pathway	0.910448	0.910448	-0.248157	0.820896	0.820896
	CEBPD	WNT Signaling Pathway	0.910448	0.910448	-0.257	0.820896	0.820896
	ZFAT	TGF beta signaling pathway	0.0896767	0.266463	0.584526	0.820647	0.820647
	LHX6	Hedgehog (Shh) Pathway	0.0897436	0.448718	-0.596834	-0.820513	0.820513
	RFX1	TGF beta signaling pathway	0.0898396	0.149733	0.582951	0.820321	0.820321
	NR4A1	WNT Signaling Pathway	0.90991	0.988914	0.245318	-0.81982	0.81982
	MNT	TGF beta signaling pathway	0.0901379	0.15023	0.565589	0.819724	0.819724
	HIC2	ERBB2 in Signal	0.0901804	0.225451	0.658284	0.819639	0.819639
	NR3C2	TGF beta signaling pathway	0.909707	0.909707	0.302977	-0.819413	0.819413
	NRF1	ERBB2 in Signal	0.0904523	0.150754	0.661995	0.819095	0.819095
	GFI1B	TGF beta signaling pathway	0.0906801	0.151134	-0.538428	-0.81864	0.81864
	FOXM1	Hedgehog (Shh) Pathway	0.0907591	0.0907591	-0.577045	-0.818482	0.818482
	MBD4	TGF beta signaling pathway	0.0908153	0.222562	0.65546	0.818369	0.818369
	RFX5	ERBB2 in Signal	0.0910952	0.118449	0.586821	0.81781	0.81781
	SREBF1	Erk1/Erk2 Mapk Signaling pathway	0.0912863	0.221204	0.558408	0.817427	0.817427
	ATF6	Erk1/Erk2 Mapk Signaling pathway	0.0914634	0.225773	0.605296	0.817073	0.817073
	EBF1	WNT Signaling Pathway	0.908467	0.908467	0.264499	-0.816934	0.816934
	ZFP42	ERBB2 in Signal	0.0916031	0.111111	-0.532306	-0.816794	0.816794
	ATF7	TGF beta signaling pathway	0.0916497	0.262763	0.625343	0.816701	0.816701
	MECOM	TGF beta signaling pathway	0.0917647	0.28798	0.592222	0.816471	0.816471
	TFAP2A	TGF beta signaling pathway	0.091858	0.229645	0.636219	0.816284	0.816284
	CAMTA2	TGF beta signaling pathway	0.091954	0.229885	0.564795	0.816092	0.816092
	E2F8	Erk1/Erk2 Mapk Signaling pathway	0.908	0.972662	0.245374	-0.816	0.816
	NFYA	TGF beta signaling pathway	0.0922921	0.23073	0.695369	0.815416	0.815416
	SOX4	ERBB2 in Signal	0.0924623	0.154104	0.647774	0.815075	0.815075
	ETV5	WNT Signaling Pathway	0.0924623	0.231156	0.579654	0.815075	0.815075
	MTF1	WNT Signaling Pathway	0.092805	0.332961	0.56287	0.81439	0.81439
	MEOX2	Hedgehog (Shh) Pathway	0.0928882	0.464441	-0.590289	-0.814224	0.814224
	FOXA1	WNT Signaling Pathway	0.092925	0.464625	-0.497584	-0.81415	0.81415
	ELF4	WNT Signaling Pathway	0.0931459	0.129613	0.531112	0.813708	0.813708
	PIAS1	Erk1/Erk2 Mapk Signaling pathway	0.0931864	0.232966	0.61408	0.813627	0.813627
	NCOR2	WNT Signaling Pathway	0.0931864	0.155311	0.654858	0.813627	0.813627
	KLF3	WNT Signaling Pathway	0.0933333	0.116667	0.525742	0.813333	0.813333
	E2F7	Erk1/Erk2 Mapk Signaling pathway	0.0935351	0.233838	0.500073	0.81293	0.81293
	HBP1	WNT Signaling Pathway	0.09375	0.227273	0.618385	0.8125	0.8125
	BARX2	Hedgehog (Shh) Pathway	0.0938776	0.436457	0.605083	0.812245	0.812245
	CEBPB	Hedgehog (Shh) Pathway	0.906051	0.906051	0.319005	-0.812102	0.812102
	ZFP42	Erk1/Erk2 Mapk Signaling pathway	0.0941176	0.111111	-0.506937	-0.811765	0.811765
	HOXA10	TGF beta signaling pathway	0.094195	0.156992	-0.545706	-0.81161	0.81161
	TBP	ERBB2 in Signal	0.0942828	0.235707	0.667208	0.811434	0.811434
	PROX1	TGF beta signaling pathway	0.0943396	0.471698	-0.535871	-0.811321	0.811321
	TFDP1	ERBB2 in Signal	0.0943775	0.346386	0.664199	0.811245	0.811245
	MTA3	Hedgehog (Shh) Pathway	0.0944386	0.235929	0.626401	0.811123	0.811123
	MBD3	ERBB2 in Signal	0.0945674	0.236419	0.661894	0.810865	0.810865
	PBX1	TGF beta signaling pathway	0.0948276	0.217485	0.592219	0.810345	0.810345
	ZBTB7A	Hedgehog (Shh) Pathway	0.0951249	0.17321	0.668245	0.80975	0.80975
	MAFB	TGF beta signaling pathway	0.095176	0.23794	0.607026	0.809648	0.809648
	SIX5	ERBB2 in Signal	0.0952859	0.238215	0.650704	0.809428	0.809428
	ESR1	Hedgehog (Shh) Pathway	0.904687	0.995702	0.311774	-0.809375	0.809375
	IRF2	WNT Signaling Pathway	0.0953488	0.383372	0.602387	0.809302	0.809302
	HNF4G	Erk1/Erk2 Mapk Signaling pathway	0.0953545	0.238386	-0.499258	-0.809291	0.809291
	ZFP42	WNT Signaling Pathway	0.0954198	0.111111	-0.528258	-0.80916	0.80916
	ID1	Hedgehog (Shh) Pathway	0.0954495	0.238624	0.660241	0.809101	0.809101
	HEY1	ERBB2 in Signal	0.0955348	0.202957	0.540495	0.80893	0.80893
	ZNF217	WNT Signaling Pathway	0.0956697	0.478348	0.633278	0.808661	0.808661
	HOXA6	TGF beta signaling pathway	0.0957004	0.119626	-0.537617	-0.808599	0.808599
	BHLHE41	ERBB2 in Signal	0.0957096	0.239274	0.554629	0.808581	0.808581
	ZBTB2	ERBB2 in Signal	0.0963351	0.134817	0.576464	0.80733	0.80733
	PAX6	TGF beta signaling pathway	0.0963542	0.301724	-0.509784	-0.807292	0.807292
	CEBPG	ERBB2 in Signal	0.0970971	0.38038	0.641687	0.805806	0.805806
	MEF2D	ERBB2 in Signal	0.0972222	0.121528	0.554061	0.805556	0.805556
	MSX1	TGF beta signaling pathway	0.0974478	0.376623	-0.554834	-0.805104	0.805104
	NANOG	Erk1/Erk2 Mapk Signaling pathway	0.0976378	0.244094	-0.551037	-0.804724	0.804724
	CIC	ERBB2 in Signal	0.0976838	0.244209	0.606118	0.804632	0.804632
	MTA3	TGF beta signaling pathway	0.0983607	0.235929	0.595405	0.803279	0.803279
	CREM	TGF beta signaling pathway	0.0988875	0.317857	0.613132	0.802225	0.802225
	BBX	WNT Signaling Pathway	0.0993976	0.268574	0.664309	0.801205	0.801205
	PRDM1	TGF beta signaling pathway	0.0995185	0.27027	0.62454	0.800963	0.800963
	NFATC4	Hedgehog (Shh) Pathway	0.099675	0.14664	0.575522	0.80065	0.80065
	ATF6	Hedgehog (Shh) Pathway	0.099675	0.225773	0.668707	0.80065	0.80065
	CREB3	WNT Signaling Pathway	0.0996979	0.354146	0.628079	0.800604	0.800604
	MAF	ERBB2 in Signal	0.0997984	0.249496	0.611536	0.800403	0.800403
	PATZ1	Hedgehog (Shh) Pathway	0.100823	0.504115	0.698492	0.798354	0.798354
	ELF3	TGF beta signaling pathway	0.101266	0.249377	0.539139	0.797468	0.797468
	MAFG	Erk1/Erk2 Mapk Signaling pathway	0.10202	0.181233	0.564978	0.79596	0.79596
	FOSL1	ERBB2 in Signal	0.102073	0.170122	0.540441	0.795853	0.795853
	SMARCC1	ERBB2 in Signal	0.102102	0.255255	0.655386	0.795796	0.795796
	SMAD4	ERBB2 in Signal	0.102307	0.255767	0.683374	0.795386	0.795386
	NFE2L1	WNT Signaling Pathway	0.102362	0.170604	0.564664	0.795276	0.795276
	HIVEP1	TGF beta signaling pathway	0.102591	0.256477	0.59481	0.794819	0.794819
	HHEX	ERBB2 in Signal	0.102731	0.256827	0.60938	0.794538	0.794538
	GLIS2	ERBB2 in Signal	0.102771	0.171286	0.556988	0.794457	0.794457
	IRF5	ERBB2 in Signal	0.102828	0.17138	0.597659	0.794344	0.794344
	THAP11	ERBB2 in Signal	0.103134	0.169363	0.621232	0.793731	0.793731
	GATA1	Hedgehog (Shh) Pathway	0.103189	0.515947	0.598186	0.793621	0.793621
	DMRT1	TGF beta signaling pathway	0.103609	0.172681	-0.561504	-0.792782	0.792782
	ELF4	ERBB2 in Signal	0.103691	0.129613	0.522378	0.792619	0.792619
	ZBTB7A	TGF beta signaling pathway	0.103926	0.17321	0.633969	0.792148	0.792148
	SOX17	TGF beta signaling pathway	0.103937	0.263566	0.601758	0.792126	0.792126
	ERF	TGF beta signaling pathway	0.10404	0.260101	0.646677	0.791919	0.791919
	HOXB6	TGF beta signaling pathway	0.104381	0.188206	-0.523211	-0.791237	0.791237
	LHX2	Erk1/Erk2 Mapk Signaling pathway	0.104439	0.261097	-0.4833	-0.791123	0.791123
	ZNF274	Hedgehog (Shh) Pathway	0.104493	0.174155	0.636332	0.791014	0.791014
	GZF1	Hedgehog (Shh) Pathway	0.104545	0.130682	0.624393	0.790909	0.790909
	ATF7	Erk1/Erk2 Mapk Signaling pathway	0.105105	0.262763	0.585385	0.78979	0.78979
	TEAD1	WNT Signaling Pathway	0.10537	0.175616	0.642364	0.78926	0.78926
	SOX17	ERBB2 in Signal	0.105426	0.263566	0.553669	0.789147	0.789147
	HIF1A	Hedgehog (Shh) Pathway	0.105469	0.17233	0.599605	0.789062	0.789062
	SALL4	Hedgehog (Shh) Pathway	0.106132	0.53066	0.575331	0.787736	0.787736
	NKX3-1	Erk1/Erk2 Mapk Signaling pathway	0.106557	0.109817	0.475028	0.786885	0.786885
	ZFAT	Erk1/Erk2 Mapk Signaling pathway	0.106599	0.266463	0.526894	0.786802	0.786802
	IKZF1	WNT Signaling Pathway	0.893204	0.893204	-0.254172	0.786408	0.786408
	ESRRA	TGF beta signaling pathway	0.106808	0.267019	0.608616	0.786385	0.786385
	IRF8	WNT Signaling Pathway	0.893103	0.893103	-0.273034	0.786207	0.786207
	LHX5	Hedgehog (Shh) Pathway	0.106918	0.133648	-0.535295	-0.786164	0.786164
	HOXB2	Hedgehog (Shh) Pathway	0.893072	0.893072	-0.291413	0.786145	0.786145
	ESR2	TGF beta signaling pathway	0.106936	0.301724	-0.497457	-0.786127	0.786127
	EHF	ERBB2 in Signal	0.107103	0.164277	0.521308	0.785795	0.785795
	BBX	ERBB2 in Signal	0.10743	0.268574	0.661136	0.785141	0.785141
	TFAP2C	WNT Signaling Pathway	0.107538	0.179229	0.61175	0.784925	0.784925
	PAX5	Erk1/Erk2 Mapk Signaling pathway	0.892157	0.892157	0.249762	-0.784314	0.784314
	ZBTB2	WNT Signaling Pathway	0.107853	0.134817	0.569693	0.784293	0.784293
	ZNF266	WNT Signaling Pathway	0.107863	0.269657	0.594992	0.784274	0.784274
	PRDM1	Erk1/Erk2 Mapk Signaling pathway	0.108108	0.27027	0.579094	0.783784	0.783784
	ELK4	ERBB2 in Signal	0.108163	0.270408	0.598799	0.783673	0.783673
	PLAG1	WNT Signaling Pathway	0.108504	0.542522	0.482265	0.782991	0.782991
	DLX2	TGF beta signaling pathway	0.891386	0.920949	-0.255055	0.782772	0.782772
	ALX4	Hedgehog (Shh) Pathway	0.108696	0.543478	-0.580313	-0.782609	0.782609
	MSX2	ERBB2 in Signal	0.108696	0.181159	0.619931	0.782609	0.782609
	RBPJ	Erk1/Erk2 Mapk Signaling pathway	0.10874	0.330957	0.593487	0.78252	0.78252
	MAFG	ERBB2 in Signal	0.10874	0.181233	0.570472	0.78252	0.78252
	MXD3	WNT Signaling Pathway	0.108808	0.272021	0.581352	0.782383	0.782383
	RLF	WNT Signaling Pathway	0.109109	0.173506	0.628476	0.781782	0.781782
	LHX2	Hedgehog (Shh) Pathway	0.890869	0.890869	-0.269862	0.781737	0.781737
	BATF	Hedgehog (Shh) Pathway	0.890698	0.985294	-0.294357	0.781395	0.781395
	BARHL1	Erk1/Erk2 Mapk Signaling pathway	0.109524	0.27381	-0.440669	-0.780952	0.780952
	NKX3-1	TGF beta signaling pathway	0.109817	0.109817	0.522464	0.780366	0.780366
	RELB	ERBB2 in Signal	0.10984	0.183066	0.533214	0.78032	0.78032
	NR2F1	TGF beta signaling pathway	0.110701	0.487734	0.624652	0.778598	0.778598
	E2F4	ERBB2 in Signal	0.110749	0.184582	0.605575	0.778502	0.778502
	BACH2	Hedgehog (Shh) Pathway	0.110981	0.392157	0.660107	0.778037	0.778037
	ZFP42	Hedgehog (Shh) Pathway	0.111111	0.111111	-0.597701	-0.777778	0.777778
	NFATC4	ERBB2 in Signal	0.111455	0.14664	0.509332	0.77709	0.77709
	RFX5	Hedgehog (Shh) Pathway	0.111588	0.118449	0.635442	0.776824	0.776824
	HNF4G	Hedgehog (Shh) Pathway	0.888158	0.888158	-0.305998	0.776316	0.776316
	HSF1	Erk1/Erk2 Mapk Signaling pathway	0.112016	0.389344	0.617119	0.775967	0.775967
	EGR1	TGF beta signaling pathway	0.112269	0.341163	0.583244	0.775463	0.775463
	ZEB1	ERBB2 in Signal	0.112281	0.280702	0.569164	0.775439	0.775439
	ELF3	Erk1/Erk2 Mapk Signaling pathway	0.112346	0.249377	0.483278	0.775309	0.775309
	TCF7	WNT Signaling Pathway	0.112805	0.282012	0.571622	0.77439	0.77439
	HOXB6	ERBB2 in Signal	0.112923	0.188206	-0.484249	-0.774153	0.774153
	KLF4	Hedgehog (Shh) Pathway	0.886957	0.886957	0.292575	-0.773913	0.773913
	KLF10	TGF beta signaling pathway	0.113208	0.141509	0.548669	0.773585	0.773585
	NR3C2	Erk1/Erk2 Mapk Signaling pathway	0.88671	0.909707	0.294027	-0.77342	0.77342
	TCF7L1	Erk1/Erk2 Mapk Signaling pathway	0.11332	0.2833	-0.526016	-0.77336	0.77336
	ARNTL	Erk1/Erk2 Mapk Signaling pathway	0.113466	0.141833	0.499639	0.773067	0.773067
	TP63	TGF beta signaling pathway	0.113588	0.220511	0.609928	0.772824	0.772824
	KLF11	ERBB2 in Signal	0.113687	0.142108	0.548463	0.772627	0.772627
	ID4	WNT Signaling Pathway	0.113898	0.284744	0.57795	0.772205	0.772205
	ZNF407	WNT Signaling Pathway	0.114114	0.223557	0.637848	0.771772	0.771772
	FOXQ1	TGF beta signaling pathway	0.114191	0.142738	0.528667	0.771619	0.771619
	HOXB13	TGF beta signaling pathway	0.114776	0.145	-0.528751	-0.770449	0.770449
	HOXB5	Hedgehog (Shh) Pathway	0.11482	0.191366	-0.549227	-0.77036	0.77036
	SPIB	TGF beta signaling pathway	0.885036	0.885036	0.294966	-0.770073	0.770073
	GMEB1	ERBB2 in Signal	0.11499	0.574949	0.532427	0.770021	0.770021
	MECOM	Hedgehog (Shh) Pathway	0.115192	0.28798	-0.626001	-0.769616	0.769616
	SNAI1	TGF beta signaling pathway	0.115278	0.397497	0.630498	0.769444	0.769444
	NR5A2	WNT Signaling Pathway	0.115714	0.221713	-0.519299	-0.768571	0.768571
	GLI2	ERBB2 in Signal	0.884259	0.884259	0.29011	-0.768519	0.768519
	TP73	ERBB2 in Signal	0.116352	0.290881	0.573299	0.767296	0.767296
	ATF1	WNT Signaling Pathway	0.116466	0.291165	0.630853	0.767068	0.767068
	SNAPC4	ERBB2 in Signal	0.116466	0.19411	0.642358	0.767068	0.767068
	NR2F6	WNT Signaling Pathway	0.116773	0.291932	0.587227	0.766454	0.766454
	ID3	WNT Signaling Pathway	0.116935	0.206653	0.616774	0.766129	0.766129
	USF1	WNT Signaling Pathway	0.117089	0.150316	0.588925	0.765823	0.765823
	GATA3	TGF beta signaling pathway	0.117541	0.398487	0.611211	0.764919	0.764919
	LHX4	TGF beta signaling pathway	0.88209	0.968944	0.313691	-0.764179	0.764179
	RFX5	TGF beta signaling pathway	0.118449	0.118449	0.60117	0.763103	0.763103
	GATA2	Hedgehog (Shh) Pathway	0.881057	0.881057	-0.298558	0.762115	0.762115
	KLF13	Hedgehog (Shh) Pathway	0.119438	0.23471	0.646152	0.761124	0.761124
	WHSC1	Erk1/Erk2 Mapk Signaling pathway	0.119598	0.343656	0.554983	0.760804	0.760804
	PLAG1	TGF beta signaling pathway	0.880303	0.880303	-0.285851	0.760606	0.760606
	BHLHE40	ERBB2 in Signal	0.12016	0.200267	0.530709	0.75968	0.75968
	GATA2	TGF beta signaling pathway	0.120219	0.447805	0.56955	0.759563	0.759563
	USF1	ERBB2 in Signal	0.120253	0.150316	0.586688	0.759494	0.759494
	RUNX2	TGF beta signaling pathway	0.120482	0.223714	0.555872	0.759036	0.759036
	PAX6	Erk1/Erk2 Mapk Signaling pathway	0.12069	0.301724	-0.457986	-0.758621	0.758621
	ESR2	Hedgehog (Shh) Pathway	0.12069	0.301724	0.602734	0.758621	0.758621
	WIZ	ERBB2 in Signal	0.120846	0.473313	0.644809	0.758308	0.758308
	AFF4	TGF beta signaling pathway	0.121399	0.260154	0.649564	0.757202	0.757202
	ZFHX3	TGF beta signaling pathway	0.121622	0.304054	0.600187	0.756757	0.756757
	PLAG1	Hedgehog (Shh) Pathway	0.878357	0.880303	-0.293715	0.756714	0.756714
	CEBPZ	WNT Signaling Pathway	0.121677	0.152096	0.59419	0.756646	0.756646
	HNF1A	WNT Signaling Pathway	0.121911	0.203185	-0.528735	-0.756178	0.756178
	NR2F2	ERBB2 in Signal	0.12206	0.176372	0.522483	0.755879	0.755879
	FOXD2	WNT Signaling Pathway	0.877863	0.877863	-0.292484	0.755725	0.755725
	TCF4	Hedgehog (Shh) Pathway	0.122294	0.187632	0.619589	0.755411	0.755411
	NFE2L2	ERBB2 in Signal	0.122324	0.30581	0.604392	0.755352	0.755352
	CREB1	WNT Signaling Pathway	0.122367	0.222334	0.663878	0.755266	0.755266
	GMEB2	ERBB2 in Signal	0.122736	0.306841	0.656946	0.754527	0.754527
	HES5	Erk1/Erk2 Mapk Signaling pathway	0.877086	0.877086	-0.266036	0.754173	0.754173
	NFE2L3	TGF beta signaling pathway	0.123158	0.4375	0.562811	0.753684	0.753684
	NR5A1	ERBB2 in Signal	0.12327	0.141129	-0.44926	-0.753459	0.753459
	NR1H3	TGF beta signaling pathway	0.123711	0.465821	0.616262	0.752577	0.752577
	OVOL2	ERBB2 in Signal	0.876238	0.876238	-0.260874	0.752475	0.752475
	ID3	ERBB2 in Signal	0.123992	0.206653	0.614192	0.752016	0.752016
	AR	WNT Signaling Pathway	0.124088	0.399671	0.483373	0.751825	0.751825
	PITX1	WNT Signaling Pathway	0.124117	0.206862	0.605172	0.751766	0.751766
	NHLH1	WNT Signaling Pathway	0.12413	0.211706	-0.540669	-0.75174	0.75174
	ASCL1	Hedgehog (Shh) Pathway	0.875839	0.875839	-0.253659	0.751678	0.751678
	FOXC1	Erk1/Erk2 Mapk Signaling pathway	0.124236	0.241449	0.522459	0.751527	0.751527
	ASCL1	Erk1/Erk2 Mapk Signaling pathway	0.124324	0.248062	-0.440839	-0.751351	0.751351
	NR5A1	WNT Signaling Pathway	0.124528	0.141129	-0.448728	-0.750943	0.750943
	DLX6	WNT Signaling Pathway	0.124551	0.311377	0.601317	0.750898	0.750898
	TFE3	ERBB2 in Signal	0.125376	0.30334	0.586515	0.749248	0.749248
	ETV6	Hedgehog (Shh) Pathway	0.125416	0.199011	0.605988	0.749168	0.749168
	ARNTL2	WNT Signaling Pathway	0.125635	0.157043	0.494632	0.748731	0.748731
	BATF3	Hedgehog (Shh) Pathway	0.125671	0.209452	0.573088	0.748657	0.748657
	DBP	WNT Signaling Pathway	0.125888	0.47065	0.586864	0.748223	0.748223
	FOXF1	Hedgehog (Shh) Pathway	0.874074	0.964467	-0.265458	0.748148	0.748148
	GLI2	TGF beta signaling pathway	0.12605	0.210084	0.594779	0.747899	0.747899
	NFYB	ERBB2 in Signal	0.126144	0.312064	0.531343	0.747711	0.747711
	ZBTB24	ERBB2 in Signal	0.126518	0.378521	0.572057	0.746964	0.746964
	NHLH1	Hedgehog (Shh) Pathway	0.127024	0.211706	-0.599142	-0.745953	0.745953
	SP1	WNT Signaling Pathway	0.127382	0.468907	0.647636	0.745236	0.745236
	NR3C1	Hedgehog (Shh) Pathway	0.127462	0.127462	0.611064	0.745075	0.745075
	HEYL	WNT Signaling Pathway	0.127809	0.159761	0.534821	0.744382	0.744382
	HOXB13	Hedgehog (Shh) Pathway	0.12786	0.145	-0.553154	-0.74428	0.74428
	EVX1	Erk1/Erk2 Mapk Signaling pathway	0.128056	0.213426	-0.482941	-0.743888	0.743888
	NFIL3	Erk1/Erk2 Mapk Signaling pathway	0.128571	0.214286	0.48077	0.742857	0.742857
	ZNF552	WNT Signaling Pathway	0.128692	0.214487	0.548668	0.742616	0.742616
	FOXJ2	ERBB2 in Signal	0.128773	0.505533	0.624336	0.742455	0.742455
	RLF	Erk1/Erk2 Mapk Signaling pathway	0.129129	0.173506	0.608123	0.741742	0.741742
	BACH2	ERBB2 in Signal	0.87037	0.87037	0.323778	-0.740741	0.740741
	GFI1B	Hedgehog (Shh) Pathway	0.129751	0.162189	-0.558891	-0.740498	0.740498
	PBX1	Hedgehog (Shh) Pathway	0.130491	0.217485	0.602954	0.739018	0.739018
	THAP11	Erk1/Erk2 Mapk Signaling pathway	0.130916	0.169363	0.597573	0.738167	0.738167
	AFF1	WNT Signaling Pathway	0.130916	0.327291	0.617668	0.738167	0.738167
	NFATC4	TGF beta signaling pathway	0.13094	0.14664	0.52953	0.73812	0.73812
	KLF15	ERBB2 in Signal	0.868613	0.987879	-0.239251	0.737226	0.737226
	EHF	Hedgehog (Shh) Pathway	0.131422	0.164277	0.571979	0.737157	0.737157
	NR5A1	TGF beta signaling pathway	0.131783	0.141129	-0.477226	-0.736434	0.736434
	ID2	ERBB2 in Signal	0.132026	0.141176	0.495954	0.735948	0.735948
	SALL4	Erk1/Erk2 Mapk Signaling pathway	0.867647	0.867647	-0.266505	0.735294	0.735294
	TFDP2	TGF beta signaling pathway	0.132383	0.381036	0.635364	0.735234	0.735234
	SETDB1	ERBB2 in Signal	0.13253	0.331325	0.599976	0.73494	0.73494
	HOXA2	Hedgehog (Shh) Pathway	0.132588	0.165735	-0.531052	-0.734824	0.734824
	NR5A2	Hedgehog (Shh) Pathway	0.133028	0.221713	-0.5875	-0.733945	0.733945
	CREB1	ERBB2 in Signal	0.1334	0.222334	0.65903	0.7332	0.7332
	CDC5L	ERBB2 in Signal	0.133534	0.517068	0.658034	0.732932	0.732932
	MBD4	ERBB2 in Signal	0.133537	0.222562	0.605302	0.732926	0.732926
	ZNF407	ERBB2 in Signal	0.134134	0.223557	0.628643	0.731732	0.731732
	MYB	Erk1/Erk2 Mapk Signaling pathway	0.865764	0.865764	-0.284997	0.731527	0.731527
	ATF2	WNT Signaling Pathway	0.134403	0.240498	0.634512	0.731194	0.731194
	ALX4	ERBB2 in Signal	0.865569	0.865569	-0.266399	0.731139	0.731139
	PGR	Erk1/Erk2 Mapk Signaling pathway	0.865546	0.943452	0.243963	-0.731092	0.731092
	FOXP1	WNT Signaling Pathway	0.134673	0.303183	0.628461	0.730653	0.730653
	LHX6	Erk1/Erk2 Mapk Signaling pathway	0.865263	0.865263	0.250274	-0.730526	0.730526
	POU2F2	TGF beta signaling pathway	0.134953	0.463312	0.628448	0.730094	0.730094
	THAP11	WNT Signaling Pathway	0.13549	0.169363	0.608034	0.729019	0.729019
	CDX2	TGF beta signaling pathway	0.135498	0.135498	-0.511203	-0.729003	0.729003
	GLIS1	WNT Signaling Pathway	0.864253	0.970238	-0.270026	0.728507	0.728507
	FOXH1	ERBB2 in Signal	0.136045	0.170056	-0.459321	-0.72791	0.72791
	TP53	WNT Signaling Pathway	0.136089	0.349095	0.564338	0.727823	0.727823
	NFIB	TGF beta signaling pathway	0.136226	0.304246	0.603227	0.727548	0.727548
	HBP1	Hedgehog (Shh) Pathway	0.136364	0.227273	0.654463	0.727273	0.727273
	EGR1	WNT Signaling Pathway	0.136465	0.341163	0.538414	0.727069	0.727069
	SMARCC2	TGF beta signaling pathway	0.137097	0.256924	0.659868	0.725806	0.725806
	VEZF1	ERBB2 in Signal	0.137412	0.343531	0.64815	0.725176	0.725176
	MAFK	TGF beta signaling pathway	0.137652	0.34413	0.59202	0.724696	0.724696
	TCF7L2	Hedgehog (Shh) Pathway	0.137787	0.194444	0.612994	0.724426	0.724426
	MNT	Hedgehog (Shh) Pathway	0.137817	0.172271	0.575467	0.724366	0.724366
	FOXF2	WNT Signaling Pathway	0.13807	0.252723	0.509918	0.723861	0.723861
	MYNN	WNT Signaling Pathway	0.138277	0.345691	0.654942	0.723447	0.723447
	UBTF	ERBB2 in Signal	0.138384	0.23064	0.620385	0.723232	0.723232
	GATA2	WNT Signaling Pathway	0.86121	0.881057	0.29388	-0.72242	0.72242
	RLF	TGF beta signaling pathway	0.138804	0.173506	0.633334	0.722391	0.722391
	EMX1	Hedgehog (Shh) Pathway	0.139073	0.421875	-0.584045	-0.721854	0.721854
	AEBP2	ERBB2 in Signal	0.139148	0.347871	0.524519	0.721703	0.721703
	HOXB2	TGF beta signaling pathway	0.139241	0.587248	0.480476	0.721519	0.721519
	HOXD9	TGF beta signaling pathway	0.139597	0.412961	0.564107	0.720805	0.720805
	TCF7L2	TGF beta signaling pathway	0.139653	0.194444	0.587814	0.720693	0.720693
	MEF2D	Hedgehog (Shh) Pathway	0.139773	0.139773	0.599062	0.720455	0.720455
	SPDEF	Erk1/Erk2 Mapk Signaling pathway	0.859669	0.859669	-0.265541	0.719337	0.719337
	ERG	TGF beta signaling pathway	0.140468	0.375399	0.625737	0.719064	0.719064
	NR2F2	WNT Signaling Pathway	0.141097	0.176372	0.516659	0.717805	0.717805
	NR5A1	Hedgehog (Shh) Pathway	0.141129	0.141129	-0.522198	-0.717742	0.717742
	ID2	WNT Signaling Pathway	0.141176	0.141176	0.491847	0.717647	0.717647
	THAP4	WNT Signaling Pathway	0.141414	0.556122	0.630515	0.717172	0.717172
	STAT3	ERBB2 in Signal	0.141548	0.233531	0.534886	0.716904	0.716904
	MTA3	ERBB2 in Signal	0.141557	0.235929	0.546923	0.716886	0.716886
	SPDEF	ERBB2 in Signal	0.141593	0.235988	-0.48655	-0.716814	0.716814
	YBX1	Hedgehog (Shh) Pathway	0.141767	0.207463	0.620955	0.716467	0.716467
	TP63	WNT Signaling Pathway	0.141962	0.220511	0.572223	0.716075	0.716075
	DLX4	WNT Signaling Pathway	0.142174	0.355436	0.580785	0.715651	0.715651
	CREM	Erk1/Erk2 Mapk Signaling pathway	0.14269	0.317857	0.541952	0.71462	0.71462
	NR3C2	ERBB2 in Signal	0.857143	0.909707	-0.243088	0.714286	0.714286
	E2F7	WNT Signaling Pathway	0.143054	0.238423	0.485747	0.713893	0.713893
	RELA	ERBB2 in Signal	0.143287	0.358216	0.614842	0.713427	0.713427
	CREBL2	WNT Signaling Pathway	0.143299	0.179124	0.563671	0.713402	0.713402
	FOXK1	WNT Signaling Pathway	0.143574	0.23929	0.630056	0.712851	0.712851
	ATF2	TGF beta signaling pathway	0.144299	0.240498	0.656849	0.711403	0.711403
	HOXB2	ERBB2 in Signal	0.855305	0.893072	0.259793	-0.710611	0.710611
	HOXB7	ERBB2 in Signal	0.144854	0.182292	-0.4861	-0.710292	0.710292
	FOXC1	ERBB2 in Signal	0.144869	0.241449	0.518094	0.710262	0.710262
	ZBTB2	Hedgehog (Shh) Pathway	0.144944	0.144944	0.618779	0.710112	0.710112
	HOXB13	Erk1/Erk2 Mapk Signaling pathway	0.145	0.145	-0.465347	-0.71	0.71
	GABPA	WNT Signaling Pathway	0.145455	0.281124	0.581519	0.709091	0.709091
	GLIS2	WNT Signaling Pathway	0.145497	0.181871	0.530443	0.709007	0.709007
	HOXB7	Hedgehog (Shh) Pathway	0.145833	0.182292	-0.559638	-0.708333	0.708333
	MITF	Hedgehog (Shh) Pathway	0.853968	0.853968	0.331933	-0.707937	0.707937
	ISL1	WNT Signaling Pathway	0.853918	0.998696	-0.30491	0.707835	0.707835
	JUN	WNT Signaling Pathway	0.146266	0.337137	0.555916	0.707469	0.707469
	NFATC4	Erk1/Erk2 Mapk Signaling pathway	0.14664	0.14664	0.488671	0.706721	0.706721
	IRF9	WNT Signaling Pathway	0.147271	0.245451	0.577815	0.705458	0.705458
	GLI1	WNT Signaling Pathway	0.148421	0.351254	0.594699	0.703158	0.703158
	NFYC	ERBB2 in Signal	0.148785	0.440404	0.591277	0.702429	0.702429
	ASCL1	ERBB2 in Signal	0.148837	0.248062	-0.447853	-0.702326	0.702326
	TCFL5	ERBB2 in Signal	0.149299	0.373246	0.631616	0.701403	0.701403
	TP63	Hedgehog (Shh) Pathway	0.1494	0.220511	0.621256	0.7012	0.7012
	ELF3	ERBB2 in Signal	0.149626	0.249377	0.484352	0.700748	0.700748
	ZNF281	WNT Signaling Pathway	0.149897	0.249829	0.538923	0.700205	0.700205
	TCF4	TGF beta signaling pathway	0.150106	0.187632	0.574094	0.699789	0.699789
	ERG	ERBB2 in Signal	0.15016	0.375399	0.588084	0.699681	0.699681
	BHLHE41	WNT Signaling Pathway	0.849835	0.938679	0.289496	-0.69967	0.69967
	ZNF581	WNT Signaling Pathway	0.15056	0.390397	0.581576	0.698881	0.698881
	TGIF1	WNT Signaling Pathway	0.150754	0.365112	0.595554	0.698492	0.698492
	HOXD1	WNT Signaling Pathway	0.151079	0.377698	-0.580601	-0.697842	0.697842
	FOXP3	Erk1/Erk2 Mapk Signaling pathway	0.151096	0.257752	0.526346	0.697809	0.697809
	CDX1	Hedgehog (Shh) Pathway	0.151117	0.190773	-0.549529	-0.697766	0.697766
	MZF1	ERBB2 in Signal	0.151577	0.378942	0.620399	0.696846	0.696846
	ZBTB44	ERBB2 in Signal	0.151606	0.326797	0.623766	0.696787	0.696787
	FOXF2	Erk1/Erk2 Mapk Signaling pathway	0.151634	0.252723	0.49172	0.696732	0.696732
	KLF5	ERBB2 in Signal	0.151653	0.195173	0.509805	0.696693	0.696693
	MEF2A	Hedgehog (Shh) Pathway	0.151679	0.307286	0.634951	0.696641	0.696641
	JDP2	Hedgehog (Shh) Pathway	0.151709	0.287971	0.577925	0.696581	0.696581
	MIXL1	ERBB2 in Signal	0.152	0.376514	-0.474586	-0.696	0.696
	NR3C2	Hedgehog (Shh) Pathway	0.152047	0.540541	0.633488	0.695906	0.695906
	CEBPG	WNT Signaling Pathway	0.152152	0.38038	0.61771	0.695696	0.695696
	CTCF	WNT Signaling Pathway	0.15261	0.381526	0.661204	0.694779	0.694779
	DLX4	ERBB2 in Signal	0.847073	0.984848	0.31726	-0.694146	0.694146
	NR1D1	WNT Signaling Pathway	0.153608	0.383681	0.56128	0.692784	0.692784
	TCF21	Hedgehog (Shh) Pathway	0.84633	0.953846	-0.290614	0.692661	0.692661
	SMARCC2	WNT Signaling Pathway	0.154154	0.256924	0.628376	0.691692	0.691692
	HOXC13	Erk1/Erk2 Mapk Signaling pathway	0.154255	0.257092	-0.45452	-0.691489	0.691489
	NFIC	WNT Signaling Pathway	0.15439	0.257316	0.6088	0.691221	0.691221
	FOXP3	ERBB2 in Signal	0.154651	0.257752	0.537362	0.690698	0.690698
	ARNTL	Hedgehog (Shh) Pathway	0.155125	0.155125	0.569666	0.689751	0.689751
	TCF7L2	ERBB2 in Signal	0.155556	0.194444	0.556423	0.688889	0.688889
	AFF4	ERBB2 in Signal	0.156093	0.260154	0.612407	0.687815	0.687815
	KLF5	TGF beta signaling pathway	0.156138	0.195173	0.539588	0.687723	0.687723
	SPI1	WNT Signaling Pathway	0.843621	0.990854	0.333984	-0.687243	0.687243
	PRDM4	ERBB2 in Signal	0.156627	0.391566	0.601007	0.686747	0.686747
	ZMIZ1	Hedgehog (Shh) Pathway	0.156841	0.196051	0.603699	0.686318	0.686318
	BACH2	WNT Signaling Pathway	0.156863	0.392157	0.567476	0.686275	0.686275
	YY1	WNT Signaling Pathway	0.156942	0.377264	0.639342	0.686117	0.686117
	CEBPB	ERBB2 in Signal	0.157061	0.261768	0.532375	0.685879	0.685879
	NFE2L1	ERBB2 in Signal	0.15748	0.19685	0.535472	0.685039	0.685039
	ZNF143	ERBB2 in Signal	0.157895	0.386555	0.605103	0.684211	0.684211
	SATB1	ERBB2 in Signal	0.157948	0.45332	0.570643	0.684105	0.684105
	GZF1	TGF beta signaling pathway	0.15847	0.15847	0.568184	0.68306	0.68306
	TFAP2A	ERBB2 in Signal	0.158649	0.264415	0.576417	0.682702	0.682702
	MYBL1	WNT Signaling Pathway	0.841341	0.970923	0.33608	-0.682682	0.682682
	PBX3	ERBB2 in Signal	0.158954	0.264923	0.612394	0.682093	0.682093
	ELF1	WNT Signaling Pathway	0.159115	0.198894	0.5676	0.68177	0.68177
	ETV6	WNT Signaling Pathway	0.159209	0.199011	0.531581	0.681582	0.681582
	IRF1	WNT Signaling Pathway	0.159314	0.199142	0.541399	0.681373	0.681373
	KLF4	Erk1/Erk2 Mapk Signaling pathway	0.84065	0.886957	0.290616	-0.681301	0.681301
	TBP	WNT Signaling Pathway	0.159478	0.265797	0.638111	0.681043	0.681043
	REST	ERBB2 in Signal	0.159639	0.439257	0.644961	0.680723	0.680723
	ZFAT	ERBB2 in Signal	0.159878	0.266463	0.52248	0.680244	0.680244
	SP2	WNT Signaling Pathway	0.160321	0.508517	0.640228	0.679359	0.679359
	CREB3L2	ERBB2 in Signal	0.160377	0.267296	0.517226	0.679245	0.679245
	AHR	ERBB2 in Signal	0.160389	0.267315	0.531476	0.679222	0.679222
	KLF3	TGF beta signaling pathway	0.160417	0.160417	0.509703	0.679167	0.679167
	OVOL2	TGF beta signaling pathway	0.839286	0.876238	-0.277503	0.678571	0.678571
	KDM5A	ERBB2 in Signal	0.160804	0.293522	0.614031	0.678392	0.678392
	CBFB	ERBB2 in Signal	0.161128	0.40282	0.619777	0.677744	0.677744
	HEY1	Hedgehog (Shh) Pathway	0.161538	0.202957	0.565649	0.676923	0.676923
	SP4	Hedgehog (Shh) Pathway	0.16167	0.67229	0.589227	0.67666	0.67666
	TEAD2	WNT Signaling Pathway	0.161765	0.294118	0.489314	0.676471	0.676471
	MEF2C	Hedgehog (Shh) Pathway	0.837838	0.988189	-0.301133	0.675676	0.675676
	HEY1	TGF beta signaling pathway	0.162366	0.202957	0.534878	0.675269	0.675269
	LCORL	WNT Signaling Pathway	0.162602	0.318962	0.550867	0.674797	0.674797
	ETV4	ERBB2 in Signal	0.16263	0.27105	0.567575	0.67474	0.67474
	ETS2	ERBB2 in Signal	0.162719	0.312831	0.548722	0.674562	0.674562
	ATF6	WNT Signaling Pathway	0.162887	0.225773	0.589593	0.674227	0.674227
	SOX9	ERBB2 in Signal	0.162978	0.347082	0.608531	0.674044	0.674044
	KLF9	Hedgehog (Shh) Pathway	0.163056	0.27176	0.561977	0.673888	0.673888
	DLX2	Erk1/Erk2 Mapk Signaling pathway	0.83682	0.920949	-0.260591	0.67364	0.67364
	PPARG	Erk1/Erk2 Mapk Signaling pathway	0.836228	0.836228	0.314954	-0.672457	0.672457
	ZNF143	WNT Signaling Pathway	0.163968	0.386555	0.601952	0.672065	0.672065
	MAX	WNT Signaling Pathway	0.164134	0.322906	0.593565	0.671733	0.671733
	HOXA1	ERBB2 in Signal	0.164521	0.28028	-0.471943	-0.670959	0.670959
	MSC	TGF beta signaling pathway	0.164794	0.514706	0.605601	0.670412	0.670412
	ERF	WNT Signaling Pathway	0.164824	0.274707	0.603978	0.670352	0.670352
	NR1I2	WNT Signaling Pathway	0.165138	0.275229	-0.460305	-0.669725	0.669725
	ELK4	Erk1/Erk2 Mapk Signaling pathway	0.165147	0.275245	0.568554	0.669706	0.669706
	HOXD9	Erk1/Erk2 Mapk Signaling pathway	0.165184	0.412961	0.498965	0.669632	0.669632
	EHF	Erk1/Erk2 Mapk Signaling pathway	0.165556	0.165556	0.473028	0.668889	0.668889
	YBX1	WNT Signaling Pathway	0.165971	0.207463	0.56082	0.668058	0.668058
	GRHL1	WNT Signaling Pathway	0.166181	0.207726	0.495519	0.667638	0.667638
	CDX1	Erk1/Erk2 Mapk Signaling pathway	0.166667	0.190773	-0.463599	-0.666667	0.666667
	THAP1	WNT Signaling Pathway	0.166667	0.641158	0.590806	0.666667	0.666667
	POU5F1	ERBB2 in Signal	0.166667	0.297271	-0.525807	-0.666667	0.666667
	HES1	ERBB2 in Signal	0.167513	0.259362	0.549768	0.664975	0.664975
	ELK1	WNT Signaling Pathway	0.167556	0.361413	0.570252	0.664888	0.664888
	IRX5	Hedgehog (Shh) Pathway	0.167722	0.31197	0.637472	0.664557	0.664557
	HOXA1	TGF beta signaling pathway	0.168168	0.28028	-0.516132	-0.663664	0.663664
	RUNX2	ERBB2 in Signal	0.168244	0.223714	0.506269	0.663512	0.663512
	ZBTB7A	Erk1/Erk2 Mapk Signaling pathway	0.168306	0.210383	0.544382	0.663388	0.663388
	USF2	WNT Signaling Pathway	0.168388	0.175764	0.571935	0.663223	0.663223
	ELF2	Hedgehog (Shh) Pathway	0.168388	0.33825	0.632585	0.663223	0.663223
	GABPA	Erk1/Erk2 Mapk Signaling pathway	0.168675	0.281124	0.557722	0.662651	0.662651
	EMX1	WNT Signaling Pathway	0.16875	0.421875	-0.522839	-0.6625	0.6625
	SREBF1	Hedgehog (Shh) Pathway	0.169283	0.221204	0.599519	0.661435	0.661435
	ARNT	Erk1/Erk2 Mapk Signaling pathway	0.169339	0.530684	0.551634	0.661323	0.661323
	SMAD4	WNT Signaling Pathway	0.169509	0.282514	0.660737	0.660983	0.660983
	ZNF581	ERBB2 in Signal	0.169888	0.390397	0.570513	0.660224	0.660224
	NR4A2	Erk1/Erk2 Mapk Signaling pathway	0.170175	0.457746	0.538306	0.659649	0.659649
	ELK3	TGF beta signaling pathway	0.171772	0.171772	0.550254	0.656455	0.656455
	HIF1A	ERBB2 in Signal	0.17233	0.17233	0.485174	0.65534	0.65534
	HIF1A	WNT Signaling Pathway	0.17233	0.17233	0.485724	0.65534	0.65534
	SNAI2	ERBB2 in Signal	0.172539	0.215674	0.478631	0.654921	0.654921
	FOSL2	Hedgehog (Shh) Pathway	0.172949	0.216186	0.56467	0.654102	0.654102
	TAL1	Hedgehog (Shh) Pathway	0.82699	0.82699	0.303874	-0.653979	0.653979
	TOX4	WNT Signaling Pathway	0.173038	0.445892	0.621897	0.653924	0.653924
	RBPJ	WNT Signaling Pathway	0.173116	0.330957	0.574455	0.653768	0.653768
	MYBL2	Erk1/Erk2 Mapk Signaling pathway	0.173217	0.453149	0.538677	0.653566	0.653566
	HOXB5	TGF beta signaling pathway	0.173469	0.216837	-0.480854	-0.653061	0.653061
	CAMTA1	ERBB2 in Signal	0.173737	0.434343	0.592921	0.652525	0.652525
	TFEB	TGF beta signaling pathway	0.174061	0.260244	0.550836	0.651877	0.651877
	WHSC1	ERBB2 in Signal	0.17422	0.343656	0.545754	0.651561	0.651561
	EGR2	Erk1/Erk2 Mapk Signaling pathway	0.174455	0.399687	0.507131	0.65109	0.65109
	MXI1	ERBB2 in Signal	0.174524	0.384216	0.590437	0.650953	0.650953
	HNF4G	ERBB2 in Signal	0.175115	0.291859	-0.468488	-0.64977	0.64977
	REST	WNT Signaling Pathway	0.175703	0.439257	0.639109	0.648594	0.648594
	CTCFL	Hedgehog (Shh) Pathway	0.175747	0.199612	-0.569261	-0.648506	0.648506
	USF2	Hedgehog (Shh) Pathway	0.175764	0.175764	0.615348	0.648472	0.648472
	STAT6	Hedgehog (Shh) Pathway	0.175847	0.347503	0.612445	0.648305	0.648305
	KLF13	TGF beta signaling pathway	0.176009	0.23471	0.584333	0.647982	0.647982
	KDM5A	TGF beta signaling pathway	0.176113	0.293522	0.63277	0.647773	0.647773
	CAMTA2	ERBB2 in Signal	0.17623	0.293716	0.505177	0.647541	0.647541
	TP63	ERBB2 in Signal	0.176409	0.220511	0.554768	0.647182	0.647182
	TEAD2	ERBB2 in Signal	0.176471	0.294118	0.48203	0.647059	0.647059
	ZNF639	ERBB2 in Signal	0.176707	0.458835	0.58241	0.646586	0.646586
	NKX6-1	TGF beta signaling pathway	0.823194	0.967347	-0.287925	0.646388	0.646388
	MIXL1	Hedgehog (Shh) Pathway	0.176849	0.376514	-0.528351	-0.646302	0.646302
	SREBF1	ERBB2 in Signal	0.176963	0.221204	0.533164	0.646073	0.646073
	SREBF1	WNT Signaling Pathway	0.176963	0.221204	0.531899	0.646073	0.646073
	MNT	ERBB2 in Signal	0.177083	0.177083	0.506098	0.645833	0.645833
	RFX2	ERBB2 in Signal	0.822506	0.822506	0.324431	-0.645012	0.645012
	ZBTB7B	Hedgehog (Shh) Pathway	0.177632	0.279831	0.635676	0.644737	0.644737
	YY1	Hedgehog (Shh) Pathway	0.178238	0.377264	0.677237	0.643523	0.643523
	TOX4	Erk1/Erk2 Mapk Signaling pathway	0.178357	0.445892	0.606505	0.643287	0.643287
	POU5F1	WNT Signaling Pathway	0.178363	0.297271	-0.519251	-0.643275	0.643275
	GLIS3	Erk1/Erk2 Mapk Signaling pathway	0.821429	0.821429	0.339504	-0.642857	0.642857
	ALX4	TGF beta signaling pathway	0.821277	0.865569	-0.294417	0.642553	0.642553
	SIX5	Hedgehog (Shh) Pathway	0.178794	0.252006	0.665559	0.642412	0.642412
	RUNX2	Hedgehog (Shh) Pathway	0.178971	0.223714	0.562193	0.642058	0.642058
	NFKB2	Hedgehog (Shh) Pathway	0.179394	0.184091	0.545432	0.641212	0.641212
	NCOR1	WNT Signaling Pathway	0.180542	0.38783	0.599255	0.638917	0.638917
	FOXP2	Hedgehog (Shh) Pathway	0.180693	0.794842	-0.563532	-0.638614	0.638614
	LYL1	Erk1/Erk2 Mapk Signaling pathway	0.180723	0.225904	0.494486	0.638554	0.638554
	HNF4A	TGF beta signaling pathway	0.181223	0.388054	-0.516915	-0.637555	0.637555
	MYBL2	TGF beta signaling pathway	0.18126	0.453149	0.58524	0.637481	0.637481
	FOS	WNT Signaling Pathway	0.181411	0.551724	0.524883	0.637178	0.637178
	DMRT1	Hedgehog (Shh) Pathway	0.181486	0.226857	-0.565697	-0.637028	0.637028
	FOXP1	ERBB2 in Signal	0.18191	0.303183	0.608891	0.636181	0.636181
	TFE3	TGF beta signaling pathway	0.182004	0.30334	0.590432	0.635992	0.635992
	NFIB	ERBB2 in Signal	0.182548	0.304246	0.56266	0.634905	0.634905
	TFCP2	WNT Signaling Pathway	0.182731	0.304552	0.650451	0.634538	0.634538
	NFAT5	ERBB2 in Signal	0.182741	0.304569	0.599746	0.634518	0.634518
	ZNF263	ERBB2 in Signal	0.18304	0.470226	0.486414	0.633919	0.633919
	LEF1	WNT Signaling Pathway	0.183908	0.464066	0.516572	0.632184	0.632184
	RAX2	WNT Signaling Pathway	0.184028	0.261863	-0.498116	-0.631944	0.631944
	NFKB2	WNT Signaling Pathway	0.184091	0.184091	0.477484	0.631818	0.631818
	CASZ1	ERBB2 in Signal	0.1841	0.306834	0.580006	0.631799	0.631799
	DDIT3	Hedgehog (Shh) Pathway	0.185345	0.308908	0.557995	0.62931	0.62931
	SOX17	Erk1/Erk2 Mapk Signaling pathway	0.18552	0.309201	0.502886	0.628959	0.628959
	TFDP2	Hedgehog (Shh) Pathway	0.185729	0.381036	0.641796	0.628541	0.628541
	E2F6	TGF beta signaling pathway	0.185976	0.435176	0.58881	0.628049	0.628049
	OVOL2	Erk1/Erk2 Mapk Signaling pathway	0.813953	0.876238	-0.262062	0.627907	0.627907
	NR1H3	ERBB2 in Signal	0.186329	0.465821	0.562236	0.627343	0.627343
	TERF2	ERBB2 in Signal	0.186373	0.448916	0.587792	0.627255	0.627255
	EPAS1	Hedgehog (Shh) Pathway	0.18663	0.18663	0.57854	0.626741	0.626741
	STAT3	Hedgehog (Shh) Pathway	0.186825	0.233531	0.576512	0.62635	0.62635
	CREB3	Erk1/Erk2 Mapk Signaling pathway	0.186935	0.354146	0.587851	0.626131	0.626131
	IRX5	ERBB2 in Signal	0.187182	0.31197	0.578246	0.625636	0.625636
	NFYB	Hedgehog (Shh) Pathway	0.187238	0.312064	0.556547	0.625523	0.625523
	LHX5	Erk1/Erk2 Mapk Signaling pathway	0.187427	0.187427	-0.417241	-0.625146	0.625146
	SP1	ERBB2 in Signal	0.187563	0.468907	0.626355	0.624875	0.624875
	TFAP4	ERBB2 in Signal	0.187692	0.353918	0.518102	0.624615	0.624615
	KLF13	Erk1/Erk2 Mapk Signaling pathway	0.187768	0.23471	0.540578	0.624464	0.624464
	TSHZ1	Erk1/Erk2 Mapk Signaling pathway	0.18794	0.426989	0.568439	0.624121	0.624121
	NFE2L3	WNT Signaling Pathway	0.188017	0.4375	0.510092	0.623967	0.623967
	PPARG	TGF beta signaling pathway	0.811921	0.836228	0.346381	-0.623841	0.623841
	BHLHE40	WNT Signaling Pathway	0.188251	0.235314	0.495588	0.623498	0.623498
	SMAD1	ERBB2 in Signal	0.188318	0.313864	0.585427	0.623364	0.623364
	SALL4	WNT Signaling Pathway	0.811414	0.867647	0.274208	-0.622829	0.622829
	TFDP1	WNT Signaling Pathway	0.188755	0.346386	0.629574	0.62249	0.62249
	HOXD1	TGF beta signaling pathway	0.81118	0.952038	-0.360156	0.62236	0.62236
	MAF	TGF beta signaling pathway	0.188912	0.314853	0.602279	0.622177	0.622177
	HES4	TGF beta signaling pathway	0.189162	0.315269	0.58549	0.621677	0.621677
	WIZ	WNT Signaling Pathway	0.189325	0.473313	0.62173	0.621349	0.621349
	JDP2	TGF beta signaling pathway	0.189386	0.287971	0.524837	0.621228	0.621228
	HOXA6	ERBB2 in Signal	0.18956	0.18956	-0.465727	-0.620879	0.620879
	NR1H2	Hedgehog (Shh) Pathway	0.189927	0.446573	0.550417	0.620147	0.620147
	ID1	Erk1/Erk2 Mapk Signaling pathway	0.190083	0.313228	0.545169	0.619835	0.619835
	NFATC3	Erk1/Erk2 Mapk Signaling pathway	0.190332	0.378661	0.556636	0.619335	0.619335
	CDX1	ERBB2 in Signal	0.190773	0.190773	-0.46984	-0.618454	0.618454
	GLI2	Erk1/Erk2 Mapk Signaling pathway	0.809203	0.884259	0.316714	-0.618406	0.618406
	ZBTB17	TGF beta signaling pathway	0.191011	0.318352	0.577938	0.617978	0.617978
	IKZF5	WNT Signaling Pathway	0.191358	0.239198	0.550851	0.617284	0.617284
	LCORL	Hedgehog (Shh) Pathway	0.191377	0.318962	0.583917	0.617245	0.617245
	E2F1	Erk1/Erk2 Mapk Signaling pathway	0.191439	0.409686	0.506452	0.617122	0.617122
	ISL2	ERBB2 in Signal	0.191514	0.478784	0.525899	0.616972	0.616972
	RFX1	ERBB2 in Signal	0.191579	0.239474	0.509052	0.616842	0.616842
	TFAP4	WNT Signaling Pathway	0.191795	0.353918	0.51743	0.61641	0.61641
	NFYC	WNT Signaling Pathway	0.19332	0.440404	0.576944	0.61336	0.61336
	FOXH1	Erk1/Erk2 Mapk Signaling pathway	0.193724	0.193724	-0.42048	-0.612551	0.612551
	MAX	Erk1/Erk2 Mapk Signaling pathway	0.193744	0.322906	0.573826	0.612513	0.612513
	NR2F1	ERBB2 in Signal	0.195093	0.487734	0.551064	0.609813	0.609813
	EGR2	WNT Signaling Pathway	0.19542	0.399687	0.511214	0.60916	0.60916
	ZBTB44	Hedgehog (Shh) Pathway	0.196078	0.326797	0.65544	0.607843	0.607843
	MAFK	Erk1/Erk2 Mapk Signaling pathway	0.803607	0.803607	0.383666	-0.607214	0.607214
	IRF9	Hedgehog (Shh) Pathway	0.196986	0.246233	0.613582	0.606028	0.606028
	FOXO3	Hedgehog (Shh) Pathway	0.197065	0.335802	0.58571	0.60587	0.60587
	USF1	Hedgehog (Shh) Pathway	0.197964	0.197964	0.597484	0.604072	0.604072
	GLIS1	TGF beta signaling pathway	0.801887	0.970238	-0.304516	0.603774	0.603774
	RBPJ	ERBB2 in Signal	0.198574	0.330957	0.568091	0.602851	0.602851
	FOXO3	ERBB2 in Signal	0.198783	0.335802	0.529037	0.602434	0.602434
	TCF3	TGF beta signaling pathway	0.198964	0.331606	0.582337	0.602073	0.602073
	ETS2	Hedgehog (Shh) Pathway	0.199569	0.312831	0.59485	0.600863	0.600863
	ZNF236	ERBB2 in Signal	0.800403	0.800403	0.375131	-0.600806	0.600806
	CTCFL	Erk1/Erk2 Mapk Signaling pathway	0.199612	0.199612	-0.46663	-0.600775	0.600775
	NFIL3	Hedgehog (Shh) Pathway	0.19975	0.249688	0.531914	0.600499	0.600499
	ZZZ3	Hedgehog (Shh) Pathway	0.2	0.570846	0.597931	0.6	0.6
	KLF4	TGF beta signaling pathway	0.8	0.886957	0.323111	-0.6	0.6
	CLOCK	ERBB2 in Signal	0.20021	0.306538	0.551188	0.599581	0.599581
	GATA2	Erk1/Erk2 Mapk Signaling pathway	0.200686	0.447805	0.47174	0.598628	0.598628
	ETV5	ERBB2 in Signal	0.201005	0.335008	0.539377	0.59799	0.59799
	SIX5	WNT Signaling Pathway	0.201605	0.252006	0.611701	0.59679	0.59679
	GLI1	Erk1/Erk2 Mapk Signaling pathway	0.798345	0.798345	0.366322	-0.596691	0.596691
	BATF	TGF beta signaling pathway	0.202658	0.506645	0.554056	0.594684	0.594684
	BCLAF1	WNT Signaling Pathway	0.203203	0.508008	0.596326	0.593594	0.593594
	ATF5	Hedgehog (Shh) Pathway	0.203222	0.254027	0.590327	0.593556	0.593556
	ZNF3	Erk1/Erk2 Mapk Signaling pathway	0.203236	0.40887	0.566681	0.593529	0.593529
	SP2	ERBB2 in Signal	0.203407	0.508517	0.624099	0.593186	0.593186
	STAT1	WNT Signaling Pathway	0.203926	0.275354	0.560132	0.592148	0.592148
	BCL6	ERBB2 in Signal	0.204082	0.340136	0.542341	0.591837	0.591837
	EBF1	Hedgehog (Shh) Pathway	0.204668	0.846682	-0.576048	-0.590664	0.590664
	RELB	WNT Signaling Pathway	0.204805	0.25448	0.488305	0.590389	0.590389
	OTX1	Hedgehog (Shh) Pathway	0.205128	0.205128	-0.506587	-0.589744	0.589744
	MEF2C	TGF beta signaling pathway	0.20527	0.731602	0.575237	0.589459	0.589459
	ETV7	Erk1/Erk2 Mapk Signaling pathway	0.205333	0.434004	0.497108	0.589333	0.589333
	ARNT2	TGF beta signaling pathway	0.794118	1	-0.273512	0.588235	0.588235
	NFE2L2	WNT Signaling Pathway	0.205912	0.320949	0.574525	0.588175	0.588175
	SPIB	ERBB2 in Signal	0.206388	0.629072	-0.463549	-0.587224	0.587224
	FOSB	WNT Signaling Pathway	0.793478	0.985586	0.29779	-0.586957	0.586957
	NFKB1	WNT Signaling Pathway	0.206566	0.258208	0.482487	0.586867	0.586867
	MBD2	ERBB2 in Signal	0.206783	0.332936	0.566745	0.586433	0.586433
	CDC5L	WNT Signaling Pathway	0.206827	0.517068	0.632161	0.586345	0.586345
	HES1	Erk1/Erk2 Mapk Signaling pathway	0.20749	0.259362	0.524836	0.58502	0.58502
	TFDP1	Erk1/Erk2 Mapk Signaling pathway	0.207831	0.346386	0.610393	0.584337	0.584337
	ZNF552	Hedgehog (Shh) Pathway	0.20815	0.260187	0.573514	0.5837	0.5837
	TCF7L1	ERBB2 in Signal	0.208171	0.346952	-0.483795	-0.583658	0.583658
	TFEB	ERBB2 in Signal	0.208195	0.260244	0.513321	0.58361	0.58361
	CREB3L1	WNT Signaling Pathway	0.791805	0.918671	0.327464	-0.58361	0.58361
	SOX9	WNT Signaling Pathway	0.208249	0.347082	0.591858	0.583501	0.583501
	MSX1	ERBB2 in Signal	0.208333	0.376623	-0.451362	-0.583333	0.583333
	STAT6	ERBB2 in Signal	0.208502	0.347503	0.55609	0.582996	0.582996
	FOXG1	Hedgehog (Shh) Pathway	0.208589	0.843085	0.517054	0.582822	0.582822
	CEBPA	ERBB2 in Signal	0.208602	0.375311	0.539672	0.582796	0.582796
	IRF3	Hedgehog (Shh) Pathway	0.208733	0.30281	0.57927	0.582535	0.582535
	ZBTB24	TGF beta signaling pathway	0.208848	0.378521	0.563798	0.582305	0.582305
	BACH1	TGF beta signaling pathway	0.208925	0.439302	0.555192	0.58215	0.58215
	KLF10	ERBB2 in Signal	0.209277	0.209277	0.479351	0.581446	0.581446
	FOXO3	Erk1/Erk2 Mapk Signaling pathway	0.209466	0.335802	0.520169	0.581067	0.581067
	NFATC1	WNT Signaling Pathway	0.209482	0.209482	0.474168	0.581036	0.581036
	RAX2	ERBB2 in Signal	0.209491	0.261863	-0.490474	-0.581019	0.581019
	MITF	ERBB2 in Signal	0.209677	0.409836	-0.432105	-0.580645	0.580645
	TCF4	WNT Signaling Pathway	0.209694	0.209694	0.516426	0.580611	0.580611
	ZNF3	Hedgehog (Shh) Pathway	0.21047	0.40887	0.620073	0.57906	0.57906
	GLI1	TGF beta signaling pathway	0.210753	0.351254	0.592999	0.578495	0.578495
	KLF6	WNT Signaling Pathway	0.211055	0.822281	0.518208	0.577889	0.577889
	TFAP4	Hedgehog (Shh) Pathway	0.212351	0.353918	0.557769	0.575298	0.575298
	CREB3	ERBB2 in Signal	0.212487	0.354146	0.591134	0.575025	0.575025
	HNF1A	ERBB2 in Signal	0.212521	0.261017	-0.48819	-0.574959	0.574959
	MTF1	Erk1/Erk2 Mapk Signaling pathway	0.212944	0.332961	0.505034	0.574113	0.574113
	HIVEP1	ERBB2 in Signal	0.213048	0.268987	0.521281	0.573904	0.573904
	NKX6-1	Hedgehog (Shh) Pathway	0.213084	0.967347	-0.531049	-0.573832	0.573832
	PPARA	TGF beta signaling pathway	0.213217	0.519521	0.475376	0.573566	0.573566
	ZMIZ1	TGF beta signaling pathway	0.213675	0.213675	0.548662	0.57265	0.57265
	SMAD5	WNT Signaling Pathway	0.21407	0.42418	0.611794	0.571859	0.571859
	GATA3	Erk1/Erk2 Mapk Signaling pathway	0.214286	0.398487	0.504558	0.571429	0.571429
	KLF15	Erk1/Erk2 Mapk Signaling pathway	0.785714	0.987879	-0.242225	0.571429	0.571429
	NR2F2	Hedgehog (Shh) Pathway	0.214545	0.214545	0.542356	0.570909	0.570909
	ZNF83	WNT Signaling Pathway	0.214649	0.357748	0.582094	0.570702	0.570702
	EVX1	Hedgehog (Shh) Pathway	0.214815	0.24497	-0.526325	-0.57037	0.57037
	NFE2	Erk1/Erk2 Mapk Signaling pathway	0.214876	0.53719	0.474023	0.570248	0.570248
	IRF2	ERBB2 in Signal	0.215116	0.383372	0.551158	0.569767	0.569767
	HSF1	WNT Signaling Pathway	0.215164	0.389344	0.576795	0.569672	0.569672
	HIVEP1	Hedgehog (Shh) Pathway	0.21519	0.268987	0.576415	0.56962	0.56962
	KLF5	Erk1/Erk2 Mapk Signaling pathway	0.215909	0.215909	0.471447	0.568182	0.568182
	FOXA1	TGF beta signaling pathway	0.215957	0.526122	-0.466797	-0.568085	0.568085
	FOSB	Hedgehog (Shh) Pathway	0.783883	0.985586	0.328132	-0.567766	0.567766
	NR3C2	WNT Signaling Pathway	0.216216	0.540541	0.541377	0.567568	0.567568
	ZNF84	WNT Signaling Pathway	0.216216	0.379965	0.615223	0.567568	0.567568
	UBP1	ERBB2 in Signal	0.216433	0.360721	0.610909	0.567134	0.567134
	TCF7	Hedgehog (Shh) Pathway	0.216931	0.361552	0.578959	0.566138	0.566138
	ATF6	TGF beta signaling pathway	0.216981	0.225773	0.585119	0.566038	0.566038
	EOMES	Erk1/Erk2 Mapk Signaling pathway	0.782497	0.782497	0.333304	-0.564994	0.564994
	FOXO1	Erk1/Erk2 Mapk Signaling pathway	0.782222	0.782222	0.290114	-0.564444	0.564444
	NFYA	Erk1/Erk2 Mapk Signaling pathway	0.218	0.363333	0.61172	0.564	0.564
	CUX1	Erk1/Erk2 Mapk Signaling pathway	0.78191	0.78191	0.451305	-0.563819	0.563819
	SPI1	TGF beta signaling pathway	0.218475	0.496838	0.608995	0.56305	0.56305
	TGIF1	TGF beta signaling pathway	0.219067	0.365112	0.590303	0.561866	0.561866
	MBD4	WNT Signaling Pathway	0.219164	0.249205	0.572324	0.561672	0.561672
	ZKSCAN1	ERBB2 in Signal	0.219659	0.485897	0.581083	0.560682	0.560682
	SNAI2	Erk1/Erk2 Mapk Signaling pathway	0.220073	0.220073	0.442853	0.559855	0.559855
	STAT1	ERBB2 in Signal	0.220284	0.275354	0.553837	0.559433	0.559433
	ZKSCAN1	TGF beta signaling pathway	0.220305	0.485897	0.608438	0.559391	0.559391
	TAL1	Erk1/Erk2 Mapk Signaling pathway	0.220339	0.367232	0.428963	0.559322	0.559322
	TEAD4	ERBB2 in Signal	0.22093	0.323597	0.442273	0.55814	0.55814
	IRF5	Hedgehog (Shh) Pathway	0.778723	0.778723	0.385153	-0.557447	0.557447
	HMGA1	WNT Signaling Pathway	0.221366	0.221366	0.507401	0.557269	0.557269
	GATA6	TGF beta signaling pathway	0.778364	0.778364	0.315951	-0.556728	0.556728
	FOXF2	ERBB2 in Signal	0.22252	0.27815	0.477361	0.55496	0.55496
	JUN	Hedgehog (Shh) Pathway	0.222832	0.337137	0.580091	0.554336	0.554336
	FOS	Hedgehog (Shh) Pathway	0.22287	0.551724	0.565705	0.554259	0.554259
	PAX6	ERBB2 in Signal	0.22314	0.371901	-0.421171	-0.553719	0.553719
	FOXD2	Erk1/Erk2 Mapk Signaling pathway	0.223361	0.669145	0.485481	0.553279	0.553279
	POU2F2	ERBB2 in Signal	0.223919	0.463312	0.539995	0.552163	0.552163
	ESRRA	WNT Signaling Pathway	0.224374	0.313212	0.521903	0.551253	0.551253
	VEZF1	WNT Signaling Pathway	0.224674	0.374457	0.618223	0.550652	0.550652
	CEBPA	Erk1/Erk2 Mapk Signaling pathway	0.225187	0.375311	0.520992	0.549626	0.549626
	ELK1	Erk1/Erk2 Mapk Signaling pathway	0.225292	0.361413	0.539084	0.549416	0.549416
	NR2C2	ERBB2 in Signal	0.225677	0.425703	0.58665	0.548646	0.548646
	ATF6	ERBB2 in Signal	0.225773	0.225773	0.562062	0.548454	0.548454
	MIXL1	TGF beta signaling pathway	0.225908	0.376514	-0.461516	-0.548183	0.548183
	MSX1	Erk1/Erk2 Mapk Signaling pathway	0.225974	0.376623	-0.425834	-0.548052	0.548052
	YY1	ERBB2 in Signal	0.226358	0.377264	0.618455	0.547284	0.547284
	RCOR1	Hedgehog (Shh) Pathway	0.226415	0.409417	0.611144	0.54717	0.54717
	E2F3	WNT Signaling Pathway	0.226636	0.283294	0.49348	0.546729	0.546729
	JUND	Hedgehog (Shh) Pathway	0.226927	0.448454	0.568865	0.546145	0.546145
	MXD3	ERBB2 in Signal	0.226943	0.378238	0.54115	0.546114	0.546114
	MXD1	ERBB2 in Signal	0.227086	0.227086	0.473822	0.545828	0.545828
	ZNF217	ERBB2 in Signal	0.227593	0.568983	0.583837	0.544814	0.544814
	ZNF84	Hedgehog (Shh) Pathway	0.227979	0.379965	0.649719	0.544041	0.544041
	SOX2	ERBB2 in Signal	0.228049	0.481707	0.451019	0.543902	0.543902
	WHSC1	Hedgehog (Shh) Pathway	0.228512	0.343656	0.575541	0.542977	0.542977
	RARA	Erk1/Erk2 Mapk Signaling pathway	0.22863	0.285788	0.474223	0.542739	0.542739
	CREBL2	Hedgehog (Shh) Pathway	0.228695	0.228695	0.58113	0.542611	0.542611
	NR5A2	Erk1/Erk2 Mapk Signaling pathway	0.771137	0.963921	-0.299219	0.542274	0.542274
	SETDB1	WNT Signaling Pathway	0.228916	0.381526	0.561215	0.542169	0.542169
	STAT5A	WNT Signaling Pathway	0.229807	0.229807	0.514273	0.540387	0.540387
	NR1D1	Erk1/Erk2 Mapk Signaling pathway	0.229826	0.383681	0.521684	0.540347	0.540347
	NR1D1	TGF beta signaling pathway	0.230208	0.383681	0.556888	0.539583	0.539583
	JDP2	Erk1/Erk2 Mapk Signaling pathway	0.230377	0.287971	0.472849	0.539246	0.539246
	BACH2	Erk1/Erk2 Mapk Signaling pathway	0.769063	0.87037	0.366403	-0.538126	0.538126
	SREBF1	TGF beta signaling pathway	0.231432	0.231432	0.545195	0.537137	0.537137
	RELA	Hedgehog (Shh) Pathway	0.231644	0.386074	0.628907	0.536711	0.536711
	STAT2	TGF beta signaling pathway	0.231795	0.361308	0.575528	0.53641	0.53641
	SMARCC1	WNT Signaling Pathway	0.232232	0.306613	0.607193	0.535536	0.535536
	ARID3A	Hedgehog (Shh) Pathway	0.232335	0.232335	0.538085	0.535329	0.535329
	NCOR1	ERBB2 in Signal	0.232698	0.38783	0.584266	0.534604	0.534604
	PITX1	Hedgehog (Shh) Pathway	0.232777	0.290971	0.618767	0.534447	0.534447
	HNF4A	ERBB2 in Signal	0.232833	0.388054	-0.47269	-0.534335	0.534335
	ELF1	TGF beta signaling pathway	0.232936	0.232936	0.558934	0.534128	0.534128
	HOXB5	Erk1/Erk2 Mapk Signaling pathway	0.233251	0.233251	-0.417833	-0.533499	0.533499
	NANOG	ERBB2 in Signal	0.2336	0.326	-0.496342	-0.5328	0.5328
	RFX2	WNT Signaling Pathway	0.234339	0.822506	0.517257	0.531323	0.531323
	PPARG	Hedgehog (Shh) Pathway	0.765603	0.836228	0.382283	-0.531207	0.531207
	MAZ	ERBB2 in Signal	0.234518	0.43471	0.609163	0.530964	0.530964
	HOXB2	Erk1/Erk2 Mapk Signaling pathway	0.234899	0.587248	0.389737	0.530201	0.530201
	PROX1	Erk1/Erk2 Mapk Signaling pathway	0.235294	0.562249	-0.414371	-0.529412	0.529412
	HOXB7	Erk1/Erk2 Mapk Signaling pathway	0.235741	0.235741	-0.448539	-0.528517	0.528517
	MAFK	ERBB2 in Signal	0.236181	0.393635	0.532029	0.527638	0.527638
	CEBPD	ERBB2 in Signal	0.236667	0.576503	0.497006	0.526667	0.526667
	PLAG1	Erk1/Erk2 Mapk Signaling pathway	0.761905	0.880303	0.280624	-0.52381	0.52381
	ELK4	TGF beta signaling pathway	0.238144	0.288441	0.577373	0.523711	0.523711
	STAT4	ERBB2 in Signal	0.238532	0.59633	-0.418489	-0.522936	0.522936
	PBX3	Erk1/Erk2 Mapk Signaling pathway	0.761	0.761	0.450012	-0.522	0.522
	GATA3	ERBB2 in Signal	0.239092	0.398487	0.507788	0.521815	0.521815
	ELF2	ERBB2 in Signal	0.239152	0.33825	0.565433	0.521695	0.521695
	STAT2	Hedgehog (Shh) Pathway	0.239289	0.361308	0.595764	0.521421	0.521421
	MAFF	ERBB2 in Signal	0.760602	0.910448	0.346005	-0.521204	0.521204
	RARG	ERBB2 in Signal	0.23954	0.350538	0.523047	0.520921	0.520921
	TP73	TGF beta signaling pathway	0.239741	0.399568	0.553122	0.520518	0.520518
	ERG	Erk1/Erk2 Mapk Signaling pathway	0.239748	0.399579	0.520002	0.520505	0.520505
	EGR2	TGF beta signaling pathway	0.239812	0.399687	0.535252	0.520376	0.520376
	KLF4	WNT Signaling Pathway	0.23987	0.61039	0.496896	0.520259	0.520259
	MEOX2	ERBB2 in Signal	0.760055	0.760055	-0.295992	0.520111	0.520111
	TEAD2	Hedgehog (Shh) Pathway	0.240096	0.30012	0.527625	0.519808	0.519808
	TP53	TGF beta signaling pathway	0.240326	0.349095	0.549211	0.519348	0.519348
	ASCL2	Erk1/Erk2 Mapk Signaling pathway	0.240545	0.425076	0.421238	0.518911	0.518911
	HESX1	WNT Signaling Pathway	0.758958	0.758958	-0.283427	0.517915	0.517915
	ZNF639	Erk1/Erk2 Mapk Signaling pathway	0.241241	0.458835	0.55154	0.517518	0.517518
	EGR1	Hedgehog (Shh) Pathway	0.242925	0.404874	0.558676	0.514151	0.514151
	AEBP2	WNT Signaling Pathway	0.242991	0.404984	0.483366	0.514019	0.514019
	DLX4	TGF beta signaling pathway	0.756892	0.984848	0.368865	-0.513784	0.513784
	MSX2	WNT Signaling Pathway	0.243271	0.304089	0.562109	0.513458	0.513458
	ZNF407	Hedgehog (Shh) Pathway	0.756646	0.756646	0.475919	-0.513292	0.513292
	TFAP2C	Hedgehog (Shh) Pathway	0.24375	0.304688	0.611519	0.5125	0.5125
	TFAP2A	Hedgehog (Shh) Pathway	0.244111	0.305139	0.592557	0.511777	0.511777
	KLF4	ERBB2 in Signal	0.244156	0.61039	-0.436115	-0.511688	0.511688
	HESX1	ERBB2 in Signal	0.2443	0.409836	-0.408532	-0.511401	0.511401
	LMX1B	TGF beta signaling pathway	0.244536	0.340136	-0.49889	-0.510929	0.510929
	NFAT5	Erk1/Erk2 Mapk Signaling pathway	0.75504	0.75504	0.440762	-0.510081	0.510081
	EVX1	ERBB2 in Signal	0.24497	0.24497	-0.448703	-0.510059	0.510059
	ZNF3	TGF beta signaling pathway	0.245322	0.40887	0.578125	0.509356	0.509356
	HESX1	Erk1/Erk2 Mapk Signaling pathway	0.245902	0.409836	-0.378731	-0.508197	0.508197
	MITF	Erk1/Erk2 Mapk Signaling pathway	0.245902	0.409836	-0.405878	-0.508197	0.508197
	HES2	Erk1/Erk2 Mapk Signaling pathway	0.245935	0.595476	0.41432	0.50813	0.50813
	RFX2	Erk1/Erk2 Mapk Signaling pathway	0.75374	0.822506	0.345595	-0.50748	0.50748
	RORA	WNT Signaling Pathway	0.246465	0.493467	0.545882	0.507071	0.507071
	ESR2	Erk1/Erk2 Mapk Signaling pathway	0.753378	0.753378	-0.26974	0.506757	0.506757
	MEF2A	Erk1/Erk2 Mapk Signaling pathway	0.246701	0.307286	0.536868	0.506599	0.506599
	PPARA	ERBB2 in Signal	0.247273	0.519521	0.438197	0.505455	0.505455
	POU5F1	Hedgehog (Shh) Pathway	0.248143	0.310178	-0.556535	-0.503715	0.503715
	ATF7	Hedgehog (Shh) Pathway	0.248434	0.414057	0.578603	0.503132	0.503132
	PRDM4	Hedgehog (Shh) Pathway	0.248447	0.414079	0.609637	0.503106	0.503106
	MAFG	TGF beta signaling pathway	0.248454	0.296101	0.552195	0.503093	0.503093
	E2F4	WNT Signaling Pathway	0.248643	0.310803	0.541877	0.502714	0.502714
	MTA3	WNT Signaling Pathway	0.248736	0.272088	0.510912	0.502528	0.502528
	ZBTB24	WNT Signaling Pathway	0.248988	0.378521	0.526431	0.502024	0.502024
	MBD4	Hedgehog (Shh) Pathway	0.249205	0.249205	0.609524	0.501591	0.501591
	ESR1	WNT Signaling Pathway	0.750725	0.995702	0.326097	-0.501449	0.501449
	ZNF143	Erk1/Erk2 Mapk Signaling pathway	0.249495	0.386555	0.564235	0.50101	0.50101
	HOXB4	WNT Signaling Pathway	0.75	0.75	-0.29237	0.5	0.5
	ETS2	TGF beta signaling pathway	0.250265	0.312831	0.544254	0.49947	0.49947
	IRF2	TGF beta signaling pathway	0.250302	0.383372	0.571356	0.499395	0.499395
	ESRRA	ERBB2 in Signal	0.250569	0.313212	0.511135	0.498861	0.498861
	HHEX	Erk1/Erk2 Mapk Signaling pathway	0.250643	0.417738	0.518035	0.498715	0.498715
	IRX5	WNT Signaling Pathway	0.252289	0.315361	0.555178	0.495422	0.495422
	SPI1	ERBB2 in Signal	0.253772	0.496838	0.563012	0.492455	0.492455
	TP53	ERBB2 in Signal	0.254032	0.349095	0.529681	0.491935	0.491935
	ETV7	Hedgehog (Shh) Pathway	0.74569	0.74569	0.378419	-0.491379	0.491379
	RELB	Hedgehog (Shh) Pathway	0.25448	0.25448	0.541238	0.491039	0.491039
	SATB1	WNT Signaling Pathway	0.254527	0.45332	0.538052	0.490946	0.490946
	NR1H3	Hedgehog (Shh) Pathway	0.745238	0.745238	0.386252	-0.490476	0.490476
	ZIC2	ERBB2 in Signal	0.254878	0.414634	-0.46559	-0.490244	0.490244
	ZIC2	TGF beta signaling pathway	0.254902	0.414634	-0.494331	-0.490196	0.490196
	MSX1	WNT Signaling Pathway	0.744792	0.744792	-0.297809	0.489583	0.489583
	HHEX	Hedgehog (Shh) Pathway	0.744741	0.744741	0.404698	-0.489481	0.489481
	SMAD5	ERBB2 in Signal	0.255276	0.42418	0.598136	0.489447	0.489447
	GATA6	Hedgehog (Shh) Pathway	0.255521	0.778364	-0.56382	-0.488959	0.488959
	ZBTB7A	ERBB2 in Signal	0.25584	0.25584	0.522477	0.48832	0.48832
	CEBPD	TGF beta signaling pathway	0.255932	0.576503	0.520532	0.488136	0.488136
	GATA6	WNT Signaling Pathway	0.744038	0.778364	-0.332907	0.488076	0.488076
	GRHL2	WNT Signaling Pathway	0.256085	0.320106	0.538516	0.487831	0.487831
	LMX1B	ERBB2 in Signal	0.256445	0.340136	-0.460041	-0.48711	0.48711
	HOXC6	Hedgehog (Shh) Pathway	0.256871	0.35108	-0.619433	-0.486258	0.486258
	SMARCC2	Erk1/Erk2 Mapk Signaling pathway	0.257257	0.321572	0.585343	0.485485	0.485485
	TFDP2	ERBB2 in Signal	0.257316	0.381036	0.568077	0.485368	0.485368
	ZIC2	Erk1/Erk2 Mapk Signaling pathway	0.742012	0.742012	-0.317055	0.484024	0.484024
	PRDM1	WNT Signaling Pathway	0.741935	0.927419	0.353319	-0.483871	0.483871
	BARX2	TGF beta signaling pathway	0.258149	0.436457	0.473042	0.483703	0.483703
	MXI1	WNT Signaling Pathway	0.258776	0.384216	0.560669	0.482447	0.482447
	CLOCK	Erk1/Erk2 Mapk Signaling pathway	0.258799	0.306538	0.523227	0.482402	0.482402
	TEAD4	Erk1/Erk2 Mapk Signaling pathway	0.258877	0.323597	0.415154	0.482245	0.482245
	EMX1	ERBB2 in Signal	0.259375	0.432292	-0.494303	-0.48125	0.48125
	SNAI1	ERBB2 in Signal	0.259811	0.397497	0.529391	0.480379	0.480379
	HES2	TGF beta signaling pathway	0.259921	0.595476	0.4548	0.480159	0.480159
	EOMES	ERBB2 in Signal	0.260163	0.782497	-0.388686	-0.479675	0.479675
	ETV7	ERBB2 in Signal	0.260403	0.434004	0.490048	0.479195	0.479195
	HOXB2	WNT Signaling Pathway	0.73955	0.893072	0.290261	-0.4791	0.4791
	MEIS2	WNT Signaling Pathway	0.260679	0.338908	0.516944	0.478642	0.478642
	NANOG	WNT Signaling Pathway	0.2608	0.326	-0.489432	-0.4784	0.4784
	MAZ	Erk1/Erk2 Mapk Signaling pathway	0.260826	0.43471	0.593051	0.478348	0.478348
	HNF1A	Hedgehog (Shh) Pathway	0.261017	0.261017	-0.528994	-0.477966	0.477966
	ASH1L	ERBB2 in Signal	0.261044	0.446852	0.574581	0.477912	0.477912
	NFATC3	WNT Signaling Pathway	0.261089	0.378661	0.543507	0.477823	0.477823
	HIVEP3	TGF beta signaling pathway	0.261376	0.447464	0.543534	0.477249	0.477249
	SNAI1	Erk1/Erk2 Mapk Signaling pathway	0.261559	0.397497	0.508661	0.476882	0.476882
	HIC2	Hedgehog (Shh) Pathway	0.261586	0.425852	0.63413	0.476828	0.476828
	ADNP2	Erk1/Erk2 Mapk Signaling pathway	0.738215	0.738215	0.418939	-0.476429	0.476429
	BARX2	ERBB2 in Signal	0.261874	0.436457	0.453765	0.476252	0.476252
	PATZ1	TGF beta signaling pathway	0.262361	0.594784	0.603313	0.475277	0.475277
	GRHL1	ERBB2 in Signal	0.262391	0.262391	0.460582	0.475219	0.475219
	CREB3L1	ERBB2 in Signal	0.737374	0.918671	-0.242584	0.474747	0.474747
	ZEB1	Hedgehog (Shh) Pathway	0.263496	0.418605	0.568774	0.473008	0.473008
	OVOL2	Hedgehog (Shh) Pathway	0.263514	0.876238	0.603143	0.472973	0.472973
	BACH1	ERBB2 in Signal	0.263581	0.439302	0.514851	0.472837	0.472837
	RUNX3	WNT Signaling Pathway	0.73617	0.73617	-0.308496	0.47234	0.47234
	ID1	ERBB2 in Signal	0.264859	0.313228	0.529224	0.470282	0.470282
	ASCL2	Hedgehog (Shh) Pathway	0.264943	0.425076	0.50715	0.470113	0.470113
	ZBTB39	WNT Signaling Pathway	0.26506	0.532051	0.594386	0.46988	0.46988
	NHLH1	TGF beta signaling pathway	0.26506	0.274942	-0.510608	-0.46988	0.46988
	SNAI1	Hedgehog (Shh) Pathway	0.73487	0.73487	0.383633	-0.469741	0.469741
	ATF3	Erk1/Erk2 Mapk Signaling pathway	0.734394	0.914773	0.343443	-0.468788	0.468788
	ZBTB7B	ERBB2 in Signal	0.266389	0.279831	0.552099	0.467222	0.467222
	HOXB6	Hedgehog (Shh) Pathway	0.266494	0.333118	-0.488035	-0.467012	0.467012
	NFIL3	WNT Signaling Pathway	0.266824	0.266824	0.445059	0.466352	0.466352
	ATF3	Hedgehog (Shh) Pathway	0.267009	0.630235	0.54865	0.465982	0.465982
	AR	ERBB2 in Signal	0.26764	0.399671	0.429984	0.46472	0.46472
	FOXD2	Hedgehog (Shh) Pathway	0.267658	0.669145	-0.53321	-0.464684	0.464684
	SREBF2	Erk1/Erk2 Mapk Signaling pathway	0.732197	0.732197	0.451421	-0.464393	0.464393
	MEIS3	ERBB2 in Signal	0.267875	0.486598	0.531416	0.46425	0.46425
	GATA3	WNT Signaling Pathway	0.731935	0.731935	-0.321993	0.463869	0.463869
	GFI1B	Erk1/Erk2 Mapk Signaling pathway	0.268263	0.268263	-0.421654	-0.463473	0.463473
	LEF1	TGF beta signaling pathway	0.268449	0.464066	0.510769	0.463102	0.463102
	HSF1	TGF beta signaling pathway	0.26847	0.389344	0.583014	0.463059	0.463059
	HIVEP3	Hedgehog (Shh) Pathway	0.268478	0.447464	0.569148	0.463043	0.463043
	FOXO3	TGF beta signaling pathway	0.268641	0.335802	0.528231	0.462717	0.462717
	GATA2	ERBB2 in Signal	0.268683	0.447805	0.47355	0.462633	0.462633
	HOXD9	Hedgehog (Shh) Pathway	0.731302	0.731302	0.364933	-0.462604	0.462604
	FOXO4	TGF beta signaling pathway	0.268763	0.447938	0.581176	0.462475	0.462475
	SP4	Erk1/Erk2 Mapk Signaling pathway	0.268916	0.67229	0.487209	0.462168	0.462168
	E2F7	ERBB2 in Signal	0.269601	0.337001	0.4454	0.460798	0.460798
	JUN	ERBB2 in Signal	0.26971	0.337137	0.516019	0.460581	0.460581
	CREM	Hedgehog (Shh) Pathway	0.270064	0.317857	0.553829	0.459873	0.459873
	PIAS1	TGF beta signaling pathway	0.270243	0.364948	0.580934	0.459514	0.459514
	PRDM1	ERBB2 in Signal	0.270353	0.450589	0.519867	0.459293	0.459293
	ELF2	TGF beta signaling pathway	0.2706	0.33825	0.57558	0.4588	0.4588
	FOSL1	Hedgehog (Shh) Pathway	0.729167	0.729167	0.361326	-0.458333	0.458333
	MEIS2	Hedgehog (Shh) Pathway	0.271127	0.338908	0.566904	0.457746	0.457746
	JUNB	WNT Signaling Pathway	0.271233	0.323009	0.460478	0.457534	0.457534
	RFX7	WNT Signaling Pathway	0.27163	0.544177	0.601289	0.45674	0.45674
	SATB1	TGF beta signaling pathway	0.271992	0.45332	0.550386	0.456016	0.456016
	RAX2	Hedgehog (Shh) Pathway	0.27205	0.27205	-0.536035	-0.455901	0.455901
	MTA3	Erk1/Erk2 Mapk Signaling pathway	0.272088	0.272088	0.496533	0.455823	0.455823
	RCOR1	ERBB2 in Signal	0.272177	0.409417	0.550149	0.455645	0.455645
	ELF4	Hedgehog (Shh) Pathway	0.272401	0.272401	0.524004	0.455197	0.455197
	LCOR	Hedgehog (Shh) Pathway	0.272727	0.531313	0.591385	0.454545	0.454545
	HMGN3	ERBB2 in Signal	0.273003	0.37249	0.550574	0.453994	0.453994
	STAT4	Erk1/Erk2 Mapk Signaling pathway	0.726619	0.908273	0.343256	-0.453237	0.453237
	HOXC13	WNT Signaling Pathway	0.27381	0.342262	-0.423152	-0.452381	0.452381
	HOXB4	TGF beta signaling pathway	0.725758	0.75	0.350657	-0.451515	0.451515
	KLF13	ERBB2 in Signal	0.274809	0.274809	0.522063	0.450382	0.450382
	WHSC1	WNT Signaling Pathway	0.274924	0.343656	0.513134	0.450151	0.450151
	NHLH1	ERBB2 in Signal	0.274942	0.274942	-0.485302	-0.450116	0.450116
	ZNF281	TGF beta signaling pathway	0.275182	0.343977	0.524745	0.449637	0.449637
	ELK1	ERBB2 in Signal	0.275347	0.361413	0.532248	0.449306	0.449306
	ATF3	WNT Signaling Pathway	0.27724	0.630235	0.488271	0.445521	0.445521
	POU2F2	Erk1/Erk2 Mapk Signaling pathway	0.277987	0.463312	0.503108	0.444025	0.444025
	ETV1	ERBB2 in Signal	0.278234	0.523906	0.479464	0.443532	0.443532
	ZBTB7B	Erk1/Erk2 Mapk Signaling pathway	0.278234	0.279831	0.543382	0.443532	0.443532
	LEF1	Hedgehog (Shh) Pathway	0.27844	0.464066	0.531896	0.44312	0.44312
	TCFL5	WNT Signaling Pathway	0.278557	0.464262	0.590894	0.442886	0.442886
	ERF	Erk1/Erk2 Mapk Signaling pathway	0.278557	0.348196	0.562953	0.442886	0.442886
	FOXP1	Erk1/Erk2 Mapk Signaling pathway	0.720721	0.720721	0.458632	-0.441441	0.441441
	ZNF250	ERBB2 in Signal	0.72067	0.990279	-0.269813	0.441341	0.441341
	FOXP2	WNT Signaling Pathway	0.720554	0.900693	-0.346953	0.441109	0.441109
	ZBTB7B	TGF beta signaling pathway	0.279831	0.279831	0.574679	0.440338	0.440338
	NRF1	Erk1/Erk2 Mapk Signaling pathway	0.72016	0.72016	0.471856	-0.440321	0.440321
	NFE2L1	Hedgehog (Shh) Pathway	0.279951	0.279951	0.558134	0.440098	0.440098
	TERF2	WNT Signaling Pathway	0.280561	0.448916	0.560596	0.438878	0.438878
	HOXC6	TGF beta signaling pathway	0.280864	0.35108	-0.587703	-0.438272	0.438272
	MAFB	Hedgehog (Shh) Pathway	0.719132	0.719132	0.376154	-0.438263	0.438263
	SOX2	TGF beta signaling pathway	0.280899	0.481707	0.45762	0.438202	0.438202
	MAFB	ERBB2 in Signal	0.281013	0.468354	0.482747	0.437975	0.437975
	TCF21	ERBB2 in Signal	0.718954	0.953846	0.319985	-0.437908	0.437908
	MYBL2	WNT Signaling Pathway	0.718704	0.89838	0.355619	-0.437408	0.437408
	MTF1	TGF beta signaling pathway	0.281481	0.332961	0.521287	0.437037	0.437037
	SNAPC4	Erk1/Erk2 Mapk Signaling pathway	0.718437	0.718437	0.470351	-0.436874	0.436874
	AHR	WNT Signaling Pathway	0.283111	0.353018	0.476602	0.433779	0.433779
	NR1H2	TGF beta signaling pathway	0.283213	0.446573	0.48648	0.433574	0.433574
	DMRT1	ERBB2 in Signal	0.283276	0.283276	-0.462905	-0.433447	0.433447
	GMEB1	WNT Signaling Pathway	0.716632	0.716632	0.355935	-0.433265	0.433265
	SOX2	Erk1/Erk2 Mapk Signaling pathway	0.715686	0.715686	0.294909	-0.431373	0.431373
	HINFP	Hedgehog (Shh) Pathway	0.715247	0.715247	-0.358049	0.430493	0.430493
	IRF3	Erk1/Erk2 Mapk Signaling pathway	0.28499	0.30281	0.504953	0.43002	0.43002
	ADNP	Erk1/Erk2 Mapk Signaling pathway	0.714859	0.714859	0.487941	-0.429719	0.429719
	HIVEP1	Erk1/Erk2 Mapk Signaling pathway	0.285279	0.285279	0.489597	0.429442	0.429442
	ZNF263	WNT Signaling Pathway	0.285419	0.470226	0.452417	0.429162	0.429162
	CREM	ERBB2 in Signal	0.285714	0.317857	0.490559	0.428571	0.428571
	MEOX2	WNT Signaling Pathway	0.285714	0.604107	-0.431084	-0.428571	0.428571
	BARX2	WNT Signaling Pathway	0.713736	0.713736	0.32004	-0.427471	0.427471
	RBPJ	Hedgehog (Shh) Pathway	0.286611	0.358264	0.581596	0.426778	0.426778
	TBX3	Erk1/Erk2 Mapk Signaling pathway	0.287172	0.294479	0.389241	0.425656	0.425656
	HOXC13	Hedgehog (Shh) Pathway	0.712707	0.712707	-0.351234	0.425414	0.425414
	ELK4	Hedgehog (Shh) Pathway	0.288441	0.288441	0.58349	0.423118	0.423118
	SOX2	WNT Signaling Pathway	0.289024	0.481707	0.42189	0.421951	0.421951
	STAT2	ERBB2 in Signal	0.289047	0.361308	0.539834	0.421907	0.421907
	ELK1	TGF beta signaling pathway	0.28913	0.361413	0.549052	0.421739	0.421739
	SP4	ERBB2 in Signal	0.710175	0.710175	0.387138	-0.420349	0.420349
	MZF1	WNT Signaling Pathway	0.289929	0.381036	0.570112	0.420142	0.420142
	RARG	Erk1/Erk2 Mapk Signaling pathway	0.29089	0.350538	0.496638	0.418219	0.418219
	FOXJ2	Hedgehog (Shh) Pathway	0.291363	0.505533	0.616717	0.417274	0.417274
	ZNF581	Erk1/Erk2 Mapk Signaling pathway	0.291498	0.390397	0.522365	0.417004	0.417004
	E2F3	Hedgehog (Shh) Pathway	0.292135	0.292135	0.541681	0.41573	0.41573
	ZNF12	Erk1/Erk2 Mapk Signaling pathway	0.707121	0.707121	0.429972	-0.414243	0.414243
	ERG	Hedgehog (Shh) Pathway	0.706977	0.883721	-0.370697	0.413953	0.413953
	IRF5	WNT Signaling Pathway	0.706941	0.778723	0.363086	-0.413882	0.413882
	TERF1	ERBB2 in Signal	0.706914	0.706914	0.418911	-0.413829	0.413829
	TBX3	Hedgehog (Shh) Pathway	0.294479	0.294479	0.460286	0.411043	0.411043
	GMEB1	TGF beta signaling pathway	0.294485	0.616292	0.491504	0.41103	0.41103
	NR2F6	TGF beta signaling pathway	0.294886	0.373812	0.545798	0.410229	0.410229
	SMARCC1	Hedgehog (Shh) Pathway	0.294964	0.306613	0.624959	0.410072	0.410072
	NFE2L3	ERBB2 in Signal	0.295455	0.4375	0.476878	0.409091	0.409091
	AR	TGF beta signaling pathway	0.295455	0.399671	0.456184	0.409091	0.409091
	TFAM	TGF beta signaling pathway	0.704225	0.704225	0.489713	-0.408451	0.408451
	TBP	Erk1/Erk2 Mapk Signaling pathway	0.704112	0.704112	0.485289	-0.408225	0.408225
	BCL11A	ERBB2 in Signal	0.295918	0.493197	0.566837	0.408163	0.408163
	MAFG	Hedgehog (Shh) Pathway	0.296101	0.296101	0.55391	0.407798	0.407798
	TERF1	TGF beta signaling pathway	0.296842	0.533196	0.567788	0.406316	0.406316
	NR1H2	WNT Signaling Pathway	0.29705	0.446573	0.462806	0.4059	0.4059
	HINFP	WNT Signaling Pathway	0.2975	0.371875	-0.419431	-0.405	0.405
	KLF1	WNT Signaling Pathway	0.297521	0.453815	-0.408752	-0.404959	0.404959
	RFX1	Erk1/Erk2 Mapk Signaling pathway	0.297917	0.297917	0.465105	0.404167	0.404167
	MSC	Erk1/Erk2 Mapk Signaling pathway	0.297989	0.514706	0.48013	0.404022	0.404022
	SPI1	Erk1/Erk2 Mapk Signaling pathway	0.298103	0.496838	0.529088	0.403794	0.403794
	ASH1L	WNT Signaling Pathway	0.298193	0.446852	0.565628	0.403614	0.403614
	PBX2	Erk1/Erk2 Mapk Signaling pathway	0.701702	0.701702	0.49343	-0.403403	0.403403
	REST	Erk1/Erk2 Mapk Signaling pathway	0.701299	0.701299	0.496323	-0.402597	0.402597
	RUNX3	Erk1/Erk2 Mapk Signaling pathway	0.298893	0.662594	0.441443	0.402214	0.402214
	PPARG	ERBB2 in Signal	0.700767	0.836228	0.372966	-0.401535	0.401535
	MEF2A	ERBB2 in Signal	0.3	0.307286	0.529364	0.4	0.4
	HOXD9	WNT Signaling Pathway	0.699605	0.731302	0.348651	-0.399209	0.399209
	NFYC	TGF beta signaling pathway	0.300821	0.440404	0.568474	0.398357	0.398357
	STAT6	TGF beta signaling pathway	0.301131	0.376413	0.549959	0.397739	0.397739
	ZNF236	WNT Signaling Pathway	0.301411	0.588235	0.4924	0.397177	0.397177
	HOXA10	Erk1/Erk2 Mapk Signaling pathway	0.698396	0.698396	-0.350929	0.396791	0.396791
	GLI3	WNT Signaling Pathway	0.301706	0.301706	0.542048	0.396588	0.396588
	SOX4	Erk1/Erk2 Mapk Signaling pathway	0.698094	0.698094	0.470626	-0.396189	0.396189
	HES1	TGF beta signaling pathway	0.30281	0.30281	0.522437	0.394381	0.394381
	IRF3	TGF beta signaling pathway	0.30281	0.30281	0.527086	0.394381	0.394381
	ZBTB24	Erk1/Erk2 Mapk Signaling pathway	0.302817	0.378521	0.509173	0.394366	0.394366
	TFEB	Erk1/Erk2 Mapk Signaling pathway	0.302964	0.302964	0.47021	0.394072	0.394072
	MBD2	WNT Signaling Pathway	0.303063	0.332936	0.529836	0.393873	0.393873
	SPDEF	Hedgehog (Shh) Pathway	0.303357	0.379197	-0.48738	-0.393285	0.393285
	DLX1	Erk1/Erk2 Mapk Signaling pathway	0.696429	0.696429	-0.308778	0.392857	0.392857
	ELF3	Hedgehog (Shh) Pathway	0.696104	0.696104	0.351215	-0.392208	0.392208
	CAMTA1	Erk1/Erk2 Mapk Signaling pathway	0.696088	0.696088	0.460536	-0.392177	0.392177
	MZF1	Erk1/Erk2 Mapk Signaling pathway	0.304829	0.381036	0.555778	0.390342	0.390342
	TFDP2	Erk1/Erk2 Mapk Signaling pathway	0.304829	0.381036	0.5478	0.390342	0.390342
	ZNF266	Erk1/Erk2 Mapk Signaling pathway	0.304915	0.469543	0.521609	0.390171	0.390171
	GABPA	Hedgehog (Shh) Pathway	0.30512	0.378601	0.570358	0.38976	0.38976
	E2F6	ERBB2 in Signal	0.305918	0.435176	0.532912	0.388164	0.388164
	FOXK2	TGF beta signaling pathway	0.305978	0.485474	0.568845	0.388045	0.388045
	CLOCK	TGF beta signaling pathway	0.306538	0.306538	0.537729	0.386924	0.386924
	SMARCC1	Erk1/Erk2 Mapk Signaling pathway	0.306613	0.306613	0.586244	0.386774	0.386774
	MEF2A	TGF beta signaling pathway	0.307286	0.307286	0.551079	0.385428	0.385428
	NFE2L2	Hedgehog (Shh) Pathway	0.307368	0.320949	0.579656	0.385263	0.385263
	MXI1	Hedgehog (Shh) Pathway	0.307373	0.384216	0.587413	0.385254	0.385254
	ETV6	Erk1/Erk2 Mapk Signaling pathway	0.307377	0.307377	0.477969	0.385246	0.385246
	HES2	WNT Signaling Pathway	0.692615	0.692615	0.304868	-0.38523	0.38523
	MSC	ERBB2 in Signal	0.308824	0.514706	0.495528	0.382353	0.382353
	PBX1	Erk1/Erk2 Mapk Signaling pathway	0.308858	0.386072	0.44703	0.382284	0.382284
	NR2F6	ERBB2 in Signal	0.308917	0.373812	0.519921	0.382166	0.382166
	MYBL1	TGF beta signaling pathway	0.309693	0.72327	0.569122	0.380615	0.380615
	DDIT3	ERBB2 in Signal	0.310559	0.340491	0.471939	0.378882	0.378882
	JUNB	ERBB2 in Signal	0.310959	0.323009	0.446196	0.378082	0.378082
	HSF1	ERBB2 in Signal	0.311475	0.389344	0.54932	0.377049	0.377049
	DBP	Erk1/Erk2 Mapk Signaling pathway	0.311558	0.47065	0.52271	0.376884	0.376884
	KLF1	Erk1/Erk2 Mapk Signaling pathway	0.311871	0.453815	-0.382045	-0.376258	0.376258
	MTF1	ERBB2 in Signal	0.312826	0.332961	0.486457	0.374348	0.374348
	MEF2C	ERBB2 in Signal	0.312834	0.731602	0.500392	0.374332	0.374332
	NR4A2	TGF beta signaling pathway	0.313093	0.457746	0.507353	0.373814	0.373814
	IRF2	Hedgehog (Shh) Pathway	0.313208	0.383372	0.579955	0.373585	0.373585
	ID1	TGF beta signaling pathway	0.313228	0.313228	0.530263	0.373545	0.373545
	ALX4	WNT Signaling Pathway	0.685871	0.865569	-0.321313	0.371742	0.371742
	SOX17	WNT Signaling Pathway	0.685271	0.856589	0.353548	-0.370543	0.370543
	FOXO1	Hedgehog (Shh) Pathway	0.684665	0.782222	0.355167	-0.36933	0.36933
	NFATC3	TGF beta signaling pathway	0.315628	0.378661	0.541617	0.368744	0.368744
	FOXA1	Hedgehog (Shh) Pathway	0.315673	0.526122	-0.473102	-0.368653	0.368653
	LHX6	TGF beta signaling pathway	0.684112	0.85514	-0.338657	0.368224	0.368224
	HSF4	WNT Signaling Pathway	0.315897	0.472944	0.572263	0.368205	0.368205
	MAX	TGF beta signaling pathway	0.316378	0.38837	0.570992	0.367243	0.367243
	LMX1B	Hedgehog (Shh) Pathway	0.316832	0.340136	-0.51093	-0.366337	0.366337
	CREM	WNT Signaling Pathway	0.317857	0.317857	0.481935	0.364286	0.364286
	KLF11	WNT Signaling Pathway	0.317881	0.317881	0.477293	0.364238	0.364238
	ELF3	WNT Signaling Pathway	0.317955	0.397444	0.421475	0.36409	0.36409
	SNAI1	WNT Signaling Pathway	0.317997	0.397497	0.501688	0.364005	0.364005
	FOXP1	Hedgehog (Shh) Pathway	0.681771	0.720721	0.482069	-0.363543	0.363543
	TFAM	ERBB2 in Signal	0.319319	0.704225	0.574335	0.361361	0.361361
	ARNT	Hedgehog (Shh) Pathway	0.319388	0.530684	0.565064	0.361224	0.361224
	AR	Hedgehog (Shh) Pathway	0.319737	0.399671	0.476382	0.360526	0.360526
	BCLAF1	TGF beta signaling pathway	0.319879	0.533132	0.57274	0.360242	0.360242
	TERF1	WNT Signaling Pathway	0.319917	0.533196	0.543979	0.360165	0.360165
	NR4A1	Erk1/Erk2 Mapk Signaling pathway	0.679372	0.988914	-0.29252	0.358744	0.358744
	EOMES	Hedgehog (Shh) Pathway	0.679128	0.782497	-0.350509	0.358255	0.358255
	NFE2L2	TGF beta signaling pathway	0.320949	0.320949	0.550812	0.358101	0.358101
	NR1I2	Erk1/Erk2 Mapk Signaling pathway	0.678692	0.678692	-0.315156	0.357384	0.357384
	ETS1	WNT Signaling Pathway	0.321326	0.668228	0.511623	0.357349	0.357349
	GATA6	Erk1/Erk2 Mapk Signaling pathway	0.3219	0.778364	0.427622	0.356201	0.356201
	NR1I2	TGF beta signaling pathway	0.322054	0.402567	-0.439829	-0.355893	0.355893
	NR1H3	Erk1/Erk2 Mapk Signaling pathway	0.32244	0.5374	0.505075	0.35512	0.35512
	LHX2	WNT Signaling Pathway	0.677419	0.846774	-0.309868	0.354839	0.354839
	EBF1	ERBB2 in Signal	0.677346	0.846682	0.337958	-0.354691	0.354691
	ZNF581	Hedgehog (Shh) Pathway	0.322718	0.390397	0.565284	0.354565	0.354565
	JUNB	Hedgehog (Shh) Pathway	0.323009	0.323009	0.505919	0.353982	0.353982
	NFE2	ERBB2 in Signal	0.32377	0.539617	0.437819	0.352459	0.352459
	SMAD3	Erk1/Erk2 Mapk Signaling pathway	0.675403	0.675403	0.441206	-0.350806	0.350806
	ZFHX3	ERBB2 in Signal	0.325178	0.502137	0.511211	0.349643	0.349643
	SP3	Hedgehog (Shh) Pathway	0.325438	0.546454	0.62472	0.349125	0.349125
	FOXG1	Erk1/Erk2 Mapk Signaling pathway	0.674468	0.843085	0.295233	-0.348936	0.348936
	BARHL1	WNT Signaling Pathway	0.674009	0.674009	-0.300217	0.348018	0.348018
	E2F2	Erk1/Erk2 Mapk Signaling pathway	0.32636	0.634096	0.411569	0.34728	0.34728
	JUND	TGF beta signaling pathway	0.326617	0.448454	0.511327	0.346766	0.346766
	ESRRA	Hedgehog (Shh) Pathway	0.326853	0.326853	0.537621	0.346294	0.346294
	ZFAT	WNT Signaling Pathway	0.326884	0.408605	0.469013	0.346232	0.346232
	HES2	Hedgehog (Shh) Pathway	0.673114	0.692615	0.347522	-0.346228	0.346228
	RCOR1	TGF beta signaling pathway	0.327533	0.409417	0.549791	0.344933	0.344933
	DBP	ERBB2 in Signal	0.327919	0.47065	0.52658	0.344162	0.344162
	ASCL2	WNT Signaling Pathway	0.32829	0.425076	0.412927	0.343419	0.343419
	MAF	Erk1/Erk2 Mapk Signaling pathway	0.328643	0.401648	0.528357	0.342714	0.342714
	TOX4	ERBB2 in Signal	0.328974	0.480964	0.575135	0.342052	0.342052
	AFF4	Erk1/Erk2 Mapk Signaling pathway	0.670341	0.670341	0.464308	-0.340681	0.340681
	GATA6	ERBB2 in Signal	0.670241	0.778364	0.339855	-0.340483	0.340483
	HSF4	ERBB2 in Signal	0.330256	0.472944	0.568589	0.339487	0.339487
	HES5	WNT Signaling Pathway	0.330769	0.617308	-0.42253	-0.338462	0.338462
	FOS	TGF beta signaling pathway	0.331034	0.551724	0.503887	0.337931	0.337931
	THAP4	ERBB2 in Signal	0.331313	0.556122	0.579539	0.337374	0.337374
	ZNF84	ERBB2 in Signal	0.331331	0.414164	0.575293	0.337337	0.337337
	ZIC2	WNT Signaling Pathway	0.331707	0.414634	-0.439526	-0.336585	0.336585
	PPARA	WNT Signaling Pathway	0.332121	0.519521	0.408601	0.335758	0.335758
	FOSL2	Erk1/Erk2 Mapk Signaling pathway	0.667708	0.667708	0.376444	-0.335417	0.335417
	CBFB	TGF beta signaling pathway	0.33232	0.432161	0.580615	0.33536	0.33536
	LHX2	ERBB2 in Signal	0.332506	0.554177	-0.395803	-0.334988	0.334988
	CREB3	Hedgehog (Shh) Pathway	0.332642	0.415803	0.594004	0.334715	0.334715
	KLF1	ERBB2 in Signal	0.332645	0.453815	-0.399392	-0.334711	0.334711
	MBD2	Hedgehog (Shh) Pathway	0.332936	0.332936	0.571009	0.334129	0.334129
	MTF1	Hedgehog (Shh) Pathway	0.332961	0.332961	0.528132	0.334078	0.334078
	RARA	Hedgehog (Shh) Pathway	0.333333	0.333333	0.50108	0.333333	0.333333
	GLIS1	ERBB2 in Signal	0.333333	0.833333	-0.415439	-0.333333	0.333333
	AFF1	TGF beta signaling pathway	0.334008	0.55668	0.576429	0.331984	0.331984
	CREB3L2	Hedgehog (Shh) Pathway	0.334278	0.33558	0.508847	0.331445	0.331445
	ISL1	Hedgehog (Shh) Pathway	0.665217	0.998696	-0.422344	0.330435	0.330435
	MECOM	WNT Signaling Pathway	0.33557	0.516539	-0.455485	-0.328859	0.328859
	CREB3L2	WNT Signaling Pathway	0.33558	0.33558	0.442942	0.328841	0.328841
	TFAP2A	Erk1/Erk2 Mapk Signaling pathway	0.664307	0.664307	0.420639	-0.328615	0.328615
	FOS	ERBB2 in Signal	0.664054	0.664054	0.379745	-0.328108	0.328108
	ZNF236	Erk1/Erk2 Mapk Signaling pathway	0.663646	0.800403	0.410311	-0.327291	0.327291
	NR4A1	Hedgehog (Shh) Pathway	0.663636	0.988914	0.359949	-0.327273	0.327273
	WIZ	TGF beta signaling pathway	0.336382	0.478668	0.591312	0.327236	0.327236
	TP53	Hedgehog (Shh) Pathway	0.336439	0.349095	0.546339	0.327122	0.327122
	TEAD1	Hedgehog (Shh) Pathway	0.336809	0.421011	0.594094	0.326382	0.326382
	PROX1	ERBB2 in Signal	0.337349	0.562249	-0.395347	-0.325301	0.325301
	NFYA	WNT Signaling Pathway	0.337702	0.422127	0.58626	0.324597	0.324597
	TEAD1	Erk1/Erk2 Mapk Signaling pathway	0.662285	0.662285	0.471281	-0.32457	0.32457
	SMAD3	Hedgehog (Shh) Pathway	0.337909	0.422386	0.565425	0.324182	0.324182
	MAFB	WNT Signaling Pathway	0.662025	0.719132	0.359588	-0.324051	0.324051
	NR2C2	WNT Signaling Pathway	0.338014	0.425703	0.557515	0.323972	0.323972
	ERF	Hedgehog (Shh) Pathway	0.661856	0.661856	0.49378	-0.323711	0.323711
	TFE3	Erk1/Erk2 Mapk Signaling pathway	0.338677	0.423347	0.513661	0.322645	0.322645
	HES7	Hedgehog (Shh) Pathway	0.339147	0.339147	-0.432035	-0.321705	0.321705
	GATA1	Erk1/Erk2 Mapk Signaling pathway	0.339882	0.607806	0.402715	0.320236	0.320236
	LMX1B	Erk1/Erk2 Mapk Signaling pathway	0.340136	0.340136	-0.429756	-0.319728	0.319728
	ZNF639	Hedgehog (Shh) Pathway	0.340185	0.458835	0.585263	0.31963	0.31963
	ZBED4	TGF beta signaling pathway	0.340426	0.567376	0.60023	0.319149	0.319149
	DDIT3	Erk1/Erk2 Mapk Signaling pathway	0.340491	0.340491	0.454539	0.319018	0.319018
	PPARA	Erk1/Erk2 Mapk Signaling pathway	0.659498	0.659498	0.316044	-0.318996	0.318996
	HIC2	WNT Signaling Pathway	0.340681	0.425852	0.572342	0.318637	0.318637
	SMAD1	Erk1/Erk2 Mapk Signaling pathway	0.658659	0.658659	0.477497	-0.317317	0.317317
	JUND	Erk1/Erk2 Mapk Signaling pathway	0.341564	0.448454	0.47916	0.316872	0.316872
	ATF7	ERBB2 in Signal	0.658291	0.658291	0.441269	-0.316583	0.316583
	IRF9	TGF beta signaling pathway	0.341772	0.341772	0.531451	0.316456	0.316456
	ZBTB44	Erk1/Erk2 Mapk Signaling pathway	0.657974	0.657974	0.489778	-0.315948	0.315948
	KLF6	TGF beta signaling pathway	0.657825	0.822281	0.382396	-0.31565	0.31565
	BHLHE41	Erk1/Erk2 Mapk Signaling pathway	0.342193	0.570321	0.43054	0.315615	0.315615
	SP1	Erk1/Erk2 Mapk Signaling pathway	0.657315	0.657315	0.510094	-0.314629	0.314629
	NFIC	Hedgehog (Shh) Pathway	0.343005	0.428756	0.592005	0.31399	0.31399
	MYBL1	ERBB2 in Signal	0.343017	0.72327	0.536612	0.313966	0.313966
	DLX1	ERBB2 in Signal	0.656566	0.696429	-0.32262	0.313131	0.313131
	TFAM	Hedgehog (Shh) Pathway	0.655738	0.704225	0.509146	-0.311475	0.311475
	E2F6	WNT Signaling Pathway	0.345035	0.435176	0.523758	0.30993	0.30993
	ZBTB4	Erk1/Erk2 Mapk Signaling pathway	0.654965	0.654965	0.5125	-0.30993	0.30993
	THAP11	TGF beta signaling pathway	0.345287	0.345287	0.558252	0.309426	0.309426
	ZBED4	Erk1/Erk2 Mapk Signaling pathway	0.654655	0.654655	0.502654	-0.309309	0.309309
	FOXO4	Erk1/Erk2 Mapk Signaling pathway	0.654309	0.654309	0.472586	-0.308617	0.308617
	CEBPD	Erk1/Erk2 Mapk Signaling pathway	0.345902	0.576503	0.441847	0.308197	0.308197
	RUNX1	Hedgehog (Shh) Pathway	0.345904	0.348724	0.499498	0.308192	0.308192
	ARNTL2	Hedgehog (Shh) Pathway	0.345992	0.345992	0.488844	0.308017	0.308017
	ID4	Erk1/Erk2 Mapk Signaling pathway	0.653965	0.653965	0.413043	-0.30793	0.30793
	LCOR	TGF beta signaling pathway	0.346232	0.531313	0.547117	0.307536	0.307536
	IKZF1	Hedgehog (Shh) Pathway	0.653595	0.816993	-0.358822	0.30719	0.30719
	TP73	Erk1/Erk2 Mapk Signaling pathway	0.653125	0.653125	0.399407	-0.30625	0.30625
	IRX5	Erk1/Erk2 Mapk Signaling pathway	0.347124	0.347124	0.522676	0.305752	0.305752
	FOXF1	Erk1/Erk2 Mapk Signaling pathway	0.652709	0.964467	0.388931	-0.305419	0.305419
	ISL2	TGF beta signaling pathway	0.347981	0.579968	0.499338	0.304038	0.304038
	E2F6	Hedgehog (Shh) Pathway	0.34814	0.435176	0.559437	0.303719	0.303719
	BCL6	Hedgehog (Shh) Pathway	0.348326	0.435408	0.544351	0.303347	0.303347
	TSHZ1	WNT Signaling Pathway	0.348439	0.426989	0.533893	0.303122	0.303122
	ZNF84	Erk1/Erk2 Mapk Signaling pathway	0.651303	0.651303	0.487948	-0.302605	0.302605
	RUNX1	Erk1/Erk2 Mapk Signaling pathway	0.348724	0.348724	0.428407	0.302552	0.302552
	TP53	Erk1/Erk2 Mapk Signaling pathway	0.349095	0.349095	0.493363	0.301811	0.301811
	TFCP2	Erk1/Erk2 Mapk Signaling pathway	0.650651	0.650651	0.527536	-0.301301	0.301301
	PIAS1	WNT Signaling Pathway	0.349398	0.364948	0.547532	0.301205	0.301205
	BATF3	WNT Signaling Pathway	0.349535	0.436918	0.444701	0.300931	0.300931
	NFE2L3	Erk1/Erk2 Mapk Signaling pathway	0.35	0.4375	0.453349	0.3	0.3
	SP3	WNT Signaling Pathway	0.35035	0.546454	0.587594	0.299299	0.299299
	RARG	TGF beta signaling pathway	0.350538	0.350538	0.506269	0.298925	0.298925
	NEUROD2	Hedgehog (Shh) Pathway	0.350649	0.438312	-0.476942	-0.298701	0.298701
	TFAP2C	Erk1/Erk2 Mapk Signaling pathway	0.649299	0.649299	0.457592	-0.298597	0.298597
	MYB	ERBB2 in Signal	0.350877	0.654459	-0.450042	-0.298246	0.298246
	ZNF384	Erk1/Erk2 Mapk Signaling pathway	0.649	0.649	0.496614	-0.298	0.298
	STAT1	Hedgehog (Shh) Pathway	0.351101	0.351101	0.557967	0.297798	0.297798
	HMGN3	Hedgehog (Shh) Pathway	0.351266	0.37249	0.57143	0.297468	0.297468
	KLF6	Hedgehog (Shh) Pathway	0.351314	0.822281	0.529679	0.297372	0.297372
	FOSL1	WNT Signaling Pathway	0.647528	0.729167	0.34697	-0.295056	0.295056
	BARX2	Erk1/Erk2 Mapk Signaling pathway	0.647362	0.713736	0.337162	-0.294723	0.294723
	ZNF236	Hedgehog (Shh) Pathway	0.352941	0.588235	0.525815	0.294118	0.294118
	AHR	Hedgehog (Shh) Pathway	0.353018	0.353018	0.508411	0.293963	0.293963
	MSX1	Hedgehog (Shh) Pathway	0.645455	0.744792	-0.350437	0.290909	0.290909
	FOXP3	WNT Signaling Pathway	0.354651	0.443314	0.459522	0.290698	0.290698
	FOXA1	ERBB2 in Signal	0.644139	0.644139	-0.349439	0.288279	0.288279
	MXD3	TGF beta signaling pathway	0.355861	0.388043	0.524658	0.288279	0.288279
	POU2F2	WNT Signaling Pathway	0.643766	0.804707	0.385503	-0.287532	0.287532
	FOXK1	Hedgehog (Shh) Pathway	0.356334	0.445417	0.599377	0.287333	0.287333
	RUNX3	TGF beta signaling pathway	0.356574	0.662594	0.462737	0.286853	0.286853
	FOXA1	Erk1/Erk2 Mapk Signaling pathway	0.643226	0.644139	-0.342303	0.286453	0.286453
	HES2	ERBB2 in Signal	0.357285	0.595476	0.392426	0.285429	0.285429
	SRF	Erk1/Erk2 Mapk Signaling pathway	0.642137	0.642137	0.441892	-0.284274	0.284274
	TCF7L1	WNT Signaling Pathway	0.357977	0.447471	-0.424656	-0.284047	0.284047
	SETDB1	Erk1/Erk2 Mapk Signaling pathway	0.358717	0.448397	0.521685	0.282565	0.282565
	THAP1	Hedgehog (Shh) Pathway	0.641158	0.641158	0.501392	-0.282316	0.282316
	BATF	Erk1/Erk2 Mapk Signaling pathway	0.358852	0.598086	0.446141	0.282297	0.282297
	ATF5	WNT Signaling Pathway	0.359091	0.359091	0.47196	0.281818	0.281818
	E2F2	ERBB2 in Signal	0.359841	0.634096	0.409981	0.280318	0.280318
	HOXA10	Hedgehog (Shh) Pathway	0.360412	0.450515	-0.484118	-0.279176	0.279176
	EOMES	WNT Signaling Pathway	0.361111	0.782497	0.484015	0.277778	0.277778
	LCORL	Erk1/Erk2 Mapk Signaling pathway	0.638749	0.638749	0.424537	-0.277497	0.277497
	ZNF407	Erk1/Erk2 Mapk Signaling pathway	0.638639	0.756646	0.492443	-0.277277	0.277277
	CIC	TGF beta signaling pathway	0.361789	0.528497	0.543559	0.276423	0.276423
	TCF7	Erk1/Erk2 Mapk Signaling pathway	0.63774	0.63774	0.419001	-0.275479	0.275479
	CEBPA	WNT Signaling Pathway	0.637634	0.637634	0.411078	-0.275269	0.275269
	MEOX2	TGF beta signaling pathway	0.362464	0.604107	-0.432086	-0.275072	0.275072
	PRDM4	TGF beta signaling pathway	0.363174	0.453967	0.551798	0.273652	0.273652
	TFAM	WNT Signaling Pathway	0.363363	0.704225	0.563911	0.273273	0.273273
	REST	TGF beta signaling pathway	0.364279	0.607131	0.602168	0.271443	0.271443
	GATA1	TGF beta signaling pathway	0.364683	0.607806	0.443699	0.270633	0.270633
	ETS2	Erk1/Erk2 Mapk Signaling pathway	0.635246	0.635246	0.414243	-0.270492	0.270492
	PIAS1	Hedgehog (Shh) Pathway	0.364948	0.364948	0.580794	0.270103	0.270103
	TCF12	TGF beta signaling pathway	0.364948	0.512605	0.550593	0.270103	0.270103
	ISL1	TGF beta signaling pathway	0.634986	0.998696	-0.397927	0.269972	0.269972
	FOXO1	TGF beta signaling pathway	0.365217	0.775798	0.430854	0.269565	0.269565
	FOXF1	ERBB2 in Signal	0.63354	0.964467	0.398119	-0.267081	0.267081
	LYL1	WNT Signaling Pathway	0.366778	0.366778	0.448315	0.266444	0.266444
	ZNF552	Erk1/Erk2 Mapk Signaling pathway	0.632611	0.632611	0.39631	-0.265222	0.265222
	E2F1	ERBB2 in Signal	0.367397	0.409686	0.458811	0.265207	0.265207
	IRF4	Erk1/Erk2 Mapk Signaling pathway	0.367407	0.567524	0.477237	0.265185	0.265185
	ZNF3	ERBB2 in Signal	0.36826	0.460326	0.532632	0.263479	0.263479
	IRF4	WNT Signaling Pathway	0.368585	0.567524	0.493127	0.26283	0.26283
	HMGN3	TGF beta signaling pathway	0.368692	0.37249	0.545473	0.262616	0.262616
	SP4	TGF beta signaling pathway	0.630753	0.710175	0.422343	-0.261506	0.261506
	KLF1	TGF beta signaling pathway	0.369697	0.453815	-0.413589	-0.260606	0.260606
	E2F4	Hedgehog (Shh) Pathway	0.369976	0.369976	0.542273	0.260047	0.260047
	HIVEP3	Erk1/Erk2 Mapk Signaling pathway	0.370103	0.462629	0.488372	0.259794	0.259794
	ASH1L	Erk1/Erk2 Mapk Signaling pathway	0.37037	0.446852	0.541987	0.259259	0.259259
	NR1D1	Hedgehog (Shh) Pathway	0.37041	0.403093	0.535583	0.259179	0.259179
	BBX	Erk1/Erk2 Mapk Signaling pathway	0.629259	0.629259	0.519889	-0.258517	0.258517
	ESR2	ERBB2 in Signal	0.627832	0.753378	-0.308773	0.255663	0.255663
	HMGN3	Erk1/Erk2 Mapk Signaling pathway	0.37249	0.37249	0.52003	0.25502	0.25502
	NR2F1	Erk1/Erk2 Mapk Signaling pathway	0.372549	0.533879	0.470646	0.254902	0.254902
	CREB1	Hedgehog (Shh) Pathway	0.626927	0.626927	0.538392	-0.253854	0.253854
	ZNF263	Hedgehog (Shh) Pathway	0.373507	0.470226	0.477634	0.252986	0.252986
	NR2F6	Erk1/Erk2 Mapk Signaling pathway	0.373812	0.373812	0.488588	0.252376	0.252376
	SATB1	Hedgehog (Shh) Pathway	0.374616	0.46827	0.543158	0.250768	0.250768
	ISL2	WNT Signaling Pathway	0.625	0.625	0.395713	-0.25	0.25
	SOX9	Erk1/Erk2 Mapk Signaling pathway	0.624875	0.624875	0.474598	-0.249749	0.249749
	ARNT	TGF beta signaling pathway	0.375378	0.530684	0.523009	0.249243	0.249243
	TERF2	TGF beta signaling pathway	0.375635	0.448916	0.542293	0.248731	0.248731
	ZNF266	TGF beta signaling pathway	0.375635	0.469543	0.524616	0.248731	0.248731
	RFX2	TGF beta signaling pathway	0.623361	0.822506	0.410849	-0.246722	0.246722
	E2F1	WNT Signaling Pathway	0.377129	0.409686	0.456062	0.245742	0.245742
	ZKSCAN1	WNT Signaling Pathway	0.377131	0.485897	0.54119	0.245737	0.245737
	ETV5	Hedgehog (Shh) Pathway	0.62268	0.62268	0.4665	-0.245361	0.245361
	MIXL1	Erk1/Erk2 Mapk Signaling pathway	0.622611	0.622611	-0.321045	0.245223	0.245223
	ATF3	TGF beta signaling pathway	0.378141	0.630235	0.477859	0.243719	0.243719
	GLIS3	Hedgehog (Shh) Pathway	0.378409	0.757212	0.541122	0.243182	0.243182
	GABPA	TGF beta signaling pathway	0.378601	0.378601	0.527418	0.242798	0.242798
	NFATC3	Hedgehog (Shh) Pathway	0.378661	0.378661	0.543418	0.242678	0.242678
	ELK1	Hedgehog (Shh) Pathway	0.378771	0.378771	0.555428	0.242458	0.242458
	SP2	Erk1/Erk2 Mapk Signaling pathway	0.379379	0.51512	0.572311	0.241241	0.241241
	TP73	WNT Signaling Pathway	0.379455	0.474319	0.488672	0.24109	0.24109
	ETV7	WNT Signaling Pathway	0.379866	0.474832	0.451038	0.240268	0.240268
	NCOR2	Hedgehog (Shh) Pathway	0.379917	0.474896	0.594052	0.240166	0.240166
	MYC	WNT Signaling Pathway	0.380386	0.386435	0.404936	0.239227	0.239227
	E2F2	TGF beta signaling pathway	0.380457	0.634096	0.447596	0.239085	0.239085
	ZBTB39	ERBB2 in Signal	0.380522	0.532051	0.564541	0.238956	0.238956
	ZNF83	Hedgehog (Shh) Pathway	0.381002	0.429293	0.572257	0.237996	0.237996
	ASCL1	WNT Signaling Pathway	0.618605	0.773256	-0.315259	0.237209	0.237209
	PGR	Hedgehog (Shh) Pathway	0.382445	0.943452	-0.46181	-0.23511	0.23511
	ZNF12	ERBB2 in Signal	0.38253	0.707121	0.503352	0.23494	0.23494
	ETS1	TGF beta signaling pathway	0.382979	0.668228	0.514379	0.234043	0.234043
	ZNF250	TGF beta signaling pathway	0.616915	0.990279	-0.317115	0.233831	0.233831
	IRF2	Erk1/Erk2 Mapk Signaling pathway	0.383372	0.383372	0.485939	0.233256	0.233256
	CUX1	Hedgehog (Shh) Pathway	0.384216	0.48027	0.584005	0.231568	0.231568
	NCOR2	Erk1/Erk2 Mapk Signaling pathway	0.615616	0.615616	0.503452	-0.231231	0.231231
	TOX4	TGF beta signaling pathway	0.384772	0.480964	0.574865	0.230457	0.230457
	STAT3	Erk1/Erk2 Mapk Signaling pathway	0.384772	0.384772	0.458733	0.230457	0.230457
	HAND2	WNT Signaling Pathway	0.385027	0.481283	-0.377033	-0.229947	0.229947
	HNF4A	Hedgehog (Shh) Pathway	0.385135	0.481419	-0.477848	-0.22973	0.22973
	MAFF	WNT Signaling Pathway	0.385773	0.910448	0.484398	0.228454	0.228454
	LCORL	TGF beta signaling pathway	0.385802	0.482253	0.503188	0.228395	0.228395
	HNF4A	Erk1/Erk2 Mapk Signaling pathway	0.614165	0.614165	-0.36846	0.22833	0.22833
	TP63	Erk1/Erk2 Mapk Signaling pathway	0.614108	0.614108	0.413095	-0.228216	0.228216
	EGR1	ERBB2 in Signal	0.385906	0.421053	0.455626	0.228188	0.228188
	CASZ1	WNT Signaling Pathway	0.385983	0.410733	0.504102	0.228033	0.228033
	HESX1	Hedgehog (Shh) Pathway	0.613672	0.758958	0.415554	-0.227345	0.227345
	MYC	Hedgehog (Shh) Pathway	0.386435	0.386435	0.462002	0.227129	0.227129
	ZNF143	TGF beta signaling pathway	0.386503	0.386555	0.551229	0.226994	0.226994
	ZNF143	Hedgehog (Shh) Pathway	0.386555	0.386555	0.576139	0.226891	0.226891
	ARNT	WNT Signaling Pathway	0.612676	0.612676	0.456092	-0.225352	0.225352
	GMEB1	Erk1/Erk2 Mapk Signaling pathway	0.38736	0.616292	0.431336	0.22528	0.22528
	IRX3	TGF beta signaling pathway	0.387733	0.484666	0.485163	0.224535	0.224535
	PAX5	WNT Signaling Pathway	0.612121	0.765152	-0.326038	0.224242	0.224242
	MXD3	Hedgehog (Shh) Pathway	0.388043	0.388043	0.540798	0.223913	0.223913
	WHSC1	TGF beta signaling pathway	0.388151	0.388151	0.508089	0.223698	0.223698
	SRF	Hedgehog (Shh) Pathway	0.388199	0.485248	0.544693	0.223602	0.223602
	MAX	Hedgehog (Shh) Pathway	0.38837	0.38837	0.572986	0.223261	0.223261
	FOXK2	Hedgehog (Shh) Pathway	0.388379	0.485474	0.565629	0.223242	0.223242
	ZZZ3	Erk1/Erk2 Mapk Signaling pathway	0.611336	0.611336	0.426237	-0.222672	0.222672
	ZKSCAN1	Hedgehog (Shh) Pathway	0.388718	0.485897	0.567918	0.222564	0.222564
	HES5	TGF beta signaling pathway	0.389507	0.617308	-0.443555	-0.220986	0.220986
	THAP1	ERBB2 in Signal	0.610442	0.641158	0.481893	-0.220884	0.220884
	FOXF2	Hedgehog (Shh) Pathway	0.610072	0.610072	0.395515	-0.220144	0.220144
	ELF2	Erk1/Erk2 Mapk Signaling pathway	0.61005	0.61005	0.469365	-0.220101	0.220101
	MXI1	Erk1/Erk2 Mapk Signaling pathway	0.39039	0.39039	0.5222	0.219219	0.219219
	NCOR1	Erk1/Erk2 Mapk Signaling pathway	0.60961	0.60961	0.482048	-0.219219	0.219219
	ZNF581	TGF beta signaling pathway	0.390397	0.390397	0.521958	0.219207	0.219207
	REST	Hedgehog (Shh) Pathway	0.609278	0.701299	0.53296	-0.218557	0.218557
	MAZ	TGF beta signaling pathway	0.390722	0.473016	0.573995	0.218557	0.218557
	CDC5L	Hedgehog (Shh) Pathway	0.608607	0.608607	0.547874	-0.217213	0.217213
	HSF4	Erk1/Erk2 Mapk Signaling pathway	0.391481	0.472944	0.537548	0.217039	0.217039
	TFAM	Erk1/Erk2 Mapk Signaling pathway	0.608	0.704225	0.507057	-0.216	0.216
	TGIF1	Hedgehog (Shh) Pathway	0.3926	0.483968	0.556555	0.2148	0.2148
	GLIS2	Hedgehog (Shh) Pathway	0.392723	0.392723	0.497127	0.214555	0.214555
	YY1	TGF beta signaling pathway	0.393293	0.41324	0.585151	0.213415	0.213415
	CEBPZ	TGF beta signaling pathway	0.393375	0.393375	0.536311	0.213251	0.213251
	BHLHE40	Hedgehog (Shh) Pathway	0.393768	0.393768	0.477093	0.212465	0.212465
	GLIS3	WNT Signaling Pathway	0.605769	0.757212	0.429936	-0.211538	0.211538
	ZNF12	WNT Signaling Pathway	0.394578	0.707121	0.500636	0.210843	0.210843
	ASCL2	ERBB2 in Signal	0.394856	0.425076	0.388668	0.210287	0.210287
	YBX1	TGF beta signaling pathway	0.394904	0.394904	0.505911	0.210191	0.210191
	MZF1	Hedgehog (Shh) Pathway	0.395101	0.395101	0.577246	0.209798	0.209798
	FOXF1	TGF beta signaling pathway	0.604891	0.964467	0.420756	-0.209781	0.209781
	HES4	Hedgehog (Shh) Pathway	0.395593	0.494491	0.548558	0.208814	0.208814
	HOXB4	Erk1/Erk2 Mapk Signaling pathway	0.604286	0.75	0.360836	-0.208571	0.208571
	RUNX2	Erk1/Erk2 Mapk Signaling pathway	0.396029	0.396029	0.430319	0.207941	0.207941
	NFYB	Erk1/Erk2 Mapk Signaling pathway	0.396569	0.439549	0.445991	0.206862	0.206862
	ZNF217	Erk1/Erk2 Mapk Signaling pathway	0.603414	0.603414	0.488645	-0.206827	0.206827
	BARHL1	Hedgehog (Shh) Pathway	0.396694	0.661157	0.500173	0.206612	0.206612
	ZBTB4	Hedgehog (Shh) Pathway	0.397541	0.654965	0.608568	0.204918	0.204918
	MEOX2	Erk1/Erk2 Mapk Signaling pathway	0.602317	0.752896	0.275493	-0.204633	0.204633
	PPARG	WNT Signaling Pathway	0.602302	0.836228	0.403111	-0.204604	0.204604
	ATF1	Hedgehog (Shh) Pathway	0.602238	0.602238	0.529054	-0.204476	0.204476
	ZKSCAN1	Erk1/Erk2 Mapk Signaling pathway	0.602204	0.602204	0.47907	-0.204409	0.204409
	SMAD5	Erk1/Erk2 Mapk Signaling pathway	0.398	0.42418	0.550747	0.204	0.204
	EGR2	Hedgehog (Shh) Pathway	0.601613	0.601613	0.422213	-0.203226	0.203226
	TEAD4	Hedgehog (Shh) Pathway	0.398506	0.398506	0.441612	0.202989	0.202989
	NRF1	Hedgehog (Shh) Pathway	0.60124	0.72016	0.523124	-0.202479	0.202479
	FOXJ2	TGF beta signaling pathway	0.39899	0.505533	0.56571	0.20202	0.20202
	CEBPA	Hedgehog (Shh) Pathway	0.600923	0.637634	0.458961	-0.201845	0.201845
	EMX1	TGF beta signaling pathway	0.399358	0.489142	-0.46773	-0.201285	0.201285
	TSHZ1	Hedgehog (Shh) Pathway	0.399791	0.426989	0.553618	0.200418	0.200418
	NFKB1	Hedgehog (Shh) Pathway	0.4	0.4	0.466785	0.2	0.2
	RCOR1	Erk1/Erk2 Mapk Signaling pathway	0.599798	0.599798	0.459704	-0.199597	0.199597
	DBP	TGF beta signaling pathway	0.400409	0.47065	0.519557	0.199183	0.199183
	LEF1	Erk1/Erk2 Mapk Signaling pathway	0.598969	0.598969	0.39032	-0.197938	0.197938
	HOXB4	ERBB2 in Signal	0.401316	0.75	-0.379206	-0.197368	0.197368
	SNAPC4	Hedgehog (Shh) Pathway	0.598352	0.718437	0.522704	-0.196704	0.196704
	MAF	Hedgehog (Shh) Pathway	0.401648	0.401648	0.554335	0.196704	0.196704
	ZFHX3	Hedgehog (Shh) Pathway	0.401709	0.502137	0.528568	0.196581	0.196581
	BCL6	Erk1/Erk2 Mapk Signaling pathway	0.598169	0.598169	0.439494	-0.196338	0.196338
	CDC5L	TGF beta signaling pathway	0.597771	0.608607	0.539039	-0.195542	0.195542
	ATF1	Erk1/Erk2 Mapk Signaling pathway	0.597194	0.602238	0.501609	-0.194389	0.194389
	ATF2	Hedgehog (Shh) Pathway	0.597166	0.597166	0.525655	-0.194332	0.194332
	NR1D1	ERBB2 in Signal	0.403093	0.403093	0.483083	0.193814	0.193814
	HHEX	WNT Signaling Pathway	0.596879	0.744741	0.41502	-0.193758	0.193758
	MYNN	Erk1/Erk2 Mapk Signaling pathway	0.404	0.520243	0.569092	0.192	0.192
	ZNF274	TGF beta signaling pathway	0.404124	0.505155	0.517243	0.191753	0.191753
	FOXJ2	WNT Signaling Pathway	0.404427	0.505533	0.549361	0.191147	0.191147
	FOXJ2	Erk1/Erk2 Mapk Signaling pathway	0.595	0.595	0.498181	-0.19	0.19
	PATZ1	ERBB2 in Signal	0.594784	0.594784	0.498174	-0.189569	0.189569
	LHX6	ERBB2 in Signal	0.405458	0.782976	-0.389113	-0.189084	0.189084
	HOXC6	Erk1/Erk2 Mapk Signaling pathway	0.594378	0.594378	-0.476449	0.188755	0.188755
	BCLAF1	Hedgehog (Shh) Pathway	0.594262	0.594262	0.512681	-0.188525	0.188525
	ARNT2	Erk1/Erk2 Mapk Signaling pathway	0.59375	1	-0.298883	0.1875	0.1875
	ZBED4	Hedgehog (Shh) Pathway	0.593654	0.654655	0.534439	-0.187308	0.187308
	MITF	WNT Signaling Pathway	0.406452	0.508065	-0.364239	-0.187097	0.187097
	ZNF263	TGF beta signaling pathway	0.406816	0.470226	0.445787	0.186368	0.186368
	ESR2	WNT Signaling Pathway	0.406926	0.678211	0.413954	0.186147	0.186147
	RFX7	Hedgehog (Shh) Pathway	0.407179	0.544177	0.592703	0.185641	0.185641
	SOX2	Hedgehog (Shh) Pathway	0.407552	0.50944	0.441337	0.184896	0.184896
	TCF3	Erk1/Erk2 Mapk Signaling pathway	0.407935	0.5	0.496844	0.18413	0.18413
	CIC	Erk1/Erk2 Mapk Signaling pathway	0.591138	0.591138	0.468978	-0.182276	0.182276
	IRF8	TGF beta signaling pathway	0.409091	0.663462	0.531939	0.181818	0.181818
	E2F1	Hedgehog (Shh) Pathway	0.409686	0.409686	0.502903	0.180628	0.180628
	IKZF1	Erk1/Erk2 Mapk Signaling pathway	0.409877	0.748663	0.490477	0.180247	0.180247
	GMEB2	Erk1/Erk2 Mapk Signaling pathway	0.41005	0.52228	0.566756	0.179899	0.179899
	SMARCC2	Hedgehog (Shh) Pathway	0.589848	0.589848	0.538617	-0.179695	0.179695
	ZNF12	TGF beta signaling pathway	0.58956	0.707121	0.4741	-0.17912	0.17912
	ZNF639	TGF beta signaling pathway	0.410516	0.458835	0.534235	0.178969	0.178969
	AFF1	Erk1/Erk2 Mapk Signaling pathway	0.589357	0.589357	0.496067	-0.178715	0.178715
	CASZ1	Erk1/Erk2 Mapk Signaling pathway	0.410733	0.410733	0.490072	0.178535	0.178535
	ETV5	Erk1/Erk2 Mapk Signaling pathway	0.410822	0.513527	0.477839	0.178357	0.178357
	TCF21	Erk1/Erk2 Mapk Signaling pathway	0.411483	0.953846	0.402073	0.177033	0.177033
	ZFX	Erk1/Erk2 Mapk Signaling pathway	0.412475	0.519547	0.528636	0.17505	0.17505
	YY1	Erk1/Erk2 Mapk Signaling pathway	0.41324	0.41324	0.559101	0.173521	0.173521
	UBTF	Hedgehog (Shh) Pathway	0.413542	0.461229	0.572155	0.172917	0.172917
	ZZZ3	WNT Signaling Pathway	0.413863	0.570846	0.478934	0.172273	0.172273
	EBF1	TGF beta signaling pathway	0.586047	0.846682	0.380072	-0.172093	0.172093
	HBP1	TGF beta signaling pathway	0.58502	0.58502	0.501987	-0.17004	0.17004
	PPARA	Hedgehog (Shh) Pathway	0.415617	0.519521	0.442671	0.168766	0.168766
	BACH1	Hedgehog (Shh) Pathway	0.416238	0.51952	0.516155	0.167523	0.167523
	HOXA1	WNT Signaling Pathway	0.416309	0.520386	-0.385245	-0.167382	0.167382
	NR2C2	Hedgehog (Shh) Pathway	0.416322	0.425703	0.568419	0.167355	0.167355
	ZEB1	WNT Signaling Pathway	0.416374	0.418605	0.445804	0.167251	0.167251
	JUND	WNT Signaling Pathway	0.416495	0.448454	0.464305	0.16701	0.16701
	HOXD9	ERBB2 in Signal	0.582345	0.731302	0.382328	-0.16469	0.16469
	PROX1	Hedgehog (Shh) Pathway	0.582133	0.727666	0.457272	-0.164265	0.164265
	RBPJ	TGF beta signaling pathway	0.417957	0.417957	0.526077	0.164087	0.164087
	MEIS3	Erk1/Erk2 Mapk Signaling pathway	0.418255	0.486598	0.48884	0.16349	0.16349
	ZEB1	Erk1/Erk2 Mapk Signaling pathway	0.418605	0.418605	0.438964	0.162791	0.162791
	UBP1	Erk1/Erk2 Mapk Signaling pathway	0.580581	0.580581	0.514846	-0.161161	0.161161
	ZFAT	Hedgehog (Shh) Pathway	0.580472	0.580472	0.437634	-0.160944	0.160944
	RORA	Hedgehog (Shh) Pathway	0.420229	0.493467	0.526546	0.159541	0.159541
	LHX4	WNT Signaling Pathway	0.420268	0.968944	0.45012	0.159463	0.159463
	NANOG	Hedgehog (Shh) Pathway	0.420712	0.420712	-0.494373	-0.158576	0.158576
	ETV4	WNT Signaling Pathway	0.420992	0.422947	0.480597	0.158016	0.158016
	EGR1	Erk1/Erk2 Mapk Signaling pathway	0.421053	0.421053	0.433773	0.157895	0.157895
	NFYC	Hedgehog (Shh) Pathway	0.422037	0.440404	0.552017	0.155925	0.155925
	MEIS3	TGF beta signaling pathway	0.422764	0.486598	0.505799	0.154472	0.154472
	CIC	Hedgehog (Shh) Pathway	0.422798	0.528497	0.54999	0.154404	0.154404
	ETV4	Erk1/Erk2 Mapk Signaling pathway	0.422947	0.422947	0.466716	0.154106	0.154106
	CREB3L1	Hedgehog (Shh) Pathway	0.422986	0.918671	0.497799	0.154028	0.154028
	CAMTA1	Hedgehog (Shh) Pathway	0.576567	0.696088	0.518303	-0.153135	0.153135
	ID3	Erk1/Erk2 Mapk Signaling pathway	0.576032	0.576032	0.483631	-0.152064	0.152064
	CBFB	Hedgehog (Shh) Pathway	0.424149	0.432161	0.567391	0.151703	0.151703
	SMAD5	Hedgehog (Shh) Pathway	0.42418	0.42418	0.58134	0.151639	0.151639
	ARNT	ERBB2 in Signal	0.424547	0.530684	0.499188	0.150905	0.150905
	OVOL2	WNT Signaling Pathway	0.425	0.876238	0.475241	0.15	0.15
	VEZF1	Erk1/Erk2 Mapk Signaling pathway	0.575	0.575	0.528264	-0.15	0.15
	ASCL2	TGF beta signaling pathway	0.425076	0.425076	0.40646	0.149847	0.149847
	MAFF	TGF beta signaling pathway	0.574468	0.910448	0.422003	-0.148936	0.148936
	ZBTB39	Hedgehog (Shh) Pathway	0.425641	0.532051	0.587378	0.148718	0.148718
	NR2C2	Erk1/Erk2 Mapk Signaling pathway	0.425703	0.425703	0.532211	0.148594	0.148594
	CREB1	Erk1/Erk2 Mapk Signaling pathway	0.574148	0.626927	0.533615	-0.148297	0.148297
	FOXG1	ERBB2 in Signal	0.574074	0.843085	0.32416	-0.148148	0.148148
	TFAP4	Erk1/Erk2 Mapk Signaling pathway	0.574055	0.574055	0.411864	-0.14811	0.14811
	SOX9	Hedgehog (Shh) Pathway	0.426316	0.532895	0.563672	0.147368	0.147368
	CEBPG	TGF beta signaling pathway	0.573589	0.573589	0.522755	-0.147177	0.147177
	TSHZ1	ERBB2 in Signal	0.426989	0.426989	0.514466	0.146022	0.146022
	ID3	Hedgehog (Shh) Pathway	0.572021	0.576032	0.518851	-0.144041	0.144041
	FOXO3	WNT Signaling Pathway	0.427992	0.427992	0.468037	0.144016	0.144016
	ZZZ3	TGF beta signaling pathway	0.428125	0.570846	0.493986	0.14375	0.14375
	ZBTB24	Hedgehog (Shh) Pathway	0.571726	0.571726	0.478509	-0.143451	0.143451
	UBP1	Hedgehog (Shh) Pathway	0.571721	0.580581	0.537643	-0.143443	0.143443
	MBD3	Erk1/Erk2 Mapk Signaling pathway	0.571285	0.571285	0.523582	-0.14257	0.14257
	SATB1	Erk1/Erk2 Mapk Signaling pathway	0.571285	0.571285	0.457574	-0.14257	0.14257
	ZNF83	Erk1/Erk2 Mapk Signaling pathway	0.429293	0.429293	0.524	0.141414	0.141414
	NR1H2	ERBB2 in Signal	0.429298	0.446573	0.4316	0.141404	0.141404
	CEBPB	WNT Signaling Pathway	0.429395	0.536744	0.415189	0.14121	0.14121
	NKX6-1	ERBB2 in Signal	0.429688	0.967347	-0.373507	-0.140625	0.140625
	ZNF274	Erk1/Erk2 Mapk Signaling pathway	0.56999	0.56999	0.462051	-0.13998	0.13998
	PBX3	Hedgehog (Shh) Pathway	0.56953	0.711912	0.527011	-0.139059	0.139059
	KLF9	TGF beta signaling pathway	0.430586	0.503145	0.450304	0.138829	0.138829
	RLF	Hedgehog (Shh) Pathway	0.569215	0.569215	0.527852	-0.13843	0.13843
	RUNX3	Hedgehog (Shh) Pathway	0.430862	0.662594	-0.453154	-0.138277	0.138277
	ATF1	TGF beta signaling pathway	0.431174	0.602238	0.558141	0.137652	0.137652
	EOMES	TGF beta signaling pathway	0.56882	0.782497	0.435363	-0.13764	0.13764
	ATF2	Erk1/Erk2 Mapk Signaling pathway	0.568	0.597166	0.510481	-0.136	0.136
	KLF6	Erk1/Erk2 Mapk Signaling pathway	0.56787	0.822281	0.387151	-0.135741	0.135741
	CBFB	Erk1/Erk2 Mapk Signaling pathway	0.432161	0.432161	0.536681	0.135678	0.135678
	IRF4	TGF beta signaling pathway	0.567524	0.567524	0.43186	-0.135048	0.135048
	ZBTB44	TGF beta signaling pathway	0.43276	0.54095	0.570461	0.134479	0.134479
	SALL4	TGF beta signaling pathway	0.566327	0.867647	-0.385893	0.132653	0.132653
	MYBL1	Erk1/Erk2 Mapk Signaling pathway	0.433962	0.72327	0.49203	0.132075	0.132075
	NR4A1	ERBB2 in Signal	0.434004	0.988914	-0.352299	-0.131991	0.131991
	GRHL2	Erk1/Erk2 Mapk Signaling pathway	0.5659	0.5659	0.430662	-0.131799	0.131799
	NFYA	Hedgehog (Shh) Pathway	0.434604	0.434604	0.588033	0.130793	0.130793
	CEBPD	Hedgehog (Shh) Pathway	0.565217	0.706522	-0.402992	0.130435	0.130435
	KDM5A	Hedgehog (Shh) Pathway	0.565128	0.565128	0.537666	-0.130256	0.130256
	TBP	Hedgehog (Shh) Pathway	0.564862	0.704112	0.553406	-0.129724	0.129724
	VEZF1	Hedgehog (Shh) Pathway	0.435897	0.544872	0.590489	0.128205	0.128205
	BARHL1	ERBB2 in Signal	0.563877	0.674009	-0.318976	0.127753	0.127753
	CAMTA2	Hedgehog (Shh) Pathway	0.436422	0.545528	0.468567	0.127155	0.127155
	CAMTA2	WNT Signaling Pathway	0.563525	0.563525	0.395606	-0.127049	0.127049
	TERF1	Erk1/Erk2 Mapk Signaling pathway	0.436605	0.545757	0.498331	0.126789	0.126789
	THAP1	TGF beta signaling pathway	0.436677	0.641158	0.539634	0.126646	0.126646
	POU5F1	Erk1/Erk2 Mapk Signaling pathway	0.436681	0.436681	-0.416635	-0.126638	0.126638
	MAFF	Erk1/Erk2 Mapk Signaling pathway	0.562914	0.910448	0.411801	-0.125828	0.125828
	GLIS3	TGF beta signaling pathway	0.562907	0.757212	0.451073	-0.125813	0.125813
	AR	Erk1/Erk2 Mapk Signaling pathway	0.437576	0.437576	0.371578	0.124848	0.124848
	CREB3L4	ERBB2 in Signal	0.43763	0.495842	0.48848	0.12474	0.12474
	SOX4	Hedgehog (Shh) Pathway	0.562112	0.698094	0.533927	-0.124224	0.124224
	NEUROD2	Erk1/Erk2 Mapk Signaling pathway	0.561129	0.561129	-0.340342	0.122257	0.122257
	SMAD4	Erk1/Erk2 Mapk Signaling pathway	0.561122	0.561122	0.547003	-0.122244	0.122244
	MEF2C	Erk1/Erk2 Mapk Signaling pathway	0.438961	0.731602	0.44348	0.122078	0.122078
	ESR1	ERBB2 in Signal	0.560897	0.995702	-0.347113	0.121795	0.121795
	ZBTB39	Erk1/Erk2 Mapk Signaling pathway	0.560682	0.560682	0.517135	-0.121364	0.121364
	NFYB	TGF beta signaling pathway	0.439549	0.439549	0.466298	0.120902	0.120902
	IRF4	ERBB2 in Signal	0.559889	0.567524	-0.350163	0.119777	0.119777
	FOXG1	WNT Signaling Pathway	0.559671	0.843085	0.327455	-0.119342	0.119342
	NFYC	Erk1/Erk2 Mapk Signaling pathway	0.440404	0.440404	0.502271	0.119192	0.119192
	NR4A2	Hedgehog (Shh) Pathway	0.440404	0.457746	-0.462216	-0.119192	0.119192
	KDM5B	Erk1/Erk2 Mapk Signaling pathway	0.440644	0.443983	0.495972	0.118712	0.118712
	MSC	Hedgehog (Shh) Pathway	0.44086	0.551075	-0.467393	-0.11828	0.11828
	TCF7L2	Erk1/Erk2 Mapk Signaling pathway	0.559031	0.559031	0.446227	-0.118063	0.118063
	RORA	ERBB2 in Signal	0.441414	0.493467	0.492919	0.117172	0.117172
	NR4A2	WNT Signaling Pathway	0.441901	0.457746	0.435385	0.116197	0.116197
	RFX2	Hedgehog (Shh) Pathway	0.558052	0.822506	0.448077	-0.116105	0.116105
	TCF7L1	Hedgehog (Shh) Pathway	0.557915	0.557915	-0.418635	0.11583	0.11583
	IKZF1	ERBB2 in Signal	0.442211	0.748663	0.483037	0.115578	0.115578
	HES5	Hedgehog (Shh) Pathway	0.442308	0.617308	-0.454908	-0.115385	0.115385
	EGR2	ERBB2 in Signal	0.557252	0.601613	0.378536	-0.114504	0.114504
	HOXA2	Erk1/Erk2 Mapk Signaling pathway	0.556942	0.556942	-0.314823	0.113885	0.113885
	FOXD2	TGF beta signaling pathway	0.556769	0.695961	0.4045	-0.113537	0.113537
	MAFK	Hedgehog (Shh) Pathway	0.556712	0.69589	0.482963	-0.113424	0.113424
[truncated: 196 more rows]

## Sheet: LNCRES
	lncRNA	pathway	pval	padj	ES	sigValue	absolute RES
	LINC00174	WNT Signaling Pathway	1	1	-0.13314	1	1
	LINC00319	WNT Signaling Pathway	1	1	-0.115841	1	1
	MEG3	ERBB2 in Signal	1	1	-0.160994	1	1
	LINC00694	Erk1/Erk2 Mapk Signaling pathway	1	1	-0.15617	1	1
	RP11-379B8.1	Hedgehog (Shh) Pathway	1	1	-0.158697	1	1
	SOX21-AS1	Hedgehog (Shh) Pathway	1	1	-0.154825	1	1
	RP5-965F6.2	WNT Signaling Pathway	1	1	-0.17056	1	1
	AL132709.8	ERBB2 in Signal	1	1	-0.173567	1	1
	RP11-410D17.2	Hedgehog (Shh) Pathway	1	1	-0.185271	1	1
	RP11-1078H9.2	WNT Signaling Pathway	1	1	-0.193894	1	1
	RP11-708H21.4	TGF beta signaling pathway	1	1	-0.17294	1	1
	CTD-2349P21.5	Erk1/Erk2 Mapk Signaling pathway	1	1	-0.148368	1	1
	CTD-2349P21.5	ERBB2 in Signal	1	1	-0.170119	1	1
	RP11-757O6.1	TGF beta signaling pathway	1	1	-0.141403	1	1
	RP11-636O21.1	WNT Signaling Pathway	1	1	-0.168748	1	1
	RP11-932O9.10	WNT Signaling Pathway	1	1	-0.127275	1	1
	FLVCR1-AS1	WNT Signaling Pathway	1	1	0.166699	-1	1
	LINC00694	ERBB2 in Signal	1	1	0.155957	-1	1
	CTB-32O4.2	WNT Signaling Pathway	1	1	0.17415	-1	1
	VTRNA2-1	WNT Signaling Pathway	1	1	0.173486	-1	1
	RP11-118F19.1	ERBB2 in Signal	1	1	0.158125	-1	1
	RP5-1057J7.7	Hedgehog (Shh) Pathway	1	1	0.149415	-1	1
	CTD-2235C13.3	WNT Signaling Pathway	1	1	0.158008	-1	1
	RP4-758J18.13	WNT Signaling Pathway	1	1	0.177945	-1	1
	RP11-572C15.6	WNT Signaling Pathway	1	1	0.164482	-1	1
	RP11-539L10.3	TGF beta signaling pathway	0.00101317	0.00506586	0.814316	0.997974	0.997974
	RP11-347I19.8	TGF beta signaling pathway	0.00103627	0.00518135	0.75729	0.997927	0.997927
	AP001422.3	TGF beta signaling pathway	0.00104167	0.00520833	-0.808343	-0.997917	0.997917
	RP11-55L3.1	WNT Signaling Pathway	0.00104822	0.00524109	-0.648917	-0.997904	0.997904
	RP11-475I24.3	Hedgehog (Shh) Pathway	0.00105263	0.00526316	0.833657	0.997895	0.997895
	RP11-108M9.6	WNT Signaling Pathway	0.998942	0.998942	0.174599	-0.997884	0.997884
	AC138035.2	TGF beta signaling pathway	0.0010627	0.0053135	0.740728	0.997875	0.997875
	CTD-2171N6.1	TGF beta signaling pathway	0.00106496	0.00532481	-0.709063	-0.99787	0.99787
	RP11-344N17.8	Erk1/Erk2 Mapk Signaling pathway	0.00108108	0.00540541	-0.616878	-0.997838	0.997838
	RP11-180N14.1	Erk1/Erk2 Mapk Signaling pathway	0.998917	0.998917	0.193817	-0.997833	0.997833
	RP1-257A7.5	ERBB2 in Signal	0.00108696	0.00543478	0.673858	0.997826	0.997826
	RP11-13N13.2	WNT Signaling Pathway	0.00110742	0.0055371	0.669433	0.997785	0.997785
	CTD-2024P10.2	ERBB2 in Signal	0.00111732	0.00558659	-0.615477	-0.997765	0.997765
	RP11-690C23.2	WNT Signaling Pathway	0.00111857	0.00559284	-0.645699	-0.997763	0.997763
	RP11-452F19.3	Erk1/Erk2 Mapk Signaling pathway	0.00112867	0.00564334	0.633885	0.997743	0.997743
	RP11-783L4.1	WNT Signaling Pathway	0.00112867	0.00564334	-0.609501	-0.997743	0.997743
	RP11-141B14.1	Hedgehog (Shh) Pathway	0.00113636	0.00568182	0.780784	0.997727	0.997727
	RP11-445O3.1	ERBB2 in Signal	0.00113636	0.00568182	-0.644546	-0.997727	0.997727
	RP11-782C8.2	ERBB2 in Signal	0.00114548	0.00572738	-0.670419	-0.997709	0.997709
	RP6-99M1.3	TGF beta signaling pathway	0.00115207	0.00576037	0.766376	0.997696	0.997696
	RP11-401P9.4	Hedgehog (Shh) Pathway	0.00115741	0.00578704	0.878699	0.997685	0.997685
	RP11-160E2.17	WNT Signaling Pathway	0.00115741	0.00578704	-0.60666	-0.997685	0.997685
	CTC-490G23.2	WNT Signaling Pathway	0.00116822	0.00584112	-0.640208	-0.997664	0.997664
	CTC-448F2.4	Hedgehog (Shh) Pathway	0.00117096	0.0058548	0.847772	0.997658	0.997658
	SH3RF3-AS1	Hedgehog (Shh) Pathway	0.00117371	0.00586854	0.749628	0.997653	0.997653
	CTB-60B18.10	WNT Signaling Pathway	0.00117509	0.00587544	0.6803	0.99765	0.99765
	AF011889.2	TGF beta signaling pathway	0.00117647	0.00588235	0.765179	0.997647	0.997647
	GS1-122H1.2	ERBB2 in Signal	0.00117647	0.00588235	-0.609211	-0.997647	0.997647
	RP11-373D23.3	TGF beta signaling pathway	0.00117925	0.00589623	0.767753	0.997642	0.997642
	RP11-30L15.6	TGF beta signaling pathway	0.00118483	0.00592417	0.711745	0.99763	0.99763
	RP1-56K13.5	Hedgehog (Shh) Pathway	0.0011919	0.00595948	-0.861094	-0.997616	0.997616
	RP11-495K9.5	Hedgehog (Shh) Pathway	0.00119617	0.00598086	0.796252	0.997608	0.997608
	RP1-140K8.1	ERBB2 in Signal	0.00119617	0.00598086	-0.683001	-0.997608	0.997608
	RP11-14C22.6	Hedgehog (Shh) Pathway	0.00120482	0.0060241	0.814749	0.99759	0.99759
	CTD-2619J13.16	Erk1/Erk2 Mapk Signaling pathway	0.998794	0.998794	0.16589	-0.997587	0.997587
	RP11-699L21.1	Erk1/Erk2 Mapk Signaling pathway	0.00121065	0.00319693	-0.622004	-0.997579	0.997579
	RP11-351D16.3	Hedgehog (Shh) Pathway	0.00121212	0.00606061	0.782432	0.997576	0.997576
	CTC-529P8.1	ERBB2 in Signal	0.00121359	0.0059952	-0.634121	-0.997573	0.997573
	CTD-2231H16.1	ERBB2 in Signal	0.998786	0.998786	0.184666	-0.997573	0.997573
	RP11-338N10.3	Hedgehog (Shh) Pathway	0.00122699	0.00613497	0.831609	0.997546	0.997546
	AC002398.5	WNT Signaling Pathway	0.0012285	0.00614251	-0.616942	-0.997543	0.997543
	RP11-134K13.4	Hedgehog (Shh) Pathway	0.00124069	0.00620347	0.831015	0.997519	0.997519
	RP11-854K16.3	ERBB2 in Signal	0.00124224	0.00621118	-0.650205	-0.997516	0.997516
	RP11-309M7.1	Erk1/Erk2 Mapk Signaling pathway	0.00124533	0.00322165	-0.637012	-0.997509	0.997509
	LINC00284	Erk1/Erk2 Mapk Signaling pathway	0.00124844	0.0062422	-0.603502	-0.997503	0.997503
	RP11-44N11.3	TGF beta signaling pathway	0.00125	0.00625	-0.730063	-0.9975	0.9975
	RP11-428G5.5	Hedgehog (Shh) Pathway	0.00125786	0.00628931	-0.81804	-0.997484	0.997484
	RP6-74O6.3	ERBB2 in Signal	0.00125945	0.00629723	-0.681029	-0.997481	0.997481
	RP11-325L7.2	ERBB2 in Signal	0.00126743	0.00633714	-0.722055	-0.997465	0.997465
	AC009965.2	ERBB2 in Signal	0.00126904	0.00634518	-0.609084	-0.997462	0.997462
	RP11-699L21.1	TGF beta signaling pathway	0.00127877	0.00319693	-0.676219	-0.997442	0.997442
	RP11-598C10.1	Hedgehog (Shh) Pathway	0.00128041	0.00640205	0.863346	0.997439	0.997439
	RP11-78O7.2	Hedgehog (Shh) Pathway	0.0012837	0.00641849	0.74586	0.997433	0.997433
	CTC-527H23.3	Hedgehog (Shh) Pathway	0.0012837	0.00641849	-0.717201	-0.997433	0.997433
	RP11-322E11.5	ERBB2 in Signal	0.0012837	0.00641849	-0.697664	-0.997433	0.997433
	MIR296	Hedgehog (Shh) Pathway	0.001287	0.00643501	0.836656	0.997426	0.997426
	CTC-359M8.3	TGF beta signaling pathway	0.001287	0.00643501	-0.670772	-0.997426	0.997426
	RP11-309M7.1	TGF beta signaling pathway	0.00128866	0.00322165	-0.672056	-0.997423	0.997423
	RP11-482M8.1	ERBB2 in Signal	0.00129199	0.00645995	-0.642603	-0.997416	0.997416
	RP4-781K5.6	ERBB2 in Signal	0.00129366	0.00646831	-0.715389	-0.997413	0.997413
	RP11-799P8.1	Hedgehog (Shh) Pathway	0.00129534	0.00647668	-0.721053	-0.997409	0.997409
	KB-1471A8.1	ERBB2 in Signal	0.00130208	0.00651042	-0.594242	-0.997396	0.997396
	LINC00398	WNT Signaling Pathway	0.00130378	0.0065189	-0.635073	-0.997392	0.997392
	LINC00184	ERBB2 in Signal	0.00130719	0.00653595	-0.645711	-0.997386	0.997386
	RP11-711M9.1	Hedgehog (Shh) Pathway	0.00131062	0.00655308	0.77151	0.997379	0.997379
	CTD-2619J13.16	Hedgehog (Shh) Pathway	0.00131406	0.0065703	0.849636	0.997372	0.997372
	Z83851.3	TGF beta signaling pathway	0.00132626	0.0066313	0.735941	0.997347	0.997347
	RP1-265C24.8	WNT Signaling Pathway	0.00133156	0.00337382	-0.598473	-0.997337	0.997337
	RP11-164N3.1	Hedgehog (Shh) Pathway	0.00134228	0.00671141	-0.779509	-0.997315	0.997315
	RP1-265C24.8	TGF beta signaling pathway	0.00134953	0.00337382	-0.682699	-0.997301	0.997301
	RP11-717H13.1	ERBB2 in Signal	0.00135135	0.00675676	-0.637069	-0.997297	0.997297
	LINC00857	Hedgehog (Shh) Pathway	0.00135318	0.0067659	-0.779401	-0.997294	0.997294
	RP11-142A22.4	Hedgehog (Shh) Pathway	0.998613	0.998613	0.185539	-0.997226	0.997226
	RP11-377D9.3	ERBB2 in Signal	0.00140056	0.0070028	-0.699291	-0.997199	0.997199
	RP11-503E24.3	Hedgehog (Shh) Pathway	0.00141443	0.00707214	0.848194	0.997171	0.997171
	RP11-736K20.6	Hedgehog (Shh) Pathway	0.00143885	0.00719424	-0.803936	-0.997122	0.997122
	RP11-587P21.3	WNT Signaling Pathway	0.00145985	0.00729927	-0.607504	-0.99708	0.99708
	RP11-478K7.2	WNT Signaling Pathway	0.00146413	0.00732064	-0.61906	-0.997072	0.997072
	RP11-148B18.4	ERBB2 in Signal	0.0014771	0.00369822	-0.58311	-0.997046	0.997046
	RP11-148B18.4	WNT Signaling Pathway	0.00147929	0.00369822	-0.593219	-0.997041	0.997041
	LINC00698	Erk1/Erk2 Mapk Signaling pathway	0.00149031	0.00745156	-0.580933	-0.997019	0.997019
	RP11-1055B8.2	TGF beta signaling pathway	0.00149477	0.00747384	-0.763403	-0.99701	0.99701
	RP11-286B14.2	TGF beta signaling pathway	0.00151057	0.00383436	-0.731989	-0.996979	0.996979
	RP11-281O15.8	TGF beta signaling pathway	0.00151515	0.00728863	-0.773877	-0.99697	0.99697
	CTA-31J9.2	TGF beta signaling pathway	0.00152672	0.00763359	0.712285	0.996947	0.996947
	RP4-754E20__A.5	Erk1/Erk2 Mapk Signaling pathway	0.00152672	0.00763359	-0.642303	-0.996947	0.996947
	RP11-286B14.2	WNT Signaling Pathway	0.00153374	0.00383436	-0.652457	-0.996933	0.996933
	FAM224A	Erk1/Erk2 Mapk Signaling pathway	0.00154083	0.00770416	-0.613944	-0.996918	0.996918
	RP11-674C21.9	ERBB2 in Signal	0.00154083	0.00770416	-0.680058	-0.996918	0.996918
	CTD-3195I5.5	Hedgehog (Shh) Pathway	0.0015748	0.00787402	0.721729	0.99685	0.99685
	RP11-378I6.1	TGF beta signaling pathway	0.00157729	0.00403877	-0.704401	-0.996845	0.996845
	MIR4435-1HG	TGF beta signaling pathway	0.00157978	0.00789889	0.775653	0.99684	0.99684
	AC069513.4	Erk1/Erk2 Mapk Signaling pathway	0.00158228	0.00791139	-0.615374	-0.996835	0.996835
	CTD-2329C7.2	TGF beta signaling pathway	0.00158228	0.00791139	-0.638603	-0.996835	0.996835
	RP11-56F10.3	TGF beta signaling pathway	0.0015873	0.00772798	-0.645984	-0.996825	0.996825
	RP11-10C24.2	TGF beta signaling pathway	0.00158983	0.00794913	0.706594	0.99682	0.99682
	RP11-279F6.3	TGF beta signaling pathway	0.0015949	0.00797448	-0.74719	-0.99681	0.99681
	RP11-346C20.4	WNT Signaling Pathway	0.0015949	0.00797448	-0.678979	-0.99681	0.99681
	AC093901.1	ERBB2 in Signal	0.00160514	0.00802568	-0.578338	-0.99679	0.99679
	RP11-65L19.4	ERBB2 in Signal	0.00161031	0.00805153	-0.696335	-0.996779	0.996779
	RP11-378I6.1	Erk1/Erk2 Mapk Signaling pathway	0.00161551	0.00403877	-0.646988	-0.996769	0.996769
	RP11-46D6.1	Erk1/Erk2 Mapk Signaling pathway	0.00161812	0.00809061	0.635611	0.996764	0.996764
	RP11-343N15.5	Hedgehog (Shh) Pathway	0.00161812	0.00809061	-0.786153	-0.996764	0.996764
	AC006552.1	TGF beta signaling pathway	0.00166389	0.00831947	-0.770684	-0.996672	0.996672
	RP11-757G1.6	TGF beta signaling pathway	0.00166389	0.00831947	-0.708191	-0.996672	0.996672
	RP6-74O6.6	TGF beta signaling pathway	0.00166667	0.0041806	-0.70123	-0.996667	0.996667
	AC124997.1	TGF beta signaling pathway	0.00166945	0.00834725	-0.72932	-0.996661	0.996661
	RP11-379P15.1	TGF beta signaling pathway	0.00167224	0.0083612	-0.726547	-0.996656	0.996656
	RP6-74O6.6	Erk1/Erk2 Mapk Signaling pathway	0.00167224	0.0041806	-0.686808	-0.996656	0.996656
	RP11-91I20.3	ERBB2 in Signal	0.00167504	0.00837521	-0.609438	-0.99665	0.99665
	RP11-360P21.2	TGF beta signaling pathway	0.0016835	0.00841751	-0.686821	-0.996633	0.996633
	RP11-55K22.5	TGF beta signaling pathway	0.00168919	0.00844595	-0.711523	-0.996622	0.996622
	AC012363.13	TGF beta signaling pathway	0.00168919	0.00844595	-0.64457	-0.996622	0.996622
	RP11-399K21.11	TGF beta signaling pathway	0.00169779	0.00848896	-0.639096	-0.996604	0.996604
	RP11-806J6.1	Erk1/Erk2 Mapk Signaling pathway	0.00170358	0.00851789	-0.609023	-0.996593	0.996593
	RP11-775G23.1	Erk1/Erk2 Mapk Signaling pathway	0.00171233	0.00837521	-0.648729	-0.996575	0.996575
	RP11-110I1.12	TGF beta signaling pathway	0.00172117	0.00860585	-0.793969	-0.996558	0.996558
	RP11-370I10.2	Erk1/Erk2 Mapk Signaling pathway	0.00172117	0.00860585	-0.594715	-0.996558	0.996558
	LINC00867	TGF beta signaling pathway	0.00172414	0.00862069	-0.738573	-0.996552	0.996552
	LINC00113	ERBB2 in Signal	0.0017301	0.00301932	-0.583996	-0.99654	0.99654
	LINC00113	TGF beta signaling pathway	0.0017301	0.00301932	-0.658017	-0.99654	0.99654
	AC114763.1	TGF beta signaling pathway	0.0017301	0.00865052	-0.686994	-0.99654	0.99654
	RP4-781K5.4	ERBB2 in Signal	0.00175131	0.00875657	-0.597334	-0.996497	0.996497
	RP11-513O17.2	Erk1/Erk2 Mapk Signaling pathway	0.00175131	0.00875657	-0.614956	-0.996497	0.996497
	LINC01153	TGF beta signaling pathway	0.00175439	0.00877193	-0.737045	-0.996491	0.996491
	CTD-2291D10.4	Hedgehog (Shh) Pathway	0.00176367	0.00881834	0.743101	0.996473	0.996473
	RP5-884C9.2	Erk1/Erk2 Mapk Signaling pathway	0.00177936	0.00453721	-0.618884	-0.996441	0.996441
	PWRN3	Hedgehog (Shh) Pathway	0.998221	0.998221	0.162432	-0.996441	0.996441
	AC007250.4	TGF beta signaling pathway	0.00178891	0.00894454	-0.694576	-0.996422	0.996422
	RP11-26J3.1	TGF beta signaling pathway	0.00178891	0.00464684	-0.662813	-0.996422	0.996422
	RP11-707G14.7	Erk1/Erk2 Mapk Signaling pathway	0.00179533	0.00894454	-0.630074	-0.996409	0.996409
	RP11-256I23.3	TGF beta signaling pathway	0.00179856	0.00452899	-0.635143	-0.996403	0.996403
	RP11-529E10.7	ERBB2 in Signal	0.0018018	0.00900901	-0.618797	-0.996396	0.996396
	RP11-307C19.1	TGF beta signaling pathway	0.00180505	0.00902527	-0.628663	-0.99639	0.99639
	LINC00113	Erk1/Erk2 Mapk Signaling pathway	0.00181159	0.00301932	-0.537014	-0.996377	0.996377
	RP11-256I23.3	Erk1/Erk2 Mapk Signaling pathway	0.00181159	0.00452899	-0.599826	-0.996377	0.996377
	RP5-884C9.2	TGF beta signaling pathway	0.00181488	0.00453721	-0.708108	-0.99637	0.99637
	RP11-252A24.3	TGF beta signaling pathway	0.00181818	0.00909091	-0.787342	-0.996364	0.996364
	LINC00426	Hedgehog (Shh) Pathway	0.00182149	0.00910747	-0.719327	-0.996357	0.996357
	RP11-320M2.1	TGF beta signaling pathway	0.00182149	0.00910747	-0.724953	-0.996357	0.996357
	RP11-15H20.7	TGF beta signaling pathway	0.00182482	0.00912409	-0.694121	-0.99635	0.99635
	RP11-397A16.2	TGF beta signaling pathway	0.00183486	0.00917431	-0.739271	-0.99633	0.99633
	RP11-731K22.1	TGF beta signaling pathway	0.00184162	0.0092081	-0.687938	-0.996317	0.996317
	RP11-127L20.3	Hedgehog (Shh) Pathway	0.998148	0.998148	-0.171101	0.996296	0.996296
	CTC-207P7.1	Erk1/Erk2 Mapk Signaling pathway	0.00185185	0.00925926	-0.607551	-0.996296	0.996296
	RP11-883A18.3	TGF beta signaling pathway	0.00185185	0.00925926	-0.731185	-0.996296	0.996296
	RP11-486O12.2	TGF beta signaling pathway	0.00185874	0.00929368	-0.723588	-0.996283	0.996283
	RP11-26J3.1	Erk1/Erk2 Mapk Signaling pathway	0.00185874	0.00464684	-0.614856	-0.996283	0.996283
	ZNF833P	TGF beta signaling pathway	0.0018622	0.00931099	-0.70343	-0.996276	0.996276
	U91328.22	ERBB2 in Signal	0.0018622	0.00931099	-0.64153	-0.996276	0.996276
	RP11-495P10.8	TGF beta signaling pathway	0.00187266	0.0093633	-0.654693	-0.996255	0.996255
	RP11-1038A11.1	Erk1/Erk2 Mapk Signaling pathway	0.00187617	0.00922509	-0.618994	-0.996248	0.996248
	CTD-2331H12.7	TGF beta signaling pathway	0.00187617	0.00938086	-0.679575	-0.996248	0.996248
	RP11-398G24.2	TGF beta signaling pathway	0.0018797	0.0093985	-0.736231	-0.996241	0.996241
	RP11-182J1.13	TGF beta signaling pathway	0.0018797	0.0093985	-0.694159	-0.996241	0.996241
	RP4-660H19.1	ERBB2 in Signal	0.00188324	0.00485437	-0.588892	-0.996234	0.996234
	U91328.20	Erk1/Erk2 Mapk Signaling pathway	0.00189036	0.0094518	0.686998	0.996219	0.996219
	RP11-879F14.1	TGF beta signaling pathway	0.00190114	0.00483559	-0.736513	-0.996198	0.996198
	RP11-728K20.2	WNT Signaling Pathway	0.998088	0.998088	-0.1911	0.996176	0.996176
	CTD-2540L5.6	TGF beta signaling pathway	0.00191939	0.00959693	-0.734149	-0.996161	0.996161
	AC017002.2	Erk1/Erk2 Mapk Signaling pathway	0.00192308	0.00961538	0.754945	0.996154	0.996154
	RP11-879F14.1	Erk1/Erk2 Mapk Signaling pathway	0.00193424	0.00483559	-0.598567	-0.996132	0.996132
	RP4-660H19.1	Erk1/Erk2 Mapk Signaling pathway	0.00194175	0.00485437	-0.564776	-0.996117	0.996117
	CTC-340D7.1	TGF beta signaling pathway	0.00194553	0.00511247	-0.746421	-0.996109	0.996109
	RP11-345M22.1	TGF beta signaling pathway	0.00194932	0.00974659	-0.658167	-0.996101	0.996101
	RP11-290F20.1	Hedgehog (Shh) Pathway	0.00196078	0.00980392	-0.76149	-0.996078	0.996078
	RP11-58A12.3	TGF beta signaling pathway	0.0019685	0.00502008	-0.593799	-0.996063	0.996063
	RP11-608B3.1	TGF beta signaling pathway	0.00197239	0.00986193	-0.698861	-0.996055	0.996055
	RP11-66B24.7	TGF beta signaling pathway	0.00199203	0.00996016	-0.837406	-0.996016	0.996016
	RP11-58A12.3	ERBB2 in Signal	0.00200803	0.00502008	-0.580089	-0.995984	0.995984
	ZNF888	WNT Signaling Pathway	0.00201005	0.0100503	0.739671	0.99598	0.99598
	RP11-513G11.4	ERBB2 in Signal	0.00201207	0.0100604	-0.597106	-0.995976	0.995976
	CTD-3195I5.1	TGF beta signaling pathway	0.00201613	0.0100806	0.808705	0.995968	0.995968
	CTD-3049M7.1	Erk1/Erk2 Mapk Signaling pathway	0.00201613	0.00972763	-0.61005	-0.995968	0.995968
	CTC-479C5.17	TGF beta signaling pathway	0.00201816	0.0100908	0.794565	0.995964	0.995964
	AC004257.3	TGF beta signaling pathway	0.00202634	0.0101317	0.758401	0.995947	0.995947
	RP11-566E18.3	TGF beta signaling pathway	0.00203046	0.0101523	0.698138	0.995939	0.995939
	RP11-427H3.3	Erk1/Erk2 Mapk Signaling pathway	0.00203459	0.0101729	0.601469	0.995931	0.995931
	RP5-1085F17.3	TGF beta signaling pathway	0.00204082	0.0102041	0.772396	0.995918	0.995918
	LINC01106	Erk1/Erk2 Mapk Signaling pathway	0.00204499	0.0102041	-0.579813	-0.99591	0.99591
	RP4-811H24.9	TGF beta signaling pathway	0.00204499	0.0102249	-0.652572	-0.99591	0.99591
	CTC-340D7.1	Erk1/Erk2 Mapk Signaling pathway	0.00204499	0.00511247	-0.635631	-0.99591	0.99591
	RP11-454K7.1	TGF beta signaling pathway	0.00204918	0.00545852	-0.643804	-0.995902	0.995902
	RP3-462E2.5	TGF beta signaling pathway	0.00205339	0.0102669	0.758011	0.995893	0.995893
	RP11-54O7.3	Erk1/Erk2 Mapk Signaling pathway	0.00205761	0.0102881	0.68908	0.995885	0.995885
	RP11-384K6.6	TGF beta signaling pathway	0.00206612	0.0103306	0.774891	0.995868	0.995868
	RP11-645C24.5	TGF beta signaling pathway	0.00206825	0.0103413	0.765592	0.995863	0.995863
	LINC00384	TGF beta signaling pathway	0.00207039	0.010352	-0.639224	-0.995859	0.995859
	AC078842.4	WNT Signaling Pathway	0.997925	0.997925	-0.182224	0.995851	0.995851
	AC004051.2	TGF beta signaling pathway	0.00207469	0.0103734	-0.733597	-0.995851	0.995851
	RP11-760N9.1	TGF beta signaling pathway	0.00207469	0.0103734	-0.700413	-0.995851	0.995851
	RP13-444H2.1	TGF beta signaling pathway	0.00207469	0.00547046	-0.730178	-0.995851	0.995851
	RP11-290D2.3	TGF beta signaling pathway	0.002079	0.010395	0.765	0.995842	0.995842
	CECR7	Hedgehog (Shh) Pathway	0.997917	0.997917	-0.181343	0.995833	0.995833
	RP11-255G12.2	ERBB2 in Signal	0.00208333	0.0104167	-0.603708	-0.995833	0.995833
	RP11-724N1.1	TGF beta signaling pathway	0.00208333	0.0104167	-0.741659	-0.995833	0.995833
	LINC00900	TGF beta signaling pathway	0.00210084	0.0105042	-0.819686	-0.995798	0.995798
	AC026188.1	TGF beta signaling pathway	0.0021097	0.0105485	-0.714999	-0.995781	0.995781
	AC061992.2	WNT Signaling Pathway	0.00211864	0.0105932	-0.602689	-0.995763	0.995763
	KB-1254G8.1	TGF beta signaling pathway	0.0021322	0.010661	0.741622	0.995736	0.995736
	RP1-37N7.3	TGF beta signaling pathway	0.00214133	0.0107066	-0.733828	-0.995717	0.995717
	LINC00341	Hedgehog (Shh) Pathway	0.00215517	0.0107759	0.69653	0.99569	0.99569
	RP11-279N8.1	ERBB2 in Signal	0.0021645	0.0108225	-0.615262	-0.995671	0.995671
	RP11-722M1.1	TGF beta signaling pathway	0.0021645	0.0108225	-0.740833	-0.995671	0.995671
	RP11-744K17.1	WNT Signaling Pathway	0.0021645	0.0108225	-0.637376	-0.995671	0.995671
	RP11-273G15.2	TGF beta signaling pathway	0.00218341	0.010917	-0.691269	-0.995633	0.995633
	RP11-454K7.1	Erk1/Erk2 Mapk Signaling pathway	0.00218341	0.00545852	-0.61249	-0.995633	0.995633
	RP11-680C21.1	TGF beta signaling pathway	0.00218341	0.010917	-0.685009	-0.995633	0.995633
	RP13-444H2.1	Erk1/Erk2 Mapk Signaling pathway	0.00218818	0.00547046	-0.592949	-0.995624	0.995624
	RP11-923I11.4	TGF beta signaling pathway	0.00220264	0.0110132	-0.74524	-0.995595	0.995595
	RP11-356O9.2	TGF beta signaling pathway	0.00220751	0.0110375	-0.668946	-0.995585	0.995585
	AC074391.1	TGF beta signaling pathway	0.00221239	0.00581395	-0.671635	-0.995575	0.995575
	RP11-10L7.1	Erk1/Erk2 Mapk Signaling pathway	0.00221239	0.0110619	-0.638595	-0.995575	0.995575
	RP11-267M23.4	TGF beta signaling pathway	0.00221239	0.0110619	-0.755651	-0.995575	0.995575
	RP11-214L19.1	TGF beta signaling pathway	0.00222717	0.0111359	-0.705724	-0.995546	0.995546
	CTD-2277K2.1	TGF beta signaling pathway	0.00222717	0.00605327	-0.637095	-0.995546	0.995546
	AC109826.1	Hedgehog (Shh) Pathway	0.00223714	0.0111857	-0.745631	-0.995526	0.995526
	AC005029.1	ERBB2 in Signal	0.00223964	0.0111982	-0.641994	-0.995521	0.995521
	RP11-218M11.1	TGF beta signaling pathway	0.00224215	0.0112108	-0.758161	-0.995516	0.995516
	RP11-328N19.1	TGF beta signaling pathway	0.00224719	0.00589623	-0.671489	-0.995506	0.995506
	RP11-13N13.2	TGF beta signaling pathway	0.00225225	0.00563063	0.658301	0.995495	0.995495
	RP11-42O15.3	Erk1/Erk2 Mapk Signaling pathway	0.00225225	0.0112613	-0.604104	-0.995495	0.995495
	RP1-74M1.3	TGF beta signaling pathway	0.00225225	0.0112613	-0.688513	-0.995495	0.995495
	RP4-564F22.5	TGF beta signaling pathway	0.00225734	0.0112867	-0.656185	-0.995485	0.995485
	CTD-2196E14.4	TGF beta signaling pathway	0.00225734	0.0112867	-0.669264	-0.995485	0.995485
	AP001595.1	TGF beta signaling pathway	0.00226244	0.0113122	-0.759223	-0.995475	0.995475
	CASC20	ERBB2 in Signal	0.00227015	0.0113507	-0.631168	-0.99546	0.99546
	RP11-348P10.2	Hedgehog (Shh) Pathway	0.00227531	0.0113766	0.785486	0.995449	0.995449
	AC012506.4	Erk1/Erk2 Mapk Signaling pathway	0.0022805	0.0114025	-0.67071	-0.995439	0.995439
	RP11-77I22.2	Erk1/Erk2 Mapk Signaling pathway	0.00228311	0.0107296	-0.61055	-0.995434	0.995434
	RP11-415C15.1	ERBB2 in Signal	0.00229358	0.0114679	-0.665256	-0.995413	0.995413
	RP11-120D5.1	TGF beta signaling pathway	0.00229885	0.0114943	-0.764756	-0.995402	0.995402
	RP11-464F9.22	TGF beta signaling pathway	0.00229885	0.0114943	-0.689715	-0.995402	0.995402
	AP001462.6	Hedgehog (Shh) Pathway	0.00230415	0.0110865	0.744748	0.995392	0.995392
	AC105053.4	Erk1/Erk2 Mapk Signaling pathway	0.00230947	0.0115473	-0.600203	-0.995381	0.995381
	AC068138.1	Erk1/Erk2 Mapk Signaling pathway	0.00231214	0.00588928	-0.608185	-0.995376	0.995376
	RP6-114E22.1	TGF beta signaling pathway	0.00232019	0.0116009	-0.768122	-0.99536	0.99536
	AC074391.1	Erk1/Erk2 Mapk Signaling pathway	0.00232558	0.00581395	-0.626022	-0.995349	0.995349
	PWRN3	TGF beta signaling pathway	0.002331	0.011655	-0.675882	-0.995338	0.995338
	RP11-170N11.1	ERBB2 in Signal	0.00234192	0.0114679	-0.601685	-0.995316	0.995316
	LINC00868	TGF beta signaling pathway	0.00234192	0.0117096	-0.598215	-0.995316	0.995316
	RP11-302L19.3	TGF beta signaling pathway	0.00234192	0.00593824	-0.725506	-0.995316	0.995316
	RP11-804F13.1	TGF beta signaling pathway	0.00234742	0.0117371	-0.608418	-0.995305	0.995305
	PWRN1	Hedgehog (Shh) Pathway	0.997647	0.997647	0.170705	-0.995294	0.995294
	AC068138.1	ERBB2 in Signal	0.00235571	0.00588928	-0.651762	-0.995289	0.995289
	RP11-328N19.1	Erk1/Erk2 Mapk Signaling pathway	0.00235849	0.00589623	-0.583277	-0.995283	0.995283
	XXbac-B135H6.18	Erk1/Erk2 Mapk Signaling pathway	0.00235849	0.0117925	-0.636843	-0.995283	0.995283
	RP11-30P6.6	ERBB2 in Signal	0.00236967	0.0118483	-0.606902	-0.995261	0.995261
	AC109642.1	TGF beta signaling pathway	0.00236967	0.0118483	-0.753608	-0.995261	0.995261
	CTB-118N6.2	TGF beta signaling pathway	0.00236967	0.0118483	-0.731601	-0.995261	0.995261
	CTD-2251F13.1	TGF beta signaling pathway	0.0023753	0.0118765	-0.682281	-0.995249	0.995249
	RP11-302L19.3	Erk1/Erk2 Mapk Signaling pathway	0.0023753	0.00593824	-0.653683	-0.995249	0.995249
	AC105253.1	TGF beta signaling pathway	0.00238095	0.0119048	-0.654399	-0.995238	0.995238
	RP11-30L15.6	WNT Signaling Pathway	0.00239521	0.00598802	0.672527	0.99521	0.99521
	CTC-529P8.1	Erk1/Erk2 Mapk Signaling pathway	0.00239808	0.0059952	-0.570955	-0.995204	0.995204
	RP11-768F21.1	TGF beta signaling pathway	0.00240385	0.0120192	-0.601168	-0.995192	0.995192
	RP11-715J22.4	TGF beta signaling pathway	0.00240385	0.0120192	-0.710046	-0.995192	0.995192
	RP11-989F5.1	TGF beta signaling pathway	0.997593	0.997593	0.191211	-0.995187	0.995187
	CTC-505O3.2	ERBB2 in Signal	0.00240964	0.0120482	-0.654474	-0.995181	0.995181
	CTD-2342N23.3	TGF beta signaling pathway	0.00240964	0.0115875	-0.592644	-0.995181	0.995181
	RP11-522N14.2	TGF beta signaling pathway	0.00242131	0.0121065	-0.749201	-0.995157	0.995157
	CTD-2277K2.1	Erk1/Erk2 Mapk Signaling pathway	0.00242131	0.00605327	-0.592257	-0.995157	0.995157
	CTA-384D8.35	TGF beta signaling pathway	0.00243309	0.0121655	0.735626	0.995134	0.995134
	CTC-499B15.8	TGF beta signaling pathway	0.00243309	0.00645995	-0.680821	-0.995134	0.995134
	CTA-217C2.2	Hedgehog (Shh) Pathway	0.002442	0.01221	0.779687	0.995116	0.995116
	LINC00368	ERBB2 in Signal	0.002442	0.01221	-0.627477	-0.995116	0.995116
	CTB-1I21.1	ERBB2 in Signal	0.002457	0.012285	-0.598825	-0.995086	0.995086
	RP11-489G11.3	TGF beta signaling pathway	0.00246305	0.00668449	-0.746242	-0.995074	0.995074
	LA16c-381G6.1	TGF beta signaling pathway	0.00246914	0.00426257	-0.599256	-0.995062	0.995062
	CTA-150C2.13	Erk1/Erk2 Mapk Signaling pathway	0.00249066	0.0124533	-0.650252	-0.995019	0.995019
	MIMT1	ERBB2 in Signal	0.0025	0.0125	-0.590825	-0.995	0.995
	RP11-552E20.4	TGF beta signaling pathway	0.00251889	0.00439754	-0.746729	-0.994962	0.994962
	LINC00087	Erk1/Erk2 Mapk Signaling pathway	0.00252525	0.0126263	-0.575669	-0.994949	0.994949
	CTD-2044J15.1	ERBB2 in Signal	0.00252525	0.0126263	-0.631165	-0.994949	0.994949
	RP1-140K8.5	TGF beta signaling pathway	0.00253165	0.00657895	-0.731129	-0.994937	0.994937
	RP11-454K7.3	ERBB2 in Signal	0.0025413	0.0127065	-0.608798	-0.994917	0.994917
	RP11-706O15.5	TGF beta signaling pathway	0.00254453	0.0127226	0.662589	0.994911	0.994911
	LA16c-381G6.1	ERBB2 in Signal	0.00254453	0.00426257	-0.58868	-0.994911	0.994911
	RP11-428J1.4	TGF beta signaling pathway	0.00254453	0.00679348	-0.749473	-0.994911	0.994911
	CASC15	Hedgehog (Shh) Pathway	0.00255102	0.0127551	0.831978	0.994898	0.994898
	RP11-118B18.2	WNT Signaling Pathway	0.00255102	0.0127551	-0.572655	-0.994898	0.994898
	RP11-89N17.3	Hedgehog (Shh) Pathway	0.00255428	0.0127714	0.806396	0.994891	0.994891
	RP11-545D19.1	TGF beta signaling pathway	0.00255754	0.0127877	-0.669888	-0.994885	0.994885
	LA16c-381G6.1	WNT Signaling Pathway	0.00255754	0.00426257	-0.598263	-0.994885	0.994885
	RP11-546J1.1	WNT Signaling Pathway	0.997442	0.997442	0.178081	-0.994885	0.994885
	CTD-2081C10.7	Hedgehog (Shh) Pathway	0.0025641	0.0128205	0.738173	0.994872	0.994872
	RP11-99H8.1	ERBB2 in Signal	0.0025641	0.0128205	-0.637188	-0.994872	0.994872
	CTD-2189E23.1	TGF beta signaling pathway	0.00257069	0.00724638	-0.678244	-0.994859	0.994859
	AP005530.1	TGF beta signaling pathway	0.00257732	0.0128866	-0.716671	-0.994845	0.994845
	AC093590.1	Erk1/Erk2 Mapk Signaling pathway	0.00258398	0.00974026	-0.647443	-0.994832	0.994832
	U91319.1	TGF beta signaling pathway	0.00258398	0.0129199	-0.670461	-0.994832	0.994832
	CTC-499B15.8	Erk1/Erk2 Mapk Signaling pathway	0.00258398	0.00645995	-0.628316	-0.994832	0.994832
	RP11-25H12.1	TGF beta signaling pathway	0.00259067	0.0129534	-0.684835	-0.994819	0.994819
	RP11-212P7.2	TGF beta signaling pathway	0.0025974	0.012987	-0.72716	-0.994805	0.994805
	RP11-2B6.3	Hedgehog (Shh) Pathway	0.00260078	0.0130039	0.713413	0.994798	0.994798
	LINC00959	TGF beta signaling pathway	0.00260417	0.0130208	-0.716651	-0.994792	0.994792
	CTD-2231H16.1	Hedgehog (Shh) Pathway	0.00260756	0.0130378	0.826573	0.994785	0.994785
	RP11-258F22.1	TGF beta signaling pathway	0.00261097	0.0130548	-0.734785	-0.994778	0.994778
	AF146191.4	TGF beta signaling pathway	0.00262467	0.0131234	-0.714329	-0.994751	0.994751
	RP11-405A12.2	TGF beta signaling pathway	0.00263158	0.0131579	-0.769109	-0.994737	0.994737
	RP1-140K8.5	Erk1/Erk2 Mapk Signaling pathway	0.00263158	0.00657895	-0.634911	-0.994737	0.994737
	RP11-552E20.4	Erk1/Erk2 Mapk Signaling pathway	0.00263852	0.00439754	-0.664461	-0.994723	0.994723
	RP11-552E20.4	ERBB2 in Signal	0.00263852	0.00439754	-0.657383	-0.994723	0.994723
	RP11-300M24.1	Erk1/Erk2 Mapk Signaling pathway	0.00263852	0.0120773	-0.596569	-0.994723	0.994723
	CTD-2012J19.3	Erk1/Erk2 Mapk Signaling pathway	0.997361	0.997361	0.185054	-0.994723	0.994723
	LINC01019	Erk1/Erk2 Mapk Signaling pathway	0.0026455	0.0132275	-0.610063	-0.994709	0.994709
	CTD-2287O16.4	TGF beta signaling pathway	0.0026455	0.00771605	-0.684524	-0.994709	0.994709
	RP13-238F13.5	ERBB2 in Signal	0.00265604	0.0132802	-0.594567	-0.994688	0.994688
	AC012322.1	Erk1/Erk2 Mapk Signaling pathway	0.00266312	0.00677507	-0.567913	-0.994674	0.994674
	AC009784.3	Hedgehog (Shh) Pathway	0.00267023	0.0133511	-0.742637	-0.99466	0.99466
	LINC00398	TGF beta signaling pathway	0.00267023	0.00667557	-0.63434	-0.99466	0.99466
	RP11-489G11.3	Erk1/Erk2 Mapk Signaling pathway	0.0026738	0.00668449	-0.652724	-0.994652	0.994652
	RP11-362F19.1	Erk1/Erk2 Mapk Signaling pathway	0.997319	0.997319	0.166296	-0.994638	0.994638
	RP11-548P2.2	Erk1/Erk2 Mapk Signaling pathway	0.00268097	0.0134048	-0.671659	-0.994638	0.994638
	RP11-251P6.1	Hedgehog (Shh) Pathway	0.00268456	0.0134228	-0.696371	-0.994631	0.994631
	CTD-3105H18.13	TGF beta signaling pathway	0.0027027	0.0135135	-0.650985	-0.994595	0.994595
	AC012322.1	ERBB2 in Signal	0.00271003	0.00677507	-0.608828	-0.99458	0.99458
	CTA-14H9.5	Hedgehog (Shh) Pathway	0.00271739	0.013587	0.775772	0.994565	0.994565
	RP11-428J1.4	Erk1/Erk2 Mapk Signaling pathway	0.00271739	0.00679348	-0.667153	-0.994565	0.994565
	RP11-74E22.6	ERBB2 in Signal	0.997275	0.997275	-0.146103	0.99455	0.99455
	RP11-379B18.6	Hedgehog (Shh) Pathway	0.997268	0.997268	0.179064	-0.994536	0.994536
	RP3-454B23.1	Hedgehog (Shh) Pathway	0.00273973	0.0136986	-0.702661	-0.994521	0.994521
	RP11-428C6.2	TGF beta signaling pathway	0.00273973	0.0136986	-0.713764	-0.994521	0.994521
	RP11-2E11.5	Hedgehog (Shh) Pathway	0.00274725	0.0137363	-0.679966	-0.994505	0.994505
	RP11-276H19.1	Hedgehog (Shh) Pathway	0.00277008	0.0138504	-0.732837	-0.99446	0.99446
	CTD-2035E11.5	Hedgehog (Shh) Pathway	0.00278552	0.0139276	0.751042	0.994429	0.994429
	CTC-565M22.1	TGF beta signaling pathway	0.0028169	0.0140845	-0.695005	-0.994366	0.994366
	AC007317.1	ERBB2 in Signal	0.00282486	0.0141243	-0.607567	-0.99435	0.99435
	LINC00595	Hedgehog (Shh) Pathway	0.00282885	0.0141443	-0.681307	-0.994342	0.994342
	CTD-2001C12.1	TGF beta signaling pathway	0.00283286	0.0141643	-0.726647	-0.994334	0.994334
	RP11-574K11.29	Hedgehog (Shh) Pathway	0.002849	0.014245	0.779708	0.994302	0.994302
	RP4-604K5.3	TGF beta signaling pathway	0.002849	0.014245	-0.697085	-0.994302	0.994302
	RP11-1060G2.2	TGF beta signaling pathway	0.00287356	0.0143678	-0.706814	-0.994253	0.994253
	RP4-704D21.2	TGF beta signaling pathway	0.00288184	0.0144092	-0.660396	-0.994236	0.994236
	RP11-629O1.2	Hedgehog (Shh) Pathway	0.00289017	0.0144509	-0.811716	-0.99422	0.99422
	CTD-2189E23.1	Erk1/Erk2 Mapk Signaling pathway	0.00289855	0.00724638	-0.591107	-0.994203	0.994203
	RP11-281O15.8	Erk1/Erk2 Mapk Signaling pathway	0.00291545	0.00728863	-0.667234	-0.994169	0.994169
	AC005330.2	Erk1/Erk2 Mapk Signaling pathway	0.00292398	0.0146199	-0.642818	-0.994152	0.994152
	CTC-360G5.9	WNT Signaling Pathway	0.997072	0.997072	0.164787	-0.994143	0.994143
	SLC2A1-AS1	TGF beta signaling pathway	0.00293255	0.0146628	-0.746183	-0.994135	0.994135
	RP11-478K7.2	TGF beta signaling pathway	0.00293686	0.00734214	-0.616677	-0.994126	0.994126
	RP11-475I24.8	Erk1/Erk2 Mapk Signaling pathway	0.00294118	0.0147059	-0.542204	-0.994118	0.994118
	RP11-364L4.3	TGF beta signaling pathway	0.00294985	0.0147493	-0.652708	-0.9941	0.9941
	RP11-587P21.3	TGF beta signaling pathway	0.00295421	0.00738552	-0.602556	-0.994092	0.994092
	RP11-557L19.1	ERBB2 in Signal	0.00297177	0.0148588	-0.640034	-0.994056	0.994056
	AC092198.1	Erk1/Erk2 Mapk Signaling pathway	0.00298063	0.0149031	-0.596728	-0.994039	0.994039
	CPEB2-AS1	TGF beta signaling pathway	0.00298507	0.0149254	-0.673465	-0.99403	0.99403
	RP11-77E14.2	TGF beta signaling pathway	0.997006	0.997006	-0.183332	0.994012	0.994012
	AC079466.1	TGF beta signaling pathway	0.00299401	0.0149701	-0.737539	-0.994012	0.994012
	RP11-108L7.14	TGF beta signaling pathway	0.00299401	0.00830565	-0.680379	-0.994012	0.994012
	AP000442.4	TGF beta signaling pathway	0.00302115	0.0151057	-0.674004	-0.993958	0.993958
	LINC00863	TGF beta signaling pathway	0.00304878	0.0152439	0.777483	0.993902	0.993902
	RP11-665I14.1	TGF beta signaling pathway	0.00304878	0.0152439	-0.669879	-0.993902	0.993902
	RP11-279F6.2	TGF beta signaling pathway	0.00305344	0.0152672	-0.705748	-0.993893	0.993893
	RP11-311F12.1	Erk1/Erk2 Mapk Signaling pathway	0.00306279	0.00773994	-0.593863	-0.993874	0.993874
	CTC-523E23.8	TGF beta signaling pathway	0.00306748	0.0153374	-0.703669	-0.993865	0.993865
	LINC00969	TGF beta signaling pathway	0.00307062	0.0153531	0.697257	0.993859	0.993859
	AC005356.1	Hedgehog (Shh) Pathway	0.0030722	0.015361	0.742556	0.993856	0.993856
	CTD-2145A24.3	TGF beta signaling pathway	0.00308008	0.0154004	0.7779	0.99384	0.99384
	AC007381.3	WNT Signaling Pathway	0.00308325	0.0154162	-0.610883	-0.993834	0.993834
	RP11-838N2.5	TGF beta signaling pathway	0.00308642	0.0154321	-0.632332	-0.993827	0.993827
	RP11-326I11.3	TGF beta signaling pathway	0.00308642	0.0154321	-0.67493	-0.993827	0.993827
	CTD-2287O16.4	Erk1/Erk2 Mapk Signaling pathway	0.00308642	0.00771605	-0.570005	-0.993827	0.993827
	RP4-754E20__A.5	TGF beta signaling pathway	0.00309119	0.00772798	-0.69806	-0.993818	0.993818
	RP11-56F10.3	Erk1/Erk2 Mapk Signaling pathway	0.00309119	0.00772798	-0.556303	-0.993818	0.993818
	RP11-731F5.2	ERBB2 in Signal	0.00309598	0.0154799	-0.633161	-0.993808	0.993808
	CTA-363E6.2	TGF beta signaling pathway	0.00309598	0.0110783	-0.676533	-0.993808	0.993808
	RP11-311F12.1	TGF beta signaling pathway	0.00309598	0.00773994	-0.648123	-0.993808	0.993808
	HULC	WNT Signaling Pathway	0.996894	0.996894	0.183044	-0.993789	0.993789
	RP11-412P11.1	Erk1/Erk2 Mapk Signaling pathway	0.00311042	0.012215	-0.604337	-0.993779	0.993779
	RP3-510D11.2	WNT Signaling Pathway	0.00311526	0.0155763	0.626266	0.993769	0.993769
	RP11-524C21.2	Hedgehog (Shh) Pathway	0.00312012	0.0156006	0.794872	0.99376	0.99376
	RP11-222K16.1	Hedgehog (Shh) Pathway	0.00312012	0.0156006	-0.674423	-0.99376	0.99376
	RP11-571M6.17	Hedgehog (Shh) Pathway	0.00312989	0.0156495	0.734886	0.99374	0.99374
	RP11-669C19.1	TGF beta signaling pathway	0.00314465	0.0157233	-0.62711	-0.993711	0.993711
	RP11-154H23.3	TGF beta signaling pathway	0.00315457	0.0157729	0.711445	0.993691	0.993691
	CTD-2521M24.5	Erk1/Erk2 Mapk Signaling pathway	0.00315457	0.0117925	-0.602752	-0.993691	0.993691
	RP11-107I14.4	TGF beta signaling pathway	0.00316456	0.0158228	-0.665785	-0.993671	0.993671
	RP5-857K21.3	WNT Signaling Pathway	0.00317125	0.0158562	-0.627575	-0.993658	0.993658
	LL0XNC01-7P3.1	TGF beta signaling pathway	0.0031746	0.00823271	0.716497	0.993651	0.993651
	LINC00461	Erk1/Erk2 Mapk Signaling pathway	0.0031746	0.0134409	-0.580161	-0.993651	0.993651
	RP11-461L18.1	WNT Signaling Pathway	0.0031746	0.015873	-0.640497	-0.993651	0.993651
	AC009120.10	TGF beta signaling pathway	0.00319489	0.0159744	-0.726538	-0.99361	0.99361
	RP11-166P13.3	TGF beta signaling pathway	0.00320513	0.0160256	-0.602288	-0.99359	0.99359
	RP4-813F11.4	TGF beta signaling pathway	0.00320513	0.0160256	-0.698371	-0.99359	0.99359
	RP11-415J8.7	TGF beta signaling pathway	0.00322581	0.016129	0.729186	0.993548	0.993548
	RP11-108E14.1	TGF beta signaling pathway	0.00323102	0.0161551	-0.644586	-0.993538	0.993538
	RP11-285E9.5	ERBB2 in Signal	0.00323625	0.0161812	-0.626763	-0.993528	0.993528
	RP11-483I13.2	ERBB2 in Signal	0.00324675	0.0162338	-0.628603	-0.993506	0.993506
	RP11-1000B6.3	Hedgehog (Shh) Pathway	0.00325203	0.0162602	0.763949	0.993496	0.993496
	RP4-633O19__A.1	TGF beta signaling pathway	0.00326797	0.0163399	-0.572545	-0.993464	0.993464
	CTC-439O9.3	TGF beta signaling pathway	0.00326797	0.0163399	-0.665897	-0.993464	0.993464
	RP11-173D14.3	TGF beta signaling pathway	0.00327869	0.0163934	-0.692967	-0.993443	0.993443
	RP11-116D17.2	TGF beta signaling pathway	0.00328947	0.0164474	-0.685865	-0.993421	0.993421
	LL0XNC01-7P3.1	Hedgehog (Shh) Pathway	0.00329308	0.00823271	0.729453	0.993414	0.993414
	RP11-798G7.8	Hedgehog (Shh) Pathway	0.00330033	0.0165017	0.798142	0.993399	0.993399
	AC003664.1	Erk1/Erk2 Mapk Signaling pathway	0.00330761	0.016538	-0.614533	-0.993385	0.993385
	RP11-108L7.14	Erk1/Erk2 Mapk Signaling pathway	0.00332226	0.00830565	-0.627807	-0.993355	0.993355
	RP11-214O1.2	Hedgehog (Shh) Pathway	0.00333704	0.0166852	0.787283	0.993326	0.993326
	AC011525.2	Erk1/Erk2 Mapk Signaling pathway	0.00333704	0.0166852	-0.620511	-0.993326	0.993326
	AC018832.1	Erk1/Erk2 Mapk Signaling pathway	0.00334448	0.0167224	-0.632721	-0.993311	0.993311
	AC097721.2	WNT Signaling Pathway	0.99665	0.99665	0.180415	-0.9933	0.9933
	LINC01146	Hedgehog (Shh) Pathway	0.00335008	0.0167504	-0.796149	-0.9933	0.9933
	RP11-775G23.1	TGF beta signaling pathway	0.00335008	0.00837521	-0.652335	-0.9933	0.9933
	LINC00694	Hedgehog (Shh) Pathway	0.00335196	0.0167598	-0.731361	-0.993296	0.993296
	RP11-501O2.5	Erk1/Erk2 Mapk Signaling pathway	0.0033557	0.0127119	-0.614092	-0.993289	0.993289
	RP11-684B21.1	Hedgehog (Shh) Pathway	0.00335946	0.0143215	-0.685277	-0.993281	0.993281
	RP11-364P22.1	ERBB2 in Signal	0.00336134	0.0139121	-0.611804	-0.993277	0.993277
	RP11-88I21.2	WNT Signaling Pathway	0.00337079	0.0168539	-0.590128	-0.993258	0.993258
	RP11-474N24.6	TGF beta signaling pathway	0.00337268	0.0168634	-0.68668	-0.993255	0.993255
	RP11-352E8.2	WNT Signaling Pathway	0.00337458	0.0168729	-0.56652	-0.993251	0.993251
	MIR503HG	WNT Signaling Pathway	0.00337838	0.0168919	-0.626758	-0.993243	0.993243
	RP11-502I4.3	TGF beta signaling pathway	0.00338983	0.0169492	-0.669896	-0.99322	0.99322
	NAMA	TGF beta signaling pathway	0.00340716	0.0163666	-0.643591	-0.993186	0.993186
	RP11-290M5.4	TGF beta signaling pathway	0.00341297	0.0170648	-0.666209	-0.993174	0.993174
	CTB-12O2.1	TGF beta signaling pathway	0.0034188	0.017094	-0.693985	-0.993162	0.993162
	RP1-290I10.7	TGF beta signaling pathway	0.00343053	0.0171527	-0.661296	-0.993139	0.993139
	RP1-90G24.6	TGF beta signaling pathway	0.00343643	0.0171821	0.677236	0.993127	0.993127
	RP11-571I18.4	Erk1/Erk2 Mapk Signaling pathway	0.00344432	0.0172216	0.562475	0.993111	0.993111
	RP11-909M7.3	Hedgehog (Shh) Pathway	0.00345224	0.0172612	0.79949	0.993096	0.993096
	CTD-2515C13.2	WNT Signaling Pathway	0.00345224	0.0172612	-0.612441	-0.993096	0.993096
	LINC00870	TGF beta signaling pathway	0.00345423	0.0137615	-0.623391	-0.993092	0.993092
	RP11-114M1.2	TGF beta signaling pathway	0.00346021	0.017301	-0.691841	-0.99308	0.99308
	RP11-1M18.1	Hedgehog (Shh) Pathway	0.996528	0.996528	-0.185212	0.993056	0.993056
	FAM66E	TGF beta signaling pathway	0.00347222	0.0173611	-0.682283	-0.993056	0.993056
	RP11-571M6.18	TGF beta signaling pathway	0.00347625	0.0173812	0.69114	0.993048	0.993048
	LINC00886	Hedgehog (Shh) Pathway	0.996512	0.996512	0.219842	-0.993023	0.993023
	RP11-253M7.4	Hedgehog (Shh) Pathway	0.99651	0.99651	0.186543	-0.993019	0.993019
	AC012354.6	Erk1/Erk2 Mapk Signaling pathway	0.00350058	0.0175029	-0.59643	-0.992999	0.992999
	RP11-136I14.5	TGF beta signaling pathway	0.00350877	0.0175439	-0.644993	-0.992982	0.992982
	RP11-378A12.1	Hedgehog (Shh) Pathway	0.996479	0.996479	0.186722	-0.992958	0.992958
	CTB-175P5.4	TGF beta signaling pathway	0.00353982	0.0176991	-0.674504	-0.99292	0.99292
	AP000462.2	ERBB2 in Signal	0.996437	0.996437	0.19724	-0.992874	0.992874
	RP11-281H11.1	WNT Signaling Pathway	0.00357143	0.0178571	-0.602876	-0.992857	0.992857
	RP11-707G14.7	TGF beta signaling pathway	0.00357782	0.00894454	-0.675072	-0.992844	0.992844
	AL161668.5	Erk1/Erk2 Mapk Signaling pathway	0.00359066	0.0179533	-0.583737	-0.992819	0.992819
	RP11-706D8.3	Hedgehog (Shh) Pathway	0.00359712	0.0100604	-0.622469	-0.992806	0.992806
	RP11-982M15.6	TGF beta signaling pathway	0.00360144	0.0180072	-0.601937	-0.992797	0.992797
	CTC-321K16.4	TGF beta signaling pathway	0.0036036	0.018018	-0.721901	-0.992793	0.992793
	RP11-463I20.2	WNT Signaling Pathway	0.996396	0.996396	0.209619	-0.992793	0.992793
	RP11-356O9.1	Erk1/Erk2 Mapk Signaling pathway	0.00360577	0.0180288	-0.612033	-0.992788	0.992788
	RP11-307C19.1	Erk1/Erk2 Mapk Signaling pathway	0.00361011	0.00902527	-0.56382	-0.99278	0.99278
	RP11-497D6.5	WNT Signaling Pathway	0.00362319	0.0132042	-0.576757	-0.992754	0.992754
	XXbac-BPGBPG55C20.3	Hedgehog (Shh) Pathway	0.00362757	0.0181378	0.81338	0.992745	0.992745
	RP11-229P13.20	TGF beta signaling pathway	0.00362976	0.0138122	-0.646204	-0.99274	0.99274
	RP11-95M15.1	TGF beta signaling pathway	0.00363636	0.0181818	-0.685529	-0.992727	0.992727
	RP11-834C11.10	TGF beta signaling pathway	0.00363636	0.0181818	-0.641656	-0.992727	0.992727
	RP11-551L14.4	TGF beta signaling pathway	0.003663	0.018315	-0.690127	-0.992674	0.992674
	CTD-2309H9.3	TGF beta signaling pathway	0.003663	0.0156642	-0.603441	-0.992674	0.992674
	AC093850.2	Hedgehog (Shh) Pathway	0.00366748	0.0183374	-0.762974	-0.992665	0.992665
	CTD-3116E22.7	Erk1/Erk2 Mapk Signaling pathway	0.00366972	0.0183486	-0.572923	-0.992661	0.992661
	RP11-455B3.1	Erk1/Erk2 Mapk Signaling pathway	0.00368098	0.0184049	-0.600663	-0.992638	0.992638
	RP11-1398P2.1	TGF beta signaling pathway	0.00369004	0.0184502	-0.647882	-0.99262	0.99262
	RP11-1038A11.1	TGF beta signaling pathway	0.00369004	0.00922509	-0.694144	-0.99262	0.99262
	CASC15	Erk1/Erk2 Mapk Signaling pathway	0.996305	0.996305	0.20158	-0.992611	0.992611
	RP11-112L6.4	Erk1/Erk2 Mapk Signaling pathway	0.0037037	0.0185185	-0.582096	-0.992593	0.992593
	CASC15	ERBB2 in Signal	0.996296	0.996305	0.213564	-0.992593	0.992593
	RP11-31F15.2	TGF beta signaling pathway	0.00371058	0.0185529	-0.703391	-0.992579	0.992579
	AP000473.5	Hedgehog (Shh) Pathway	0.00371287	0.0185644	0.797722	0.992574	0.992574
	RP11-4O3.1	TGF beta signaling pathway	0.00372439	0.018622	-0.731222	-0.992551	0.992551
	GACAT1	Erk1/Erk2 Mapk Signaling pathway	0.00372671	0.0186335	-0.567369	-0.992547	0.992547
	RP3-326I13.1	ERBB2 in Signal	0.00373134	0.0186567	-0.625918	-0.992537	0.992537
	RP11-446H18.5	TGF beta signaling pathway	0.00373134	0.0186567	-0.73954	-0.992537	0.992537
	RP11-211C9.1	TGF beta signaling pathway	0.00373134	0.0145631	-0.734413	-0.992537	0.992537
	RP11-231E19.1	Hedgehog (Shh) Pathway	0.996269	0.996269	0.169947	-0.992537	0.992537
	CTD-3074O7.12	TGF beta signaling pathway	0.00374532	0.0187266	-0.772374	-0.992509	0.992509
	AC013448.1	TGF beta signaling pathway	0.00375235	0.0187617	-0.656845	-0.992495	0.992495
	RP11-3G20.2	TGF beta signaling pathway	0.00375235	0.0143678	-0.733219	-0.992495	0.992495
	CTD-3220F14.1	Hedgehog (Shh) Pathway	0.0037594	0.018797	0.757414	0.992481	0.992481
	CTB-41I6.2	WNT Signaling Pathway	0.996241	0.996241	0.190093	-0.992481	0.992481
	RP11-576D8.4	TGF beta signaling pathway	0.00376648	0.0188324	-0.689983	-0.992467	0.992467
	RP11-403B2.7	WNT Signaling Pathway	0.996226	0.996226	-0.176929	0.992453	0.992453
	AC093642.3	Hedgehog (Shh) Pathway	0.996219	0.996219	0.204245	-0.992439	0.992439
	RP11-340F16.1	Erk1/Erk2 Mapk Signaling pathway	0.00378788	0.0189394	-0.610421	-0.992424	0.992424
	RP11-338N10.1	TGF beta signaling pathway	0.00379507	0.0189753	-0.765752	-0.99241	0.99241
	RP11-197N18.7	Erk1/Erk2 Mapk Signaling pathway	0.00380228	0.012987	-0.604194	-0.992395	0.992395
	RP5-1186P10.2	Erk1/Erk2 Mapk Signaling pathway	0.00380711	0.0190355	-0.586339	-0.992386	0.992386
	CTC-505O3.3	ERBB2 in Signal	0.996183	0.996183	-0.164096	0.992366	0.992366
	AP000477.3	Hedgehog (Shh) Pathway	0.00381679	0.019084	-0.62139	-0.992366	0.992366
	RP11-380P13.2	ERBB2 in Signal	0.00381679	0.0189633	-0.607096	-0.992366	0.992366
	RP11-193M21.1	TGF beta signaling pathway	0.00381679	0.00961538	-0.65395	-0.992366	0.992366
	AF131217.1	Erk1/Erk2 Mapk Signaling pathway	0.996173	0.996173	0.188247	-0.992347	0.992347
	AP000318.2	TGF beta signaling pathway	0.00383142	0.0191571	-0.725319	-0.992337	0.992337
	AP000253.1	TGF beta signaling pathway	0.00383877	0.0149701	-0.655699	-0.992322	0.992322
	RP11-95H11.1	TGF beta signaling pathway	0.00383877	0.0149402	-0.728018	-0.992322	0.992322
	RP11-543E8.1	TGF beta signaling pathway	0.00384615	0.0192308	-0.705109	-0.992308	0.992308
	RP11-193M21.1	Erk1/Erk2 Mapk Signaling pathway	0.00384615	0.00961538	-0.593285	-0.992308	0.992308
	RP11-333O1.1	TGF beta signaling pathway	0.996139	0.996139	-0.15523	0.992278	0.992278
	RP11-434D2.7	TGF beta signaling pathway	0.003861	0.019305	-0.736192	-0.992278	0.992278
	RP11-214K3.24	TGF beta signaling pathway	0.003861	0.019305	-0.647014	-0.992278	0.992278
	RP11-784B15.1	TGF beta signaling pathway	0.00386847	0.0193424	-0.652636	-0.992263	0.992263
	LINC00943	TGF beta signaling pathway	0.00387097	0.0193548	-0.665906	-0.992258	0.992258
	RP11-614F17.2	TGF beta signaling pathway	0.00389105	0.0194553	-0.681592	-0.992218	0.992218
	CTD-3049M7.1	TGF beta signaling pathway	0.00389105	0.00972763	-0.62782	-0.992218	0.992218
	AC093590.1	ERBB2 in Signal	0.0038961	0.00974026	-0.628994	-0.992208	0.992208
	RP11-219E7.3	ERBB2 in Signal	0.0038961	0.0194805	-0.588614	-0.992208	0.992208
	AC016582.2	TGF beta signaling pathway	0.00389864	0.0194932	-0.716704	-0.992203	0.992203
	AC092594.1	Hedgehog (Shh) Pathway	0.00391134	0.0195567	0.764062	0.992177	0.992177
	CTD-2245F17.9	Hedgehog (Shh) Pathway	0.996068	0.996068	0.183719	-0.992136	0.992136
	RP11-314N14.1	TGF beta signaling pathway	0.00393701	0.00998004	-0.601252	-0.992126	0.992126
	RP11-304F15.4	TGF beta signaling pathway	0.00395257	0.0197628	-0.630175	-0.992095	0.992095
	AP000439.1	TGF beta signaling pathway	0.00395257	0.0196078	-0.625484	-0.992095	0.992095
	RP11-320P7.2	TGF beta signaling pathway	0.00395257	0.0111607	-0.686447	-0.992095	0.992095
	AC019118.3	Hedgehog (Shh) Pathway	0.00397351	0.0198675	0.777653	0.992053	0.992053
	RP11-314N14.1	WNT Signaling Pathway	0.00399202	0.00998004	-0.551543	-0.992016	0.992016
	RP11-458N5.1	TGF beta signaling pathway	0.00401204	0.0200602	0.762057	0.991976	0.991976
	RP11-218F10.3	WNT Signaling Pathway	0.00401606	0.0200803	0.666938	0.991968	0.991968
	RP11-706D8.3	WNT Signaling Pathway	0.00402414	0.0100604	-0.570598	-0.991952	0.991952
	AC073987.1	TGF beta signaling pathway	0.00402414	0.0156904	-0.681713	-0.991952	0.991952
	AP000221.1	Erk1/Erk2 Mapk Signaling pathway	0.00402414	0.0201207	-0.563801	-0.991952	0.991952
	CASC14	Hedgehog (Shh) Pathway	0.00402685	0.0201342	0.807027	0.991946	0.991946
	AC092431.3	ERBB2 in Signal	0.995968	0.995968	-0.178085	0.991935	0.991935
	RP11-406H21.2	ERBB2 in Signal	0.995968	0.995968	-0.167075	0.991935	0.991935
	CTC-444N24.11	WNT Signaling Pathway	0.0040404	0.020202	0.707329	0.991919	0.991919
	RP1-79C4.4	ERBB2 in Signal	0.995943	0.995943	-0.165872	0.991886	0.991886
	CTD-2147F2.1	Hedgehog (Shh) Pathway	0.995943	0.995943	0.191123	-0.991886	0.991886
	RP11-488L18.10	TGF beta signaling pathway	0.00406504	0.0203252	0.784799	0.99187	0.99187
	AC018647.3	Erk1/Erk2 Mapk Signaling pathway	0.00407332	0.0203666	-0.566681	-0.991853	0.991853
	RP11-946L20.2	Erk1/Erk2 Mapk Signaling pathway	0.00407332	0.0203666	-0.568168	-0.991853	0.991853
	RP11-345M22.1	Erk1/Erk2 Mapk Signaling pathway	0.00407332	0.0101833	-0.568426	-0.991853	0.991853
	RP11-67L2.2	TGF beta signaling pathway	0.00408998	0.0204499	0.733535	0.99182	0.99182
	GS1-120K12.4	WNT Signaling Pathway	0.00409417	0.0204708	-0.625046	-0.991812	0.991812
	CTD-2147F2.1	TGF beta signaling pathway	0.00409836	0.0204918	-0.70293	-0.991803	0.991803
	CTD-2515H24.3	Hedgehog (Shh) Pathway	0.00410397	0.0205198	0.720149	0.991792	0.991792
	RP5-1159O4.1	TGF beta signaling pathway	0.00411946	0.0205973	0.742167	0.991761	0.991761
	CTD-2012J19.3	Hedgehog (Shh) Pathway	0.00414938	0.0207469	0.777505	0.991701	0.991701
	RP11-142A22.4	TGF beta signaling pathway	0.00414938	0.0125	-0.637109	-0.991701	0.991701
	U91328.19	WNT Signaling Pathway	0.995845	0.995845	0.21264	-0.99169	0.99169
	RP11-5N11.5	TGF beta signaling pathway	0.00416089	0.0208044	-0.715911	-0.991678	0.991678
	LINC00994	Hedgehog (Shh) Pathway	0.00416667	0.0208333	-0.68556	-0.991667	0.991667
	RP11-18H21.2	Erk1/Erk2 Mapk Signaling pathway	0.00416667	0.0208333	-0.626897	-0.991667	0.991667
	RP11-127L20.3	TGF beta signaling pathway	0.00417537	0.01606	0.705097	0.991649	0.991649
	RP11-93I21.3	WNT Signaling Pathway	0.00418994	0.0209497	-0.604602	-0.99162	0.99162
	RP11-7F17.5	TGF beta signaling pathway	0.00421053	0.0210526	-0.627791	-0.991579	0.991579
	LINC00617	Erk1/Erk2 Mapk Signaling pathway	0.00423131	0.0211566	-0.560023	-0.991537	0.991537
	RP11-204N11.2	Erk1/Erk2 Mapk Signaling pathway	0.00423729	0.0211864	-0.555085	-0.991525	0.991525
	RP11-370B11.3	Erk1/Erk2 Mapk Signaling pathway	0.995754	0.995754	0.20365	-0.991507	0.991507
	RP11-384O8.1	Erk1/Erk2 Mapk Signaling pathway	0.00428266	0.0214133	-0.569677	-0.991435	0.991435
	RP11-77I22.2	TGF beta signaling pathway	0.00429185	0.0107296	-0.670549	-0.991416	0.991416
	CTD-3138F19.1	ERBB2 in Signal	0.00430108	0.0110375	-0.52373	-0.991398	0.991398
	AP001172.3	ERBB2 in Signal	0.995699	0.995699	0.201617	-0.991398	0.991398
	AC104135.3	Erk1/Erk2 Mapk Signaling pathway	0.00431034	0.0215517	0.54933	0.991379	0.991379
	RP11-515O17.3	TGF beta signaling pathway	0.00431034	0.0215517	-0.696999	-0.991379	0.991379
	RP11-458F8.4	TGF beta signaling pathway	0.00431499	0.021575	0.70496	0.99137	0.99137
	RP11-526I2.5	Hedgehog (Shh) Pathway	0.00431965	0.0215983	0.821299	0.991361	0.991361
	CTC-325H20.2	Hedgehog (Shh) Pathway	0.00432432	0.0216216	0.785812	0.991351	0.991351
	C21orf91-OT1	TGF beta signaling pathway	0.004329	0.021645	-0.635028	-0.991342	0.991342
	RP11-16E12.1	TGF beta signaling pathway	0.004329	0.021645	-0.655442	-0.991342	0.991342
	RP11-63M22.1	TGF beta signaling pathway	0.00433839	0.021692	-0.635061	-0.991323	0.991323
	RP11-168K11.3	TGF beta signaling pathway	0.00434153	0.0217077	-0.614259	-0.991317	0.991317
	RP11-12L8.1	TGF beta signaling pathway	0.00434783	0.0217391	-0.628388	-0.991304	0.991304
	RP1-153G14.4	Erk1/Erk2 Mapk Signaling pathway	0.00434783	0.015625	-0.564483	-0.991304	0.991304
	RP11-707A18.1	Erk1/Erk2 Mapk Signaling pathway	0.0043573	0.0217865	-0.604854	-0.991285	0.991285
	RP11-766N7.3	TGF beta signaling pathway	0.0043573	0.0217865	-0.695502	-0.991285	0.991285
	RP11-15A1.3	WNT Signaling Pathway	0.995633	0.995633	0.192142	-0.991266	0.991266
	CTC-513N18.7	Hedgehog (Shh) Pathway	0.995633	0.995633	0.194462	-0.991266	0.991266
	RP11-946L16.1	WNT Signaling Pathway	0.00438116	0.0201381	-0.568192	-0.991238	0.991238
	RP11-13K12.5	Hedgehog (Shh) Pathway	0.00438596	0.0219298	0.752432	0.991228	0.991228
	SNORD3B-2	Hedgehog (Shh) Pathway	0.00440044	0.0220022	0.718756	0.991199	0.991199
	RP5-905G11.3	TGF beta signaling pathway	0.00440529	0.0133833	-0.672261	-0.991189	0.991189
	LINC00261	Erk1/Erk2 Mapk Signaling pathway	0.00441014	0.0220507	-0.572947	-0.99118	0.99118
	AC007557.3	TGF beta signaling pathway	0.00441176	0.0220588	-0.679395	-0.991176	0.991176
	RP11-374M1.2	Hedgehog (Shh) Pathway	0.995575	0.995575	-0.191876	0.99115	0.99115
	CTA-363E6.2	Erk1/Erk2 Mapk Signaling pathway	0.00443131	0.0110783	-0.594387	-0.991137	0.991137
	AP001462.6	TGF beta signaling pathway	0.00443459	0.0110865	0.653437	0.991131	0.991131
	RP11-321G12.1	Erk1/Erk2 Mapk Signaling pathway	0.00444444	0.0173611	-0.517564	-0.991111	0.991111
	RP11-417J8.6	Erk1/Erk2 Mapk Signaling pathway	0.00446429	0.0223214	-0.594013	-0.991071	0.991071
	CTA-398F10.2	TGF beta signaling pathway	0.00446429	0.0223214	-0.682751	-0.991071	0.991071
	RP11-320P7.2	Erk1/Erk2 Mapk Signaling pathway	0.00446429	0.0111607	-0.622419	-0.991071	0.991071
	RP11-748L13.6	Erk1/Erk2 Mapk Signaling pathway	0.00446429	0.0111607	-0.556235	-0.991071	0.991071
	RP11-748L13.6	TGF beta signaling pathway	0.00446429	0.0111607	-0.611072	-0.991071	0.991071
	RP11-7F17.3	ERBB2 in Signal	0.00447094	0.0223547	-0.662175	-0.991058	0.991058
	LINC01035	Erk1/Erk2 Mapk Signaling pathway	0.00447427	0.0223714	-0.570808	-0.991051	0.991051
	AP001464.4	TGF beta signaling pathway	0.00447761	0.0223881	-0.685653	-0.991045	0.991045
	RP11-382D12.2	TGF beta signaling pathway	0.0044843	0.013089	-0.683778	-0.991031	0.991031
	RP13-735L24.1	TGF beta signaling pathway	0.00449438	0.0224719	-0.738662	-0.991011	0.991011
	LL22NC03-2H8.5	ERBB2 in Signal	0.00449438	0.011236	-0.57952	-0.991011	0.991011
	LL22NC03-2H8.5	TGF beta signaling pathway	0.00449438	0.011236	-0.63498	-0.991011	0.991011
	AC073236.3	Erk1/Erk2 Mapk Signaling pathway	0.00449775	0.0224888	-0.586648	-0.991004	0.991004
	RP11-264E20.1	TGF beta signaling pathway	0.00451467	0.0225734	-0.690371	-0.990971	0.990971
	RP11-33B1.3	TGF beta signaling pathway	0.00452489	0.0226244	0.716428	0.99095	0.99095
	RP11-356O9.2	Erk1/Erk2 Mapk Signaling pathway	0.00452489	0.0113122	-0.561256	-0.99095	0.99095
	CTD-2130O13.1	ERBB2 in Signal	0.00453001	0.0226501	-0.620159	-0.99094	0.99094
	AC002480.2	TGF beta signaling pathway	0.00453515	0.0226757	-0.678671	-0.99093	0.99093
	CTC-523E23.8	Hedgehog (Shh) Pathway	0.995448	0.995448	0.186354	-0.990895	0.990895
	LINC00310	TGF beta signaling pathway	0.00455581	0.022779	-0.706346	-0.990888	0.990888
	RP11-700H6.1	Hedgehog (Shh) Pathway	0.00455581	0.022779	-0.667045	-0.990888	0.990888
	RP11-267M23.4	Erk1/Erk2 Mapk Signaling pathway	0.00455581	0.0113895	-0.586451	-0.990888	0.990888
	AC003005.2	TGF beta signaling pathway	0.00455581	0.022779	-0.660791	-0.990888	0.990888
	GS1-304P7.3	Hedgehog (Shh) Pathway	0.00455927	0.0227964	0.750003	0.990881	0.990881
	RP11-30J20.1	TGF beta signaling pathway	0.004561	0.0194878	-0.600644	-0.990878	0.990878
	RP11-1D12.2	TGF beta signaling pathway	0.00456621	0.0184275	-0.610391	-0.990868	0.990868
	RP11-58E21.4	Erk1/Erk2 Mapk Signaling pathway	0.00456621	0.0228311	-0.552666	-0.990868	0.990868
	RP11-554D14.7	ERBB2 in Signal	0.00458015	0.0229008	-0.591989	-0.99084	0.99084
	TPTEP1	Hedgehog (Shh) Pathway	0.00458716	0.0229358	-0.731523	-0.990826	0.990826
	RP11-170N11.1	TGF beta signaling pathway	0.00458716	0.0114679	-0.605003	-0.990826	0.990826
	AC226118.1	TGF beta signaling pathway	0.00458716	0.0125313	-0.681718	-0.990826	0.990826
	RP11-426C22.4	Hedgehog (Shh) Pathway	0.00458716	0.0229358	-0.765346	-0.990826	0.990826
	RP11-452F19.3	ERBB2 in Signal	0.0045977	0.0114943	0.595315	0.990805	0.990805
	RP11-542M13.3	TGF beta signaling pathway	0.0045977	0.0229885	-0.668091	-0.990805	0.990805
	RP11-384P7.7	TGF beta signaling pathway	0.00460829	0.0230415	-0.607073	-0.990783	0.990783
	LINC00221	TGF beta signaling pathway	0.00461894	0.0230947	-0.648128	-0.990762	0.990762
	RP11-546O6.4	TGF beta signaling pathway	0.00461894	0.0230947	-0.679114	-0.990762	0.990762
	RP11-360A18.2	ERBB2 in Signal	0.00461894	0.0230947	-0.60036	-0.990762	0.990762
	RP11-234B24.2	WNT Signaling Pathway	0.0046225	0.0231125	-0.708862	-0.990755	0.990755
	CTD-2342N23.3	WNT Signaling Pathway	0.00463499	0.0115875	-0.549042	-0.99073	0.99073
	RP11-662M24.2	WNT Signaling Pathway	0.995363	0.995363	0.192526	-0.990726	0.990726
	RP11-302L19.3	ERBB2 in Signal	0.00464037	0.00773395	-0.608922	-0.990719	0.990719
	RP11-545G3.1	Erk1/Erk2 Mapk Signaling pathway	0.00465116	0.0232558	-0.59358	-0.990698	0.990698
	RP11-344N17.8	Hedgehog (Shh) Pathway	0.00465658	0.0116414	-0.673514	-0.990687	0.990687
	RP11-342C24.8	TGF beta signaling pathway	0.004662	0.0119332	-0.644714	-0.990676	0.990676
	CTD-3131K8.2	TGF beta signaling pathway	0.00468384	0.0234192	-0.724877	-0.990632	0.990632
	RP11-849I19.1	TGF beta signaling pathway	0.00470588	0.0235294	-0.622903	-0.990588	0.990588
	RP11-118K6.3	Erk1/Erk2 Mapk Signaling pathway	0.00470588	0.0235294	-0.613427	-0.990588	0.990588
	AC069513.4	TGF beta signaling pathway	0.00470958	0.0117739	-0.644102	-0.990581	0.990581
	RP11-115J23.1	Erk1/Erk2 Mapk Signaling pathway	0.00471698	0.0216049	-0.604845	-0.990566	0.990566
	CTD-2521M24.5	TGF beta signaling pathway	0.00471698	0.0117925	-0.620237	-0.990566	0.990566
	RP11-764K9.1	Erk1/Erk2 Mapk Signaling pathway	0.00472441	0.0162602	-0.589522	-0.990551	0.990551
	FAM157A	ERBB2 in Signal	0.00472813	0.0117096	0.59564	0.990544	0.990544
	RP1-65J11.1	TGF beta signaling pathway	0.00472813	0.0176056	-0.600463	-0.990544	0.990544
	RP11-385D13.3	TGF beta signaling pathway	0.00473186	0.0236593	-0.678148	-0.990536	0.990536
	CTA-217C2.1	ERBB2 in Signal	0.00473934	0.0200535	-0.607087	-0.990521	0.990521
	AC007879.2	Hedgehog (Shh) Pathway	0.00473934	0.0236967	-0.738939	-0.990521	0.990521
	RP11-163N6.2	Erk1/Erk2 Mapk Signaling pathway	0.00473934	0.0236967	-0.614873	-0.990521	0.990521
	RP11-96O20.2	TGF beta signaling pathway	0.00475059	0.023753	-0.660641	-0.990499	0.990499
	RP11-445O3.2	ERBB2 in Signal	0.0047619	0.0238095	-0.670699	-0.990476	0.990476
	LINC00626	Hedgehog (Shh) Pathway	0.00476758	0.0238379	0.775276	0.990465	0.990465
	RP11-342C24.8	Erk1/Erk2 Mapk Signaling pathway	0.00477327	0.0119332	-0.565686	-0.990453	0.990453
	RP11-147G16.1	TGF beta signaling pathway	0.00477327	0.0238663	-0.624944	-0.990453	0.990453
	CTD-2650P22.1	ERBB2 in Signal	0.00477707	0.0238854	-0.578569	-0.990446	0.990446
	RP11-38G5.2	Erk1/Erk2 Mapk Signaling pathway	0.00477707	0.0198728	-0.600773	-0.990446	0.990446
	RP11-513G11.3	TGF beta signaling pathway	0.00478469	0.0239234	-0.678988	-0.990431	0.990431
	RP11-797A18.4	Hedgehog (Shh) Pathway	0.00481348	0.0240674	0.818207	0.990373	0.990373
	RP11-300M24.1	TGF beta signaling pathway	0.00483092	0.0120773	-0.633351	-0.990338	0.990338
	RP11-757G1.6	Erk1/Erk2 Mapk Signaling pathway	0.00483092	0.0120773	-0.584719	-0.990338	0.990338
	FAM157A	Erk1/Erk2 Mapk Signaling pathway	0.00484262	0.0117096	0.554374	0.990315	0.990315
	RP11-45M22.5	WNT Signaling Pathway	0.995157	0.995157	0.195006	-0.990315	0.990315
	RP11-359I18.5	WNT Signaling Pathway	0.00484848	0.0242424	-0.588968	-0.990303	0.990303
	RP11-46D6.1	TGF beta signaling pathway	0.00486224	0.0121556	0.691801	0.990276	0.990276
	RP11-160E2.17	Hedgehog (Shh) Pathway	0.00486618	0.0121655	-0.661017	-0.990268	0.990268
	PTCSC3	TGF beta signaling pathway	0.00486618	0.0243309	-0.656217	-0.990268	0.990268
	RP1-86C11.7	TGF beta signaling pathway	0.995134	0.995134	0.187437	-0.990268	0.990268
	CTC-490G23.2	TGF beta signaling pathway	0.00487211	0.0121803	-0.629247	-0.990256	0.990256
	RP1-137D17.2	Hedgehog (Shh) Pathway	0.995122	0.995122	-0.188586	0.990244	0.990244
	RP11-412P11.1	TGF beta signaling pathway	0.00488599	0.012215	-0.634061	-0.990228	0.990228
	RP11-20D14.6	TGF beta signaling pathway	0.00488599	0.02443	-0.71412	-0.990228	0.990228
	RP11-731D1.4	ERBB2 in Signal	0.00488599	0.02443	-0.639747	-0.990228	0.990228
	RP11-538D16.3	Erk1/Erk2 Mapk Signaling pathway	0.995106	0.995106	0.196313	-0.990212	0.990212
	LINC00867	Erk1/Erk2 Mapk Signaling pathway	0.00490998	0.012275	-0.641254	-0.99018	0.99018
	LINC00678	ERBB2 in Signal	0.00490998	0.0245499	-0.616427	-0.99018	0.99018
	AC007064.24	TGF beta signaling pathway	0.00492611	0.0246305	-0.618621	-0.990148	0.990148
	RP11-930O11.2	WNT Signaling Pathway	0.995043	0.995043	0.189457	-0.990087	0.990087
	RP11-136K14.3	Erk1/Erk2 Mapk Signaling pathway	0.995041	0.995041	0.190281	-0.990083	0.990083
	RP11-442N24__B.1	TGF beta signaling pathway	0.00496278	0.0248139	-0.642247	-0.990074	0.990074
	CTD-2008L17.1	TGF beta signaling pathway	0.00496278	0.0248139	-0.672428	-0.990074	0.990074
	LINC00298	Erk1/Erk2 Mapk Signaling pathway	0.00497512	0.0248756	-0.621698	-0.99005	0.99005
	RP11-65D17.1	ERBB2 in Signal	0.00497512	0.0248756	-0.612761	-0.99005	0.99005
	LINC00705	ERBB2 in Signal	0.00498339	0.0249169	-0.598769	-0.990033	0.990033
	RP11-179A7.2	TGF beta signaling pathway	0.00498339	0.0249169	-0.608506	-0.990033	0.990033
	LINC00987	WNT Signaling Pathway	0.995017	0.995017	0.191315	-0.990033	0.990033
	CTB-60B18.18	TGF beta signaling pathway	0.00498753	0.0249377	0.650314	0.990025	0.990025
	LINC01048	TGF beta signaling pathway	0.00498753	0.0249377	-0.65668	-0.990025	0.990025
	RP11-804F13.1	Erk1/Erk2 Mapk Signaling pathway	0.00498753	0.0120192	-0.523934	-0.990025	0.990025
	RP11-142A22.4	Erk1/Erk2 Mapk Signaling pathway	0.005	0.0125	-0.627716	-0.99	0.99
	CTD-2334D19.1	TGF beta signaling pathway	0.00501253	0.0199468	-0.605935	-0.989975	0.989975
	AC226118.1	Erk1/Erk2 Mapk Signaling pathway	0.00501253	0.0125313	-0.596648	-0.989975	0.989975
	RP6-206I17.3	TGF beta signaling pathway	0.00502513	0.0251256	0.721874	0.98995	0.98995
	RP13-262C2.3	TGF beta signaling pathway	0.00502513	0.0251256	-0.678053	-0.98995	0.98995
	RP11-91J19.4	TGF beta signaling pathway	0.00503018	0.0251509	0.747438	0.98994	0.98994
	AC007163.3	Hedgehog (Shh) Pathway	0.00503145	0.0251572	-0.688787	-0.989937	0.989937
	RP11-271M24.2	TGF beta signaling pathway	0.00503356	0.0126689	-0.597677	-0.989933	0.989933
	LINC01060	TGF beta signaling pathway	0.00504414	0.0252207	0.715271	0.989912	0.989912
	CASC14	ERBB2 in Signal	0.994956	0.994956	0.215753	-0.989912	0.989912
	AC096772.6	TGF beta signaling pathway	0.00504541	0.025227	0.796743	0.989909	0.989909
	RP11-309H21.3	Hedgehog (Shh) Pathway	0.994949	0.994949	-0.203411	0.989899	0.989899
	LINC00320	Erk1/Erk2 Mapk Signaling pathway	0.00505051	0.0252525	-0.64941	-0.989899	0.989899
	AC124997.1	Erk1/Erk2 Mapk Signaling pathway	0.00505051	0.0126263	-0.610203	-0.989899	0.989899
	AC006552.1	Erk1/Erk2 Mapk Signaling pathway	0.00505051	0.0126263	-0.600215	-0.989899	0.989899
	RP11-271M24.2	Hedgehog (Shh) Pathway	0.00506757	0.0126689	-0.641333	-0.989865	0.989865
	RP11-168F9.2	TGF beta signaling pathway	0.99493	0.99493	0.215305	-0.989861	0.989861
	RP11-259K15.2	TGF beta signaling pathway	0.00507614	0.013089	-0.596869	-0.989848	0.989848
	RP11-501O2.5	TGF beta signaling pathway	0.00508475	0.0127119	-0.654992	-0.989831	0.989831
	BMS1P17	WNT Signaling Pathway	0.00509554	0.0254777	-0.564442	-0.989809	0.989809
	RP11-96B5.4	WNT Signaling Pathway	0.00510204	0.0255102	-0.55897	-0.989796	0.989796
	RP11-131K5.2	TGF beta signaling pathway	0.00511073	0.0255537	-0.641111	-0.989779	0.989779
	RP11-285E9.6	Hedgehog (Shh) Pathway	0.00511509	0.0255754	-0.680116	-0.98977	0.98977
	RP11-397A16.1	WNT Signaling Pathway	0.994878	0.994878	0.179835	-0.989757	0.989757
	RP11-111F5.3	Hedgehog (Shh) Pathway	0.994863	0.994863	-0.209986	0.989726	0.989726
	RP11-396N11.1	TGF beta signaling pathway	0.0051458	0.025729	-0.689308	-0.989708	0.989708
	RP11-572O6.1	TGF beta signaling pathway	0.00514933	0.0257467	0.689063	0.989701	0.989701
	CTD-2568A17.5	TGF beta signaling pathway	0.00515464	0.0257732	-0.652337	-0.989691	0.989691
	RP11-239L20.6	Erk1/Erk2 Mapk Signaling pathway	0.00515464	0.0257732	-0.568998	-0.989691	0.989691
	RP1-80N2.2	TGF beta signaling pathway	0.00515996	0.0257998	-0.69357	-0.98968	0.98968
	CTA-14H9.5	Erk1/Erk2 Mapk Signaling pathway	0.994839	0.994839	0.196337	-0.989677	0.989677
	RP11-190C22.8	Hedgehog (Shh) Pathway	0.00518135	0.0167224	-0.650326	-0.989637	0.989637
	RP11-97E7.1	TGF beta signaling pathway	0.00519481	0.025974	-0.673374	-0.98961	0.98961
	RP11-197N18.7	TGF beta signaling pathway	0.00519481	0.012987	-0.630432	-0.98961	0.98961
	RP11-509A17.3	TGF beta signaling pathway	0.00520833	0.0260417	-0.650822	-0.989583	0.989583
	CTD-3224K15.2	WNT Signaling Pathway	0.994778	0.994778	0.179756	-0.989556	0.989556
	RP11-522N14.2	Erk1/Erk2 Mapk Signaling pathway	0.00522193	0.0130548	-0.573424	-0.989556	0.989556
	RP11-2B6.2	TGF beta signaling pathway	0.00522466	0.0261233	0.739719	0.989551	0.989551
	RP11-509J21.3	Erk1/Erk2 Mapk Signaling pathway	0.994764	0.994764	-0.153174	0.989529	0.989529
	RP11-395E19.7	TGF beta signaling pathway	0.0052356	0.026178	-0.590997	-0.989529	0.989529
	RP11-259K15.2	ERBB2 in Signal	0.0052356	0.013089	-0.564811	-0.989529	0.989529
	RP11-382D12.2	Erk1/Erk2 Mapk Signaling pathway	0.0052356	0.013089	-0.616675	-0.989529	0.989529
	CTA-254O6.1	TGF beta signaling pathway	0.00524476	0.0262238	-0.621155	-0.98951	0.98951
	RP11-212D3.4	TGF beta signaling pathway	0.00527704	0.0263852	-0.672926	-0.989446	0.989446
	RP11-497D6.5	TGF beta signaling pathway	0.00528169	0.0132042	-0.628516	-0.989437	0.989437
	AC104655.3	TGF beta signaling pathway	0.00529101	0.0139276	-0.688452	-0.989418	0.989418
	RP1-71H19.2	TGF beta signaling pathway	0.00529101	0.0213675	-0.611038	-0.989418	0.989418
	RP11-304L19.12	Hedgehog (Shh) Pathway	0.00530504	0.0265252	0.676021	0.98939	0.98939
	RP11-1072N2.3	Erk1/Erk2 Mapk Signaling pathway	0.00530504	0.0265252	-0.627454	-0.98939	0.98939
	LINC01136	ERBB2 in Signal	0.994692	0.994692	0.176351	-0.989384	0.989384
	RP11-567J20.2	WNT Signaling Pathway	0.00531915	0.0265957	-0.571486	-0.989362	0.989362
	RP11-513G11.2	ERBB2 in Signal	0.00532623	0.0266312	-0.623413	-0.989348	0.989348
	RP11-1084I9.1	WNT Signaling Pathway	0.00535332	0.0267666	-0.639138	-0.989293	0.989293
	RP5-905G11.3	ERBB2 in Signal	0.00535332	0.0133833	-0.650682	-0.989293	0.989293
	RP11-738E22.3	ERBB2 in Signal	0.994633	0.994633	-0.164556	0.989267	0.989267
	CTC-276P9.2	TGF beta signaling pathway	0.00536673	0.0268336	-0.782287	-0.989267	0.989267
	STAU2-AS1	Erk1/Erk2 Mapk Signaling pathway	0.00536913	0.0141044	-0.626809	-0.989262	0.989262
	LINC00461	TGF beta signaling pathway	0.00537634	0.0134409	-0.687519	-0.989247	0.989247
	RP11-305L7.7	TGF beta signaling pathway	0.00537634	0.0268817	-0.701564	-0.989247	0.989247
	FENDRR	ERBB2 in Signal	0.00538793	0.0269397	-0.612273	-0.989224	0.989224
	RP11-863P13.5	TGF beta signaling pathway	0.00539084	0.0269542	-0.623614	-0.989218	0.989218
	RP11-458K10.3	TGF beta signaling pathway	0.00540541	0.0108578	-0.579972	-0.989189	0.989189
	RP13-539F13.3	ERBB2 in Signal	0.00542299	0.0222965	-0.617306	-0.989154	0.989154
	AC011747.3	TGF beta signaling pathway	0.00543478	0.0271739	-0.61244	-0.98913	0.98913
	AP005530.1	Erk1/Erk2 Mapk Signaling pathway	0.00544959	0.013624	-0.590689	-0.989101	0.989101
	RP11-466P24.7	TGF beta signaling pathway	0.00544959	0.0154799	-0.612866	-0.989101	0.989101
	CTD-2319I12.2	TGF beta signaling pathway	0.00544959	0.027248	-0.699596	-0.989101	0.989101
	RP11-91I20.1	Erk1/Erk2 Mapk Signaling pathway	0.00545256	0.0272628	-0.603081	-0.989095	0.989095
	RP11-772C9.1	TGF beta signaling pathway	0.00546448	0.0273224	-0.673222	-0.989071	0.989071
	AF146191.4	Erk1/Erk2 Mapk Signaling pathway	0.00547945	0.0136986	-0.614752	-0.989041	0.989041
	LINC00839	Erk1/Erk2 Mapk Signaling pathway	0.00549451	0.0211864	-0.614173	-0.989011	0.989011
	LINC00881	TGF beta signaling pathway	0.00549451	0.0274725	-0.579404	-0.989011	0.989011
	RP11-662M24.1	Erk1/Erk2 Mapk Signaling pathway	0.00549451	0.02442	-0.558752	-0.989011	0.989011
	LINC00870	Erk1/Erk2 Mapk Signaling pathway	0.00550459	0.0137615	-0.563882	-0.988991	0.988991
	GS1-279B7.1	TGF beta signaling pathway	0.00550964	0.0162549	-0.669913	-0.988981	0.988981
	RP4-601K24.1	TGF beta signaling pathway	0.00551471	0.0275735	-0.67344	-0.988971	0.988971
	RP11-129K12.4	TGF beta signaling pathway	0.00552486	0.0276243	0.687734	0.98895	0.98895
	RP11-125M16.1	TGF beta signaling pathway	0.00552486	0.0276243	-0.724827	-0.98895	0.98895
	RP11-229P13.20	Erk1/Erk2 Mapk Signaling pathway	0.00552486	0.0138122	-0.553027	-0.98895	0.98895
	RP11-861A13.4	Hedgehog (Shh) Pathway	0.00552486	0.0276243	-0.721485	-0.98895	0.98895
	Y_RNA	TGF beta signaling pathway	0.0055325	0.0276625	-0.681106	-0.988935	0.988935
	RP11-469N6.1	WNT Signaling Pathway	0.00554324	0.0277162	-0.598354	-0.988914	0.988914
	GAS6-AS2	Erk1/Erk2 Mapk Signaling pathway	0.00554529	0.0273224	-0.547521	-0.988909	0.988909
	LINC00422	Hedgehog (Shh) Pathway	0.00554939	0.0277469	0.746311	0.988901	0.988901
	AP001432.14	Erk1/Erk2 Mapk Signaling pathway	0.994444	0.994444	-0.166393	0.988889	0.988889
	RP11-164C12.2	Erk1/Erk2 Mapk Signaling pathway	0.00555556	0.0179533	-0.604475	-0.988889	0.988889
	AC104655.3	Erk1/Erk2 Mapk Signaling pathway	0.00557103	0.0139276	-0.600187	-0.988858	0.988858
	RP11-1250I15.3	TGF beta signaling pathway	0.00557621	0.027881	-0.709812	-0.988848	0.988848
	RP11-206L10.5	TGF beta signaling pathway	0.00558659	0.027933	0.678145	0.988827	0.988827
	RP11-463J17.1	Hedgehog (Shh) Pathway	0.994398	0.994398	-0.177785	0.988796	0.988796
	RP3-410B11.1	TGF beta signaling pathway	0.00560748	0.0280374	-0.64082	-0.988785	0.988785
	RP11-307P5.2	TGF beta signaling pathway	0.00560748	0.0280374	-0.728982	-0.988785	0.988785
	RP11-395F4.1	Hedgehog (Shh) Pathway	0.00562588	0.0281294	-0.664918	-0.988748	0.988748
	AC007204.2	WNT Signaling Pathway	0.00562588	0.0281294	-0.577506	-0.988748	0.988748
	RP11-405A12.2	Erk1/Erk2 Mapk Signaling pathway	0.0056338	0.0140845	-0.569132	-0.988732	0.988732
	RP11-536P6.3	Hedgehog (Shh) Pathway	0.0056391	0.0281955	-0.659208	-0.988722	0.988722
	RP11-473I1.6	ERBB2 in Signal	0.0056391	0.0281955	-0.590298	-0.988722	0.988722
	STAU2-AS1	TGF beta signaling pathway	0.00564175	0.0141044	-0.700546	-0.988717	0.988717
	CTD-3110H11.1	Hedgehog (Shh) Pathway	0.99434	0.99434	0.19089	-0.988679	0.988679
	XIST	Hedgehog (Shh) Pathway	0.00566572	0.0283286	0.740413	0.988669	0.988669
	RP11-435B5.3	TGF beta signaling pathway	0.00566572	0.0283286	-0.690543	-0.988669	0.988669
	CASC9	Erk1/Erk2 Mapk Signaling pathway	0.00566572	0.0283286	-0.541911	-0.988669	0.988669
	CTD-2003C8.2	Hedgehog (Shh) Pathway	0.00566572	0.0283286	-0.725476	-0.988669	0.988669
	CTD-3093M3.1	Hedgehog (Shh) Pathway	0.00567537	0.0283768	0.702584	0.988649	0.988649
	RP11-243A14.1	TGF beta signaling pathway	0.00568182	0.0284091	-0.621627	-0.988636	0.988636
	AC007228.5	TGF beta signaling pathway	0.00568182	0.0284091	-0.69087	-0.988636	0.988636
	RP11-659P15.1	Erk1/Erk2 Mapk Signaling pathway	0.0056926	0.023855	-0.551975	-0.988615	0.988615
	RP11-304C12.3	Erk1/Erk2 Mapk Signaling pathway	0.00570125	0.0285063	-0.578453	-0.988597	0.988597
	RP11-177J6.1	TGF beta signaling pathway	0.00571429	0.021645	-0.604923	-0.988571	0.988571
	RP5-1103G7.10	TGF beta signaling pathway	0.00572246	0.0286123	-0.675212	-0.988555	0.988555
	RP11-3G20.2	Erk1/Erk2 Mapk Signaling pathway	0.00574713	0.0143678	-0.638734	-0.988506	0.988506
	RP11-310E22.5	TGF beta signaling pathway	0.00575374	0.0240096	0.695435	0.988493	0.988493
	RP11-879F14.3	ERBB2 in Signal	0.00575816	0.0287908	-0.555531	-0.988484	0.988484
	LINC00092	TGF beta signaling pathway	0.00576369	0.0288184	-0.71134	-0.988473	0.988473
	LINC00959	Erk1/Erk2 Mapk Signaling pathway	0.00576369	0.0144092	-0.567114	-0.988473	0.988473
	AF064858.11	WNT Signaling Pathway	0.994236	0.994236	0.172861	-0.988473	0.988473
	RP11-25I15.3	Erk1/Erk2 Mapk Signaling pathway	0.00576923	0.0231481	-0.564737	-0.988462	0.988462
	RP11-387H17.6	Erk1/Erk2 Mapk Signaling pathway	0.00576923	0.0288462	-0.610317	-0.988462	0.988462
	RP11-466F5.10	ERBB2 in Signal	0.00577367	0.0288684	-0.592407	-0.988453	0.988453
	RP11-417J8.3	ERBB2 in Signal	0.00578035	0.0289017	-0.586827	-0.988439	0.988439
	RP11-221N13.4	TGF beta signaling pathway	0.00578035	0.0147275	-0.624642	-0.988439	0.988439
	AF064858.6	TGF beta signaling pathway	0.00579151	0.0200401	-0.666476	-0.988417	0.988417
	RP11-109A6.3	Hedgehog (Shh) Pathway	0.00579374	0.0289687	0.753655	0.988413	0.988413
	RP1-86C11.7	WNT Signaling Pathway	0.994206	0.995134	0.175185	-0.988413	0.988413
	RP11-242O24.3	TGF beta signaling pathway	0.0057971	0.0289855	-0.679698	-0.988406	0.988406
	AC004051.2	Hedgehog (Shh) Pathway	0.994197	0.994197	0.200881	-0.988395	0.988395
	RP11-725P16.2	Erk1/Erk2 Mapk Signaling pathway	0.00581395	0.0290698	-0.587708	-0.988372	0.988372
	RP11-211C9.1	Erk1/Erk2 Mapk Signaling pathway	0.00582524	0.0145631	-0.605834	-0.98835	0.98835
	RP11-377D9.3	Hedgehog (Shh) Pathway	0.0058309	0.0138313	-0.684589	-0.988338	0.988338
	RP11-462G2.1	TGF beta signaling pathway	0.00583942	0.0246914	-0.59931	-0.988321	0.988321
	RP11-753A21.1	Erk1/Erk2 Mapk Signaling pathway	0.00585652	0.0292826	-0.57985	-0.988287	0.988287
	RP11-1149M10.1	WNT Signaling Pathway	0.994141	0.994141	-0.183868	0.988281	0.988281
	RP11-473O4.4	TGF beta signaling pathway	0.00587544	0.023175	0.668529	0.988249	0.988249
	RP4-697P8.3	WNT Signaling Pathway	0.00587544	0.0234192	-0.607089	-0.988249	0.988249
	AC093609.1	Erk1/Erk2 Mapk Signaling pathway	0.994118	0.994118	0.171633	-0.988235	0.988235
	RP11-458K10.3	ERBB2 in Signal	0.00588235	0.0108578	-0.531508	-0.988235	0.988235
	RP11-421M1.8	Erk1/Erk2 Mapk Signaling pathway	0.00588235	0.0294118	-0.5483	-0.988235	0.988235
	RP11-221N13.4	Hedgehog (Shh) Pathway	0.00589102	0.0147275	-0.679209	-0.988218	0.988218
	RP11-143A12.3	TGF beta signaling pathway	0.00589391	0.0294695	-0.662919	-0.988212	0.988212
	RP11-20B7.1	Hedgehog (Shh) Pathway	0.00589623	0.0294811	-0.724541	-0.988208	0.988208
	RP11-1275H24.1	Hedgehog (Shh) Pathway	0.00590319	0.0295159	0.736847	0.988194	0.988194
	RP11-108M12.3	TGF beta signaling pathway	0.00590551	0.0295276	-0.652065	-0.988189	0.988189
	RP11-197K3.1	Hedgehog (Shh) Pathway	0.00591716	0.0295858	0.738246	0.988166	0.988166
	CTD-2349P21.5	Hedgehog (Shh) Pathway	0.00591716	0.0295858	0.729195	0.988166	0.988166
	RP5-850O15.4	Hedgehog (Shh) Pathway	0.00591716	0.0295858	0.733214	0.988166	0.988166
	RP11-687F6.1	Erk1/Erk2 Mapk Signaling pathway	0.994076	0.994076	0.204298	-0.988152	0.988152
	CTC-513N18.6	Erk1/Erk2 Mapk Signaling pathway	0.0059453	0.0297265	-0.623878	-0.988109	0.988109
	RP11-284G10.1	WNT Signaling Pathway	0.00595238	0.0190476	-0.555803	-0.988095	0.988095
	RP11-95H11.1	Erk1/Erk2 Mapk Signaling pathway	0.0059761	0.0149402	-0.601508	-0.988048	0.988048
	AP000253.1	Erk1/Erk2 Mapk Signaling pathway	0.00598802	0.0149701	-0.59627	-0.988024	0.988024
	AC141928.1	TGF beta signaling pathway	0.00598802	0.0225904	-0.664492	-0.988024	0.988024
	HAR1B	Hedgehog (Shh) Pathway	0.00601685	0.0205882	-0.67839	-0.987966	0.987966
	RP11-101P17.11	Erk1/Erk2 Mapk Signaling pathway	0.0060241	0.0301205	-0.592809	-0.987952	0.987952
	RP11-414H23.2	Erk1/Erk2 Mapk Signaling pathway	0.00603136	0.0301568	-0.568261	-0.987937	0.987937
	RP11-14N9.2	TGF beta signaling pathway	0.00603622	0.0217391	-0.635832	-0.987928	0.987928
	RP11-63G10.3	Hedgehog (Shh) Pathway	0.00604595	0.0302297	0.764652	0.987908	0.987908
	LINC00968	TGF beta signaling pathway	0.00604595	0.0302297	-0.635188	-0.987908	0.987908
	LINC00640	Hedgehog (Shh) Pathway	0.993939	0.993939	-0.201541	0.987879	0.987879
	RP11-557L19.1	TGF beta signaling pathway	0.00607903	0.0151976	-0.618907	-0.987842	0.987842
	AC123768.4	TGF beta signaling pathway	0.00608519	0.030426	0.724003	0.98783	0.98783
	AC092614.2	Hedgehog (Shh) Pathway	0.00609013	0.0304507	0.740112	0.98782	0.98782
	RP11-567M16.3	TGF beta signaling pathway	0.00609137	0.0304569	-0.715772	-0.987817	0.987817
	AP001046.6	TGF beta signaling pathway	0.00610376	0.0175879	-0.68303	-0.987792	0.987792
	LINC01104	WNT Signaling Pathway	0.00610998	0.0305499	-0.667976	-0.98778	0.98778
	CTD-2544H17.1	Hedgehog (Shh) Pathway	0.00611247	0.0305623	0.76155	0.987775	0.987775
	LINC01106	WNT Signaling Pathway	0.00612245	0.0102041	-0.567854	-0.987755	0.987755
	LINC01106	TGF beta signaling pathway	0.00612245	0.0102041	-0.593494	-0.987755	0.987755
	AC092198.1	ERBB2 in Signal	0.00612557	0.0153139	-0.594217	-0.987749	0.987749
	CTC-276P9.1	Hedgehog (Shh) Pathway	0.00612745	0.0306373	0.766927	0.987745	0.987745
	RP11-706O15.5	WNT Signaling Pathway	0.00613497	0.0153374	0.605644	0.98773	0.98773
	RP11-854K16.3	Erk1/Erk2 Mapk Signaling pathway	0.00614251	0.0153563	-0.591808	-0.987715	0.987715
	RP11-595B24.1	Hedgehog (Shh) Pathway	0.00614439	0.030722	-0.667751	-0.987711	0.987711
	RP11-395L14.4	WNT Signaling Pathway	0.00615006	0.0254453	-0.538902	-0.9877	0.9877
	RP11-2A4.3	TGF beta signaling pathway	0.00616016	0.0308008	-0.731581	-0.98768	0.98768
	RP11-66B24.7	Hedgehog (Shh) Pathway	0.99384	0.99384	0.214486	-0.98768	0.98768
	ZNF503-AS1	ERBB2 in Signal	0.00616523	0.0157035	-0.599076	-0.98767	0.98767
	AC084082.3	Erk1/Erk2 Mapk Signaling pathway	0.993834	0.993834	0.191863	-0.987667	0.987667
	AF064858.11	Hedgehog (Shh) Pathway	0.993827	0.994236	0.184865	-0.987654	0.987654
	FAM87B	TGF beta signaling pathway	0.0061792	0.030896	0.699744	0.987642	0.987642
	RP11-406D1.2	Erk1/Erk2 Mapk Signaling pathway	0.00618047	0.0309023	-0.559333	-0.987639	0.987639
	AC007880.1	WNT Signaling Pathway	0.00618557	0.0309278	-0.661756	-0.987629	0.987629
	CTD-2541J13.1	Hedgehog (Shh) Pathway	0.00618557	0.0309278	-0.625623	-0.987629	0.987629
	RP11-649A18.7	TGF beta signaling pathway	0.00618557	0.0309278	-0.647582	-0.987629	0.987629
	CPEB2-AS1	Erk1/Erk2 Mapk Signaling pathway	0.00619195	0.0154799	-0.612656	-0.987616	0.987616
	RP11-148L24.1	TGF beta signaling pathway	0.00619195	0.0273723	-0.631629	-0.987616	0.987616
	RP11-466P24.7	Erk1/Erk2 Mapk Signaling pathway	0.00619195	0.0154799	-0.572167	-0.987616	0.987616
	RP11-477N3.1	Hedgehog (Shh) Pathway	0.00619579	0.0309789	0.755084	0.987608	0.987608
	CTA-384D8.33	Erk1/Erk2 Mapk Signaling pathway	0.00619835	0.0157563	-0.626625	-0.987603	0.987603
	AC096669.1	ERBB2 in Signal	0.00620155	0.0310078	-0.586733	-0.987597	0.987597
	LINC00675	TGF beta signaling pathway	0.00621118	0.0310559	-0.620941	-0.987578	0.987578
	LINC00944	TGF beta signaling pathway	0.00622084	0.0311042	-0.638272	-0.987558	0.987558
	RP11-10L7.1	TGF beta signaling pathway	0.00622407	0.0155602	-0.64519	-0.987552	0.987552
	RP11-344N10.5	Erk1/Erk2 Mapk Signaling pathway	0.00622407	0.0311203	-0.584056	-0.987552	0.987552
	RP11-461F11.3	WNT Signaling Pathway	0.00622665	0.0311333	-0.556049	-0.987547	0.987547
	RP11-502I4.3	Hedgehog (Shh) Pathway	0.993769	0.993769	-0.188014	0.987539	0.987539
	RP11-58A12.3	Erk1/Erk2 Mapk Signaling pathway	0.00625	0.0104167	-0.52452	-0.9875	0.9875
	RP11-152P17.3	WNT Signaling Pathway	0.00625	0.028135	-0.539864	-0.9875	0.9875
	RP1-153G14.4	TGF beta signaling pathway	0.00625	0.015625	-0.632862	-0.9875	0.9875
	AC073987.1	Erk1/Erk2 Mapk Signaling pathway	0.00627615	0.0156904	-0.598435	-0.987448	0.987448
	ZNF503-AS1	TGF beta signaling pathway	0.00628141	0.0157035	-0.621541	-0.987437	0.987437
	RP6-74O6.3	Erk1/Erk2 Mapk Signaling pathway	0.00628931	0.0157233	-0.557383	-0.987421	0.987421
	LINC01096	ERBB2 in Signal	0.00628931	0.0314465	-0.621846	-0.987421	0.987421
	CTC-384G19.1	TGF beta signaling pathway	0.00628931	0.0314465	-0.648831	-0.987421	0.987421
	RP11-723O4.9	TGF beta signaling pathway	0.00628931	0.0314465	-0.621731	-0.987421	0.987421
	RP11-7F18.2	Erk1/Erk2 Mapk Signaling pathway	0.00628931	0.0314465	-0.559538	-0.987421	0.987421
	RP5-1065P14.2	WNT Signaling Pathway	0.00630252	0.0315126	-0.607469	-0.987395	0.987395
	RP11-120I21.2	TGF beta signaling pathway	0.00630252	0.0315126	-0.701752	-0.987395	0.987395
	CTA-384D8.33	TGF beta signaling pathway	0.00630252	0.0157563	-0.69118	-0.987395	0.987395
	MIMT1	TGF beta signaling pathway	0.00630517	0.0157629	-0.615125	-0.98739	0.98739
	RP11-260M19.2	TGF beta signaling pathway	0.00630915	0.0315457	-0.649512	-0.987382	0.987382
	RP11-626G11.4	WNT Signaling Pathway	0.00631313	0.0224359	-0.544818	-0.987374	0.987374
	RP11-572C21.1	TGF beta signaling pathway	0.00632911	0.0316456	-0.651564	-0.987342	0.987342
	AC004019.18	Erk1/Erk2 Mapk Signaling pathway	0.00632911	0.0316456	-0.592488	-0.987342	0.987342
	RP11-345M22.3	TGF beta signaling pathway	0.00636943	0.0318471	-0.662482	-0.987261	0.987261
	RP5-1182A14.5	Erk1/Erk2 Mapk Signaling pathway	0.00637755	0.0318878	-0.614109	-0.987245	0.987245
	LINC01141	Erk1/Erk2 Mapk Signaling pathway	0.00638978	0.0319489	-0.602321	-0.98722	0.98722
	RP11-1105O14.1	TGF beta signaling pathway	0.99359	0.99359	0.195857	-0.987179	0.987179
	LINC00311	Erk1/Erk2 Mapk Signaling pathway	0.00642055	0.0321027	-0.601382	-0.987159	0.987159
	RP11-127L20.3	Erk1/Erk2 Mapk Signaling pathway	0.00642398	0.01606	0.608882	0.987152	0.987152
	RP11-398E10.1	TGF beta signaling pathway	0.00643087	0.0321543	-0.681495	-0.987138	0.987138
	MIR3180-4	Erk1/Erk2 Mapk Signaling pathway	0.00647668	0.0323834	-0.611029	-0.987047	0.987047
	CTD-3138F19.1	TGF beta signaling pathway	0.00647948	0.0110375	-0.54945	-0.987041	0.987041
	GS1-279B7.1	Erk1/Erk2 Mapk Signaling pathway	0.00650195	0.0162549	-0.618294	-0.986996	0.986996
	RP11-764K9.1	TGF beta signaling pathway	0.00650407	0.0162602	-0.636856	-0.986992	0.986992
	AC012370.3	TGF beta signaling pathway	0.00650759	0.032538	-0.664095	-0.986985	0.986985
	AC084149.2	TGF beta signaling pathway	0.00651042	0.0325521	-0.62666	-0.986979	0.986979
	RP11-151D14.1	WNT Signaling Pathway	0.00651466	0.0325733	-0.53633	-0.986971	0.986971
	RP11-458K10.3	Erk1/Erk2 Mapk Signaling pathway	0.00651466	0.0108578	-0.501452	-0.986971	0.986971
	LINC00677	Hedgehog (Shh) Pathway	0.00651466	0.0325733	-0.71126	-0.986971	0.986971
	RP11-247A12.7	TGF beta signaling pathway	0.00653595	0.0326797	0.643001	0.986928	0.986928
	RP5-994D16.3	TGF beta signaling pathway	0.00653595	0.0326797	-0.687044	-0.986928	0.986928
	RP11-158D2.2	TGF beta signaling pathway	0.00654664	0.0327332	-0.690311	-0.986907	0.986907
	NAMA	Erk1/Erk2 Mapk Signaling pathway	0.00654664	0.0163666	-0.61859	-0.986907	0.986907
	LINC00398	ERBB2 in Signal	0.00655308	0.010274	-0.563339	-0.986894	0.986894
	RP4-617C6.1	TGF beta signaling pathway	0.00656455	0.0328228	-0.643662	-0.986871	0.986871
	AC017002.1	Erk1/Erk2 Mapk Signaling pathway	0.00656814	0.0328407	0.666425	0.986864	0.986864
	LINC00862	Hedgehog (Shh) Pathway	0.00656814	0.0271444	-0.651792	-0.986864	0.986864
	RP1-81D8.3	ERBB2 in Signal	0.00657174	0.0219058	0.577207	0.986857	0.986857
	LINC00309	TGF beta signaling pathway	0.00657895	0.0328947	-0.637022	-0.986842	0.986842
	RP11-70P17.1	Erk1/Erk2 Mapk Signaling pathway	0.993392	0.993392	0.19971	-0.986784	0.986784
	RP11-418J17.3	TGF beta signaling pathway	0.00661157	0.0288303	-0.631794	-0.986777	0.986777
	RP11-866E20.3	ERBB2 in Signal	0.00661157	0.0166113	-0.60649	-0.986777	0.986777
	CMP21-97G8.1	TGF beta signaling pathway	0.00661157	0.0330579	-0.719944	-0.986777	0.986777
	CTD-3138F19.1	Erk1/Erk2 Mapk Signaling pathway	0.00662252	0.0110375	-0.470138	-0.986755	0.986755
	RP11-866E20.3	TGF beta signaling pathway	0.00664452	0.0166113	-0.652047	-0.986711	0.986711
	KB-1471A8.1	TGF beta signaling pathway	0.00666667	0.0166667	-0.585178	-0.986667	0.986667
	RP11-561B11.6	Erk1/Erk2 Mapk Signaling pathway	0.00666667	0.0301811	-0.575608	-0.986667	0.986667
	LA16c-380A1.1	Erk1/Erk2 Mapk Signaling pathway	0.00666667	0.0333333	-0.598814	-0.986667	0.986667
	RP11-146E13.4	TGF beta signaling pathway	0.00668151	0.0334076	-0.653865	-0.986637	0.986637
	RP11-434D9.1	TGF beta signaling pathway	0.00668896	0.0334448	-0.714271	-0.986622	0.986622
	RP11-115J16.2	WNT Signaling Pathway	0.00668896	0.0334448	-0.595058	-0.986622	0.986622
	RP11-190C22.8	TGF beta signaling pathway	0.00668896	0.0167224	-0.587924	-0.986622	0.986622
	RP11-445P17.3	Erk1/Erk2 Mapk Signaling pathway	0.00669344	0.0273973	-0.541095	-0.986613	0.986613
	RP11-545G3.1	Hedgehog (Shh) Pathway	0.993289	0.993289	-0.191047	0.986577	0.986577
	RP11-92G19.2	TGF beta signaling pathway	0.00671141	0.033557	-0.659573	-0.986577	0.986577
	CTC-523E23.8	Erk1/Erk2 Mapk Signaling pathway	0.00671141	0.0167785	-0.605845	-0.986577	0.986577
	RP11-84C10.2	TGF beta signaling pathway	0.00672646	0.0336323	-0.576432	-0.986547	0.986547
	RP11-717H13.1	Hedgehog (Shh) Pathway	0.00672948	0.0132275	-0.663436	-0.986541	0.986541
	RP4-813F11.4	ERBB2 in Signal	0.00673401	0.016835	-0.600763	-0.986532	0.986532
	RP1-37N7.3	Erk1/Erk2 Mapk Signaling pathway	0.00674157	0.0168539	-0.582261	-0.986517	0.986517
	AC079610.2	TGF beta signaling pathway	0.00675676	0.0238663	-0.641701	-0.986486	0.986486
	RP4-798A10.7	TGF beta signaling pathway	0.00675676	0.0309917	-0.681221	-0.986486	0.986486
	LINC00310	Hedgehog (Shh) Pathway	0.993243	0.993243	-0.209328	0.986486	0.986486
	RP11-774D14.1	WNT Signaling Pathway	0.00676437	0.0229621	-0.590801	-0.986471	0.986471
	RP11-157N3.1	TGF beta signaling pathway	0.00676819	0.0338409	-0.687672	-0.986464	0.986464
	AC074391.1	ERBB2 in Signal	0.00677201	0.0112867	-0.551145	-0.986456	0.986456
	RP11-690J15.1	Erk1/Erk2 Mapk Signaling pathway	0.00677201	0.03386	-0.570637	-0.986456	0.986456
	XXbac-B135H6.18	TGF beta signaling pathway	0.00677201	0.01693	-0.683631	-0.986456	0.986456
	RP11-335L23.5	TGF beta signaling pathway	0.00677966	0.0255102	-0.627688	-0.986441	0.986441
	RP11-364P22.1	Erk1/Erk2 Mapk Signaling pathway	0.00679117	0.0139121	-0.553115	-0.986418	0.986418
	RP11-572M11.1	TGF beta signaling pathway	0.00679348	0.0339674	-0.640918	-0.986413	0.986413
	CTD-2231E14.5	Erk1/Erk2 Mapk Signaling pathway	0.00680272	0.0340136	-0.576976	-0.986395	0.986395
	AC095067.1	TGF beta signaling pathway	0.00681431	0.0340716	-0.691893	-0.986371	0.986371
	RP11-166D18.1	Hedgehog (Shh) Pathway	0.00682594	0.0341297	-0.662625	-0.986348	0.986348
	AC104820.2	TGF beta signaling pathway	0.993151	0.993151	0.211403	-0.986301	0.986301
	LINC00115	TGF beta signaling pathway	0.00685714	0.0342857	0.612489	0.986286	0.986286
	LINC00176	TGF beta signaling pathway	0.00688073	0.0344037	-0.699299	-0.986239	0.986239
	RP11-338N10.3	ERBB2 in Signal	0.993119	0.993119	0.203364	-0.986239	0.986239
	RP11-254I22.3	TGF beta signaling pathway	0.993103	0.993103	0.20241	-0.986207	0.986207
	RP11-266O8.1	TGF beta signaling pathway	0.00689655	0.0219684	-0.620797	-0.986207	0.986207
	LINC00152	TGF beta signaling pathway	0.00692521	0.034626	0.736945	0.98615	0.98615
	RP11-303E16.7	Hedgehog (Shh) Pathway	0.00692521	0.034626	0.793743	0.98615	0.98615
	RP11-576N17.5	Erk1/Erk2 Mapk Signaling pathway	0.00694444	0.0347222	-0.515635	-0.986111	0.986111
	RP11-321G12.1	TGF beta signaling pathway	0.00694444	0.0173611	-0.640167	-0.986111	0.986111
	RP11-496H1.2	TGF beta signaling pathway	0.00696056	0.0285388	-0.597796	-0.986079	0.986079
	RP1-234P15.4	TGF beta signaling pathway	0.00696864	0.0344234	-0.615612	-0.986063	0.986063
	LINC00858	TGF beta signaling pathway	0.0069808	0.034904	-0.630458	-0.986038	0.986038
	AC009499.1	TGF beta signaling pathway	0.00699301	0.034965	-0.605332	-0.986014	0.986014
	RP11-81H3.2	TGF beta signaling pathway	0.00699301	0.034965	-0.667548	-0.986014	0.986014
	RP11-579D7.4	Erk1/Erk2 Mapk Signaling pathway	0.00700935	0.0350467	-0.569352	-0.985981	0.985981
	RP11-783L4.1	TGF beta signaling pathway	0.00700935	0.0175234	-0.59928	-0.985981	0.985981
	RP11-274B21.10	TGF beta signaling pathway	0.00701754	0.0276413	0.680565	0.985965	0.985965
	FAM157A	WNT Signaling Pathway	0.00702576	0.0117096	0.533113	0.985948	0.985948
	CTD-2034I4.2	ERBB2 in Signal	0.00702576	0.0344828	-0.595367	-0.985948	0.985948
	RP11-10O22.1	TGF beta signaling pathway	0.00702988	0.0351494	-0.666138	-0.98594	0.98594
	RP11-1041F24.1	Erk1/Erk2 Mapk Signaling pathway	0.00702988	0.0351494	-0.592688	-0.98594	0.98594
	LINC00086	Hedgehog (Shh) Pathway	0.007034	0.03517	0.743088	0.985932	0.985932
	U47924.30	TGF beta signaling pathway	0.00703518	0.0351759	0.769542	0.98593	0.98593
	AP001046.6	WNT Signaling Pathway	0.00703518	0.0175879	-0.652693	-0.98593	0.98593
	CASC7	TGF beta signaling pathway	0.00704225	0.0326305	0.773031	0.985915	0.985915
	AC009133.21	WNT Signaling Pathway	0.992958	0.992958	-0.195431	0.985915	0.985915
	RP1-65J11.1	Erk1/Erk2 Mapk Signaling pathway	0.00704225	0.0176056	-0.539942	-0.985915	0.985915
	RP11-344B5.2	Hedgehog (Shh) Pathway	0.00704225	0.0352113	-0.664984	-0.985915	0.985915
	RP11-202G11.2	TGF beta signaling pathway	0.00704225	0.0352113	-0.623828	-0.985915	0.985915
	HIF1A-AS1	Erk1/Erk2 Mapk Signaling pathway	0.992958	0.992958	0.197931	-0.985915	0.985915
	RP1-45N11.1	TGF beta signaling pathway	0.00704225	0.0352113	-0.661218	-0.985915	0.985915
	RP11-571M6.18	Hedgehog (Shh) Pathway	0.00705882	0.0176471	0.714425	0.985882	0.985882
	RP11-367J11.3	TGF beta signaling pathway	0.00705882	0.0352941	-0.710897	-0.985882	0.985882
	RP11-476H20.1	Erk1/Erk2 Mapk Signaling pathway	0.00706215	0.0353107	-0.574495	-0.985876	0.985876
	RP11-4B14.3	TGF beta signaling pathway	0.00706714	0.0353357	-0.66377	-0.985866	0.985866
	RP11-707G14.7	ERBB2 in Signal	0.00706714	0.0117786	-0.58942	-0.985866	0.985866
	RP4-536B24.3	Erk1/Erk2 Mapk Signaling pathway	0.00706714	0.0353357	-0.595584	-0.985866	0.985866
	RP4-594A5.1	TGF beta signaling pathway	0.00706714	0.0353357	-0.604508	-0.985866	0.985866
	RP11-292E2.2	WNT Signaling Pathway	0.00707214	0.0353607	-0.551721	-0.985856	0.985856
	AP001595.1	Erk1/Erk2 Mapk Signaling pathway	0.00707547	0.0176887	-0.591838	-0.985849	0.985849
	CTA-211A9.5	TGF beta signaling pathway	0.00707786	0.0353893	0.722121	0.985844	0.985844
	RP11-348J24.2	Hedgehog (Shh) Pathway	0.00710227	0.0355114	-0.661519	-0.985795	0.985795
	RP11-580I1.2	TGF beta signaling pathway	0.007109	0.035545	-0.591236	-0.985782	0.985782
	RP11-96H19.1	TGF beta signaling pathway	0.00711382	0.0355691	0.633697	0.985772	0.985772
	AC107079.1	TGF beta signaling pathway	0.00711744	0.0355872	-0.629644	-0.985765	0.985765
	RP11-452L6.1	TGF beta signaling pathway	0.00713558	0.0356779	0.731523	0.985729	0.985729
	RP11-495P10.3	TGF beta signaling pathway	0.00714286	0.0357143	-0.584444	-0.985714	0.985714
	LL22NC03-N27C7.1	TGF beta signaling pathway	0.00715015	0.0357508	0.683122	0.9857	0.9857
	LINC00707	Hedgehog (Shh) Pathway	0.00715308	0.0277778	-0.626958	-0.985694	0.985694
	RP11-214L19.1	Erk1/Erk2 Mapk Signaling pathway	0.0071599	0.0178998	-0.605436	-0.98568	0.98568
	RP11-108B14.5	Erk1/Erk2 Mapk Signaling pathway	0.00716846	0.0187266	-0.615268	-0.985663	0.985663
	RP11-154D17.1	TGF beta signaling pathway	0.00718133	0.0359066	-0.698605	-0.985637	0.985637
	RP11-164C12.2	TGF beta signaling pathway	0.00718133	0.0179533	-0.66191	-0.985637	0.985637
	RP11-804F13.1	ERBB2 in Signal	0.00721154	0.0120192	-0.535576	-0.985577	0.985577
	RP4-723E3.1	ERBB2 in Signal	0.00722022	0.0361011	-0.550207	-0.98556	0.98556
	RP11-757O6.1	ERBB2 in Signal	0.992775	1	0.189792	-0.985549	0.985549
	AC005789.11	TGF beta signaling pathway	0.00727273	0.0363636	-0.613541	-0.985455	0.985455
	MIR24-2	TGF beta signaling pathway	0.00730689	0.0365344	0.637106	0.985386	0.985386
	AP000473.8	Hedgehog (Shh) Pathway	0.00730816	0.0365408	0.826372	0.985384	0.985384
	LINC00087	ERBB2 in Signal	0.00731707	0.0182927	-0.576706	-0.985366	0.985366
	RP11-713P17.4	TGF beta signaling pathway	0.00731707	0.0365854	-0.673445	-0.985366	0.985366
	RP11-509J21.4	TGF beta signaling pathway	0.00732218	0.0366109	0.699372	0.985356	0.985356
	CTC-273B12.6	TGF beta signaling pathway	0.00733496	0.0366748	0.654117	0.98533	0.98533
	RP11-15I11.2	ERBB2 in Signal	0.00734214	0.0184638	-0.619287	-0.985316	0.985316
	RP11-1D12.2	ERBB2 in Signal	0.00737101	0.0184275	-0.580595	-0.985258	0.985258
	RP11-805L22.3	Erk1/Erk2 Mapk Signaling pathway	0.00738007	0.0216638	-0.567333	-0.98524	0.98524
	RP11-15I11.2	Erk1/Erk2 Mapk Signaling pathway	0.00738552	0.0184638	-0.569821	-0.985229	0.985229
	RP11-352G9.1	TGF beta signaling pathway	0.00739176	0.0369588	0.660989	0.985216	0.985216
	AL161668.5	TGF beta signaling pathway	0.00739372	0.0184843	-0.58374	-0.985213	0.985213
	GS1-259H13.2	Hedgehog (Shh) Pathway	0.00740741	0.037037	0.624684	0.985185	0.985185
	CTD-2309H9.3	Erk1/Erk2 Mapk Signaling pathway	0.00740741	0.0156642	-0.535911	-0.985185	0.985185
	RP11-684B21.1	Erk1/Erk2 Mapk Signaling pathway	0.00740741	0.0143215	-0.591483	-0.985185	0.985185
	CTC-207P7.1	ERBB2 in Signal	0.00742115	0.0155763	-0.568803	-0.985158	0.985158
	RP1-78O14.1	TGF beta signaling pathway	0.00742574	0.0371287	-0.638052	-0.985149	0.985149
	CTD-3193O13.11	TGF beta signaling pathway	0.007431	0.037155	0.728834	0.985138	0.985138
	AC083843.1	TGF beta signaling pathway	0.00744681	0.037234	0.689999	0.985106	0.985106
	RP11-124B13.1	Erk1/Erk2 Mapk Signaling pathway	0.00745156	0.0372578	-0.594767	-0.985097	0.985097
	RP5-857K21.3	TGF beta signaling pathway	0.00745474	0.0186368	-0.640671	-0.985091	0.985091
	RP11-344G13.1	WNT Signaling Pathway	0.00748663	0.0374332	-0.63012	-0.985027	0.985027
	RP11-4O3.1	Erk1/Erk2 Mapk Signaling pathway	0.00749064	0.0187266	-0.590157	-0.985019	0.985019
	RP11-108B14.5	TGF beta signaling pathway	0.00749064	0.0187266	-0.664223	-0.985019	0.985019
	LINC00303	TGF beta signaling pathway	0.0075	0.0375	-0.658303	-0.985	0.985
	RP11-464F9.22	Erk1/Erk2 Mapk Signaling pathway	0.0075	0.01875	-0.582721	-0.985	0.985
	RP11-31F15.2	Hedgehog (Shh) Pathway	0.992495	0.992495	-0.208607	0.984991	0.984991
	RP4-633O19__A.1	Erk1/Erk2 Mapk Signaling pathway	0.0075188	0.018797	-0.500139	-0.984962	0.984962
	AC109642.1	Erk1/Erk2 Mapk Signaling pathway	0.0075188	0.018797	-0.57491	-0.984962	0.984962
	RP11-480D4.6	TGF beta signaling pathway	0.0075188	0.037594	-0.641732	-0.984962	0.984962
	RP11-617D20.2	TGF beta signaling pathway	0.00753296	0.0376648	-0.643445	-0.984934	0.984934
	CTD-2298J14.2	TGF beta signaling pathway	0.00755668	0.0377834	-0.647217	-0.984887	0.984887
	RP11-706D8.3	TGF beta signaling pathway	0.00757576	0.0126263	-0.572566	-0.984848	0.984848
	RP3-468B3.2	TGF beta signaling pathway	0.00757576	0.0378788	-0.673406	-0.984848	0.984848
	RP11-363E6.4	Erk1/Erk2 Mapk Signaling pathway	0.00757576	0.0378788	-0.57608	-0.984848	0.984848
	RP11-380P13.2	Erk1/Erk2 Mapk Signaling pathway	0.00758534	0.0189633	-0.590923	-0.984829	0.984829
	LINC01160	TGF beta signaling pathway	0.00759013	0.0379507	-0.690473	-0.98482	0.98482
	RP5-1159O4.2	Hedgehog (Shh) Pathway	0.00760456	0.0380228	0.784293	0.984791	0.984791
	LINC00856	TGF beta signaling pathway	0.00763359	0.0381679	-0.567969	-0.984733	0.984733
	RP11-166P13.3	Erk1/Erk2 Mapk Signaling pathway	0.00763359	0.019084	-0.537782	-0.984733	0.984733
	RP11-415J8.7	Hedgehog (Shh) Pathway	0.00764192	0.0191048	0.754627	0.984716	0.984716
	CTD-2626G11.2	WNT Signaling Pathway	0.992355	0.992355	0.222125	-0.984709	0.984709
	RP11-863P13.4	Hedgehog (Shh) Pathway	0.00767263	0.0383632	-0.707816	-0.984655	0.984655
	RP11-650P15.1	Hedgehog (Shh) Pathway	0.992322	0.992322	-0.198942	0.984645	0.984645
	RP3-393E18.2	WNT Signaling Pathway	0.00767754	0.0383877	-0.56607	-0.984645	0.984645
	RP11-498E2.8	Hedgehog (Shh) Pathway	0.00769231	0.0384615	0.669604	0.984615	0.984615
	RP11-503N18.1	TGF beta signaling pathway	0.00769231	0.0235849	-0.562903	-0.984615	0.984615
	CTC-359M8.3	WNT Signaling Pathway	0.00770218	0.0192555	-0.579656	-0.984596	0.984596
	RP11-259N19.1	TGF beta signaling pathway	0.00770713	0.0385356	-0.618766	-0.984586	0.984586
	RP11-317P15.4	Hedgehog (Shh) Pathway	0.00771605	0.0385802	-0.699708	-0.984568	0.984568
	CTD-3051D23.3	ERBB2 in Signal	0.00772798	0.0386399	-0.581112	-0.984544	0.984544
	RP11-284G10.1	TGF beta signaling pathway	0.00777202	0.0190476	-0.606814	-0.984456	0.984456
	RP6-99M1.2	TGF beta signaling pathway	0.00778643	0.0389321	0.705164	0.984427	0.984427
	RP11-30J20.1	WNT Signaling Pathway	0.0077951	0.0194878	-0.558209	-0.98441	0.98441
	RP4-564F22.5	Erk1/Erk2 Mapk Signaling pathway	0.0078125	0.0195312	-0.562347	-0.984375	0.984375
	AP000439.1	Hedgehog (Shh) Pathway	0.00784314	0.0196078	-0.649669	-0.984314	0.984314
	CTD-2296D1.5	TGF beta signaling pathway	0.00787402	0.0393701	-0.637884	-0.984252	0.984252
	RP11-315A17.1	Erk1/Erk2 Mapk Signaling pathway	0.00787402	0.0393701	-0.586832	-0.984252	0.984252
	RP11-775H9.2	TGF beta signaling pathway	0.00787402	0.0393701	-0.616664	-0.984252	0.984252
	snoU13	WNT Signaling Pathway	0.00788288	0.0394144	-0.593346	-0.984234	0.984234
	AC115522.3	Erk1/Erk2 Mapk Signaling pathway	0.00788288	0.0394144	-0.522651	-0.984234	0.984234
	AC144831.1	Hedgehog (Shh) Pathway	0.00789889	0.0394945	-0.706459	-0.984202	0.984202
	CTD-2184D3.6	Erk1/Erk2 Mapk Signaling pathway	0.00790514	0.0395257	-0.61762	-0.98419	0.98419
	NTRK3-AS1	WNT Signaling Pathway	0.00790514	0.0239726	-0.560909	-0.98419	0.98419
	RP11-458D21.1	Erk1/Erk2 Mapk Signaling pathway	0.00791557	0.035461	-0.544399	-0.984169	0.984169
	RP4-809F18.1	TGF beta signaling pathway	0.00792079	0.0206186	-0.625006	-0.984158	0.984158
	RP11-807H17.1	Erk1/Erk2 Mapk Signaling pathway	0.00793651	0.0396825	-0.529798	-0.984127	0.984127
	RP11-717H13.1	Erk1/Erk2 Mapk Signaling pathway	0.00793651	0.0132275	-0.568885	-0.984127	0.984127
	RP1-137D17.2	TGF beta signaling pathway	0.992063	0.995122	0.187081	-0.984127	0.984127
	RP11-38G5.2	TGF beta signaling pathway	0.00794913	0.0198728	-0.634941	-0.984102	0.984102
	HULC	TGF beta signaling pathway	0.00795756	0.0397878	-0.623831	-0.984085	0.984085
	RP11-338N10.1	Erk1/Erk2 Mapk Signaling pathway	0.00796813	0.0199203	-0.610401	-0.984064	0.984064
	CTD-2334D19.1	WNT Signaling Pathway	0.00797872	0.0199468	-0.53663	-0.984043	0.984043
	RP11-141M1.1	Hedgehog (Shh) Pathway	0.00798935	0.0399467	-0.659204	-0.984021	0.984021
	RP4-683M8.2	TGF beta signaling pathway	0.00801282	0.0400641	-0.570194	-0.983974	0.983974
	AF064858.6	Erk1/Erk2 Mapk Signaling pathway	0.00801603	0.0200401	-0.603554	-0.983968	0.983968
	AC007131.2	TGF beta signaling pathway	0.00803213	0.0401606	-0.622546	-0.983936	0.983936
	RP11-290M5.4	Erk1/Erk2 Mapk Signaling pathway	0.00803213	0.0200803	-0.52421	-0.983936	0.983936
	RP11-946L16.1	TGF beta signaling pathway	0.00805524	0.0201381	-0.585017	-0.98389	0.98389
	RP3-430N8.10	TGF beta signaling pathway	0.00805639	0.040282	0.786052	0.983887	0.983887
	EPB41L4A-AS1	TGF beta signaling pathway	0.00807265	0.0403633	0.75334	0.983855	0.983855
	CTD-2555A7.2	Erk1/Erk2 Mapk Signaling pathway	0.00807537	0.0403769	-0.584365	-0.983849	0.983849
	RP11-108E14.1	Erk1/Erk2 Mapk Signaling pathway	0.00807754	0.0201939	-0.561556	-0.983845	0.983845
	CECR7	TGF beta signaling pathway	0.00808081	0.040404	-0.691436	-0.983838	0.983838
	AC007461.2	TGF beta signaling pathway	0.00808625	0.0404313	-0.661413	-0.983827	0.983827
	LINC01091	WNT Signaling Pathway	0.991909	0.991909	0.183887	-0.983819	0.983819
	RP11-982M15.6	WNT Signaling Pathway	0.00809249	0.0202312	-0.550719	-0.983815	0.983815
	RP11-351O2.1	ERBB2 in Signal	0.00809717	0.0404858	-0.590405	-0.983806	0.983806
	RP11-159D12.2	TGF beta signaling pathway	0.00810185	0.0405093	0.720484	0.983796	0.983796
	RP11-433J8.1	TGF beta signaling pathway	0.00810373	0.0405186	-0.625661	-0.983793	0.983793
	RP11-353K11.1	TGF beta signaling pathway	0.00810811	0.0405405	-0.635044	-0.983784	0.983784
	AC068610.3	Hedgehog (Shh) Pathway	0.00811908	0.0405954	-0.683494	-0.983762	0.983762
	RP11-629O1.2	Erk1/Erk2 Mapk Signaling pathway	0.99187	0.99187	-0.198895	0.98374	0.98374
	AC069278.4	TGF beta signaling pathway	0.00813008	0.0406504	0.726255	0.98374	0.98374
	AC007403.3	Erk1/Erk2 Mapk Signaling pathway	0.00813008	0.0406504	-0.568844	-0.98374	0.98374
	RP4-811H24.9	ERBB2 in Signal	0.00813008	0.0169033	-0.578063	-0.98374	0.98374
	RP11-463O9.9	Erk1/Erk2 Mapk Signaling pathway	0.00814111	0.0341997	-0.560604	-0.983718	0.983718
	CTD-2571L23.8	TGF beta signaling pathway	0.00815661	0.040783	-0.67351	-0.983687	0.983687
	RP11-1124B17.1	TGF beta signaling pathway	0.00816327	0.0408163	-0.664465	-0.983673	0.983673
	RP11-46C24.5	TGF beta signaling pathway	0.00817439	0.0408719	-0.590043	-0.983651	0.983651
	AC093609.1	ERBB2 in Signal	0.99182	0.994118	-0.166518	0.98364	0.98364
	RP11-78F17.1	TGF beta signaling pathway	0.00818331	0.0409165	-0.654626	-0.983633	0.983633
	RP1-122P22.2	WNT Signaling Pathway	0.00821355	0.0410678	0.615465	0.983573	0.983573
	RP5-902P8.12	WNT Signaling Pathway	0.991781	0.991781	0.208648	-0.983562	0.983562
	LINC00398	Hedgehog (Shh) Pathway	0.00821918	0.010274	-0.63124	-0.983562	0.983562
	LINC00265	TGF beta signaling pathway	0.00823045	0.0411523	0.700518	0.983539	0.983539
	HAR1B	TGF beta signaling pathway	0.00823529	0.0205882	-0.62595	-0.983529	0.983529
	AC009478.1	WNT Signaling Pathway	0.00823893	0.0411946	-0.63036	-0.983522	0.983522
	RP1-102E24.8	Hedgehog (Shh) Pathway	0.00824499	0.041225	0.752912	0.98351	0.98351
	RP4-809F18.1	Erk1/Erk2 Mapk Signaling pathway	0.00824742	0.0206186	-0.563671	-0.983505	0.983505
	AC009120.10	Erk1/Erk2 Mapk Signaling pathway	0.00825083	0.0206271	-0.603126	-0.983498	0.983498
	RP11-323I15.5	Hedgehog (Shh) Pathway	0.00826446	0.0413223	0.757842	0.983471	0.983471
	RP11-38L15.2	TGF beta signaling pathway	0.00826446	0.0413223	-0.684901	-0.983471	0.983471
	ZNF674-AS1	WNT Signaling Pathway	0.991736	0.991736	0.197526	-0.983471	0.983471
	RP11-699L21.2	Erk1/Erk2 Mapk Signaling pathway	0.00827423	0.0413712	-0.61839	-0.983452	0.983452
	RP11-38M15.11	Erk1/Erk2 Mapk Signaling pathway	0.00827586	0.0399624	-0.557719	-0.983448	0.983448
	LINC00536	TGF beta signaling pathway	0.00827586	0.0232404	-0.632496	-0.983448	0.983448
	RP11-434D9.2	TGF beta signaling pathway	0.00828157	0.0218818	-0.601602	-0.983437	0.983437
	CTB-61M7.2	Hedgehog (Shh) Pathway	0.00829187	0.0414594	-0.703402	-0.983416	0.983416
	CTD-2349P21.6	Hedgehog (Shh) Pathway	0.00829876	0.0414938	0.681372	0.983402	0.983402
	RP11-279N8.1	TGF beta signaling pathway	0.00829876	0.0207469	-0.573406	-0.983402	0.983402
	RP11-377D9.3	Erk1/Erk2 Mapk Signaling pathway	0.00829876	0.0138313	-0.572013	-0.983402	0.983402
	RP11-344B5.4	WNT Signaling Pathway	0.00830737	0.0415369	-0.621413	-0.983385	0.983385
	RP11-1007O24.3	ERBB2 in Signal	0.991693	0.991693	0.192715	-0.983385	0.983385
	RP11-94B19.7	WNT Signaling Pathway	0.00832466	0.0416233	-0.575139	-0.983351	0.983351
	RP11-504P24.4	WNT Signaling Pathway	0.00833333	0.0416667	0.611696	0.983333	0.983333
	RP11-109D9.4	ERBB2 in Signal	0.00833333	0.030012	-0.587675	-0.983333	0.983333
	RP11-82L2.1	Hedgehog (Shh) Pathway	0.991667	0.991667	0.199113	-0.983333	0.983333
	RP11-364P22.1	TGF beta signaling pathway	0.00834725	0.0139121	-0.607998	-0.983306	0.983306
	RP11-187C18.2	Hedgehog (Shh) Pathway	0.00835322	0.0417661	0.7573	0.983294	0.983294
	LINC00202-1	Hedgehog (Shh) Pathway	0.991639	0.991639	-0.201308	0.983278	0.983278
	AC093627.10	Hedgehog (Shh) Pathway	0.0083612	0.041806	-0.716332	-0.983278	0.983278
	RP11-80K21.3	Erk1/Erk2 Mapk Signaling pathway	0.00838323	0.0419162	-0.560821	-0.983234	0.983234
	RP11-1080G15.2	Erk1/Erk2 Mapk Signaling pathway	0.00838323	0.0271512	-0.557774	-0.983234	0.983234
	RP11-333I13.1	ERBB2 in Signal	0.00838574	0.0419287	-0.575047	-0.983229	0.983229
	SNORA40	Erk1/Erk2 Mapk Signaling pathway	0.00838926	0.0419463	-0.555299	-0.983221	0.983221
	RP11-421P23.2	Erk1/Erk2 Mapk Signaling pathway	0.00839329	0.0419664	-0.57139	-0.983213	0.983213
	RP11-264E18.1	Erk1/Erk2 Mapk Signaling pathway	0.00840336	0.021645	-0.581166	-0.983193	0.983193
	RP11-932O9.9	TGF beta signaling pathway	0.0084122	0.042061	0.691845	0.983176	0.983176
	C12orf80	ERBB2 in Signal	0.00841751	0.0420875	-0.526067	-0.983165	0.983165
	MIR940	Hedgehog (Shh) Pathway	0.00841751	0.0420875	-0.655398	-0.983165	0.983165
	RP1-60O19.1	TGF beta signaling pathway	0.00842105	0.0421053	-0.642834	-0.983158	0.983158
	AC005330.2	TGF beta signaling pathway	0.00842697	0.0210674	-0.701178	-0.983146	0.983146
	RP11-481G8.2	TGF beta signaling pathway	0.00843882	0.0421941	-0.626627	-0.983122	0.983122
	RP11-706F1.1	Erk1/Erk2 Mapk Signaling pathway	0.00843882	0.0254582	-0.524004	-0.983122	0.983122
	RP11-385E5.5	Erk1/Erk2 Mapk Signaling pathway	0.00844595	0.0420875	-0.571615	-0.983108	0.983108
	RP11-305L7.1	TGF beta signaling pathway	0.00844595	0.0422297	-0.714293	-0.983108	0.983108
	RP5-857K21.4	ERBB2 in Signal	0.00845411	0.0422705	-0.576467	-0.983092	0.983092
	RP11-400N13.2	Erk1/Erk2 Mapk Signaling pathway	0.00846024	0.0423012	-0.583231	-0.98308	0.98308
	FGF14-IT1	Hedgehog (Shh) Pathway	0.99154	0.99154	0.201423	-0.98308	0.98308
	LINC00839	TGF beta signaling pathway	0.00847458	0.0211864	-0.642204	-0.983051	0.983051
	AC019118.4	Erk1/Erk2 Mapk Signaling pathway	0.00847458	0.0423729	-0.604712	-0.983051	0.983051
	AC007389.3	Erk1/Erk2 Mapk Signaling pathway	0.00847458	0.0423729	-0.596366	-0.983051	0.983051
	FTX	TGF beta signaling pathway	0.00849257	0.0424628	0.749602	0.983015	0.983015
	RP3-470L22.1	TGF beta signaling pathway	0.00849257	0.0424628	-0.669319	-0.983015	0.983015
	RP1-71H19.2	ERBB2 in Signal	0.00854701	0.0213675	-0.582463	-0.982906	0.982906
	PCAT4	WNT Signaling Pathway	0.00855615	0.0408497	-0.60381	-0.982888	0.982888
	CAHM	Hedgehog (Shh) Pathway	0.00856531	0.0360453	0.682031	0.982869	0.982869
	RP11-584P21.2	TGF beta signaling pathway	0.00857449	0.0368034	-0.592703	-0.982851	0.982851
	AC060834.3	Hedgehog (Shh) Pathway	0.00857633	0.0428816	0.762384	0.982847	0.982847
	PWRN1	TGF beta signaling pathway	0.00857633	0.0428816	-0.661528	-0.982847	0.982847
	AC018799.1	TGF beta signaling pathway	0.00858896	0.0311721	-0.628396	-0.982822	0.982822
	RP11-684B21.1	ERBB2 in Signal	0.00859291	0.0143215	-0.602491	-0.982814	0.982814
	CTD-2192J16.26	TGF beta signaling pathway	0.00860215	0.0430108	-0.626246	-0.982796	0.982796
	RP11-529E10.7	Hedgehog (Shh) Pathway	0.00862069	0.0215517	-0.632639	-0.982759	0.982759
	RP11-805F19.1	Hedgehog (Shh) Pathway	0.00863132	0.0431566	-0.673709	-0.982737	0.982737
	RP4-561L24.3	Hedgehog (Shh) Pathway	0.00863931	0.0431965	0.782865	0.982721	0.982721
	RP3-462E2.3	Hedgehog (Shh) Pathway	0.00864198	0.0432099	0.774765	0.982716	0.982716
	RP11-274B21.8	TGF beta signaling pathway	0.00864198	0.0432099	0.615911	0.982716	0.982716
	RP11-115J23.1	TGF beta signaling pathway	0.00864198	0.0216049	-0.648544	-0.982716	0.982716
	RP4-781K5.7	WNT Signaling Pathway	0.00865801	0.04329	-0.594591	-0.982684	0.982684
	RP11-370B11.3	ERBB2 in Signal	0.991342	0.995754	0.217392	-0.982684	0.982684
	AC116035.1	TGF beta signaling pathway	0.00865801	0.0231481	-0.615791	-0.982684	0.982684
	RP11-264E18.1	TGF beta signaling pathway	0.00865801	0.021645	-0.653184	-0.982684	0.982684
	RP11-805L22.3	TGF beta signaling pathway	0.00866551	0.0216638	-0.616971	-0.982669	0.982669
	RP11-439C15.5	TGF beta signaling pathway	0.00866551	0.0261324	-0.611043	-0.982669	0.982669
	CTC-498J12.1	Hedgehog (Shh) Pathway	0.00869565	0.0424282	-0.62851	-0.982609	0.982609
	CTD-2324F15.2	Erk1/Erk2 Mapk Signaling pathway	0.00869565	0.0273523	-0.581292	-0.982609	0.982609
	RP11-14N9.2	Erk1/Erk2 Mapk Signaling pathway	0.00869565	0.0217391	-0.590767	-0.982609	0.982609
	RP11-1109F11.3	TGF beta signaling pathway	0.991304	0.991304	0.21383	-0.982609	0.982609
	LINC01153	Erk1/Erk2 Mapk Signaling pathway	0.0087108	0.021777	-0.600044	-0.982578	0.982578
	LINC00114	ERBB2 in Signal	0.00871731	0.0405743	-0.656433	-0.982565	0.982565
	RP11-2E17.1	Hedgehog (Shh) Pathway	0.991279	0.991279	-0.199466	0.982558	0.982558
	RP4-610C12.4	WNT Signaling Pathway	0.00872818	0.0436409	-0.583205	-0.982544	0.982544
	AP003774.6	Erk1/Erk2 Mapk Signaling pathway	0.00873362	0.0385463	-0.558713	-0.982533	0.982533
	RP11-110I1.14	Erk1/Erk2 Mapk Signaling pathway	0.00874636	0.0437318	-0.647466	-0.982507	0.982507
	RP11-529E15.1	TGF beta signaling pathway	0.00874636	0.0437318	-0.608168	-0.982507	0.982507
	RP11-434D9.2	ERBB2 in Signal	0.00875274	0.0218818	-0.555477	-0.982495	0.982495
	RP11-403I13.8	TGF beta signaling pathway	0.00875657	0.0437828	0.653728	0.982487	0.982487
	RP1-81D8.3	WNT Signaling Pathway	0.00876232	0.0219058	0.556895	0.982475	0.982475
	LINC00355	TGF beta signaling pathway	0.00877193	0.0438596	-0.662318	-0.982456	0.982456
	RP11-707A18.1	TGF beta signaling pathway	0.00877193	0.0219298	-0.655314	-0.982456	0.982456
	RP11-847H18.3	TGF beta signaling pathway	0.00877193	0.0390947	-0.617406	-0.982456	0.982456
	RP11-893F2.15	ERBB2 in Signal	0.00877193	0.0438596	-0.599391	-0.982456	0.982456
	RP11-266O8.1	Erk1/Erk2 Mapk Signaling pathway	0.00878735	0.0219684	-0.570055	-0.982425	0.982425
	RP3-388N13.3	Erk1/Erk2 Mapk Signaling pathway	0.00881834	0.0440917	-0.571497	-0.982363	0.982363
	RP11-256I23.3	ERBB2 in Signal	0.00881834	0.0146972	-0.553191	-0.982363	0.982363
	LINC00202-2	Erk1/Erk2 Mapk Signaling pathway	0.00883002	0.0378788	-0.574115	-0.98234	0.98234
	RP11-266A24.1	TGF beta signaling pathway	0.00883392	0.0441696	-0.681502	-0.982332	0.982332
	RP11-134N1.2	TGF beta signaling pathway	0.00883838	0.0441919	-0.626313	-0.982323	0.982323
	RP11-178F10.3	ERBB2 in Signal	0.00885936	0.0442968	-0.583489	-0.982281	0.982281
	RP11-495P10.5	WNT Signaling Pathway	0.00887199	0.0230871	-0.562159	-0.982256	0.982256
	RP11-798K3.4	TGF beta signaling pathway	0.00888889	0.0444444	-0.652096	-0.982222	0.982222
	RP4-535B20.1	WNT Signaling Pathway	0.991091	0.991091	-0.176607	0.982183	0.982183
	RP1-34H18.1	TGF beta signaling pathway	0.00891862	0.0445931	0.688077	0.982163	0.982163
	RP13-539F13.3	Hedgehog (Shh) Pathway	0.00891862	0.0222965	-0.666962	-0.982163	0.982163
	RP11-136I14.5	Erk1/Erk2 Mapk Signaling pathway	0.00892857	0.0223214	-0.529386	-0.982143	0.982143
	CTC-365E16.1	TGF beta signaling pathway	0.991061	0.991061	0.202748	-0.982123	0.982123
	RP11-227D13.1	TGF beta signaling pathway	0.00893997	0.0446999	-0.641634	-0.98212	0.98212
	LINC00940	WNT Signaling Pathway	0.00894855	0.0447427	-0.583933	-0.982103	0.982103
	RP11-626G11.4	TGF beta signaling pathway	0.00897436	0.0224359	-0.587813	-0.982051	0.982051
	AC113167.1	Erk1/Erk2 Mapk Signaling pathway	0.00897666	0.0448833	-0.593024	-0.982047	0.982047
	RP11-69C13.1	WNT Signaling Pathway	0.00898588	0.037831	-0.55506	-0.982028	0.982028
	RP5-998N21.4	TGF beta signaling pathway	0.991004	0.991004	-0.197898	0.982009	0.982009
	RP11-2C24.4	TGF beta signaling pathway	0.0089955	0.0449775	0.646045	0.982009	0.982009
	RP11-611L7.1	ERBB2 in Signal	0.00900901	0.045045	0.739893	0.981982	0.981982
	LINC00544	TGF beta signaling pathway	0.00900901	0.045045	-0.679998	-0.981982	0.981982
	RP11-394A14.2	TGF beta signaling pathway	0.00900901	0.045045	-0.654109	-0.981982	0.981982
	CTD-2313F11.2	Erk1/Erk2 Mapk Signaling pathway	0.00900901	0.045045	-0.545706	-0.981982	0.981982
	RP1-273G13.3	WNT Signaling Pathway	0.00900901	0.045045	-0.576346	-0.981982	0.981982
	RP11-710E1.2	TGF beta signaling pathway	0.990991	0.990991	0.220768	-0.981982	0.981982
	LINC00869	TGF beta signaling pathway	0.00902527	0.0451264	0.646058	0.981949	0.981949
	AC007131.1	ERBB2 in Signal	0.00902527	0.0280374	-0.572906	-0.981949	0.981949
	AC141928.1	Erk1/Erk2 Mapk Signaling pathway	0.00903614	0.0225904	-0.597762	-0.981928	0.981928
	RP11-805I24.1	TGF beta signaling pathway	0.00904977	0.0452489	-0.619747	-0.9819	0.9819
	RP11-6N17.1	Erk1/Erk2 Mapk Signaling pathway	0.00904977	0.0452489	-0.567245	-0.9819	0.9819
	RP11-220I1.1	WNT Signaling Pathway	0.00905433	0.0452716	0.739815	0.981891	0.981891
	RP11-643A5.2	ERBB2 in Signal	0.00905563	0.0452781	-0.565791	-0.981889	0.981889
	AC073283.4	Erk1/Erk2 Mapk Signaling pathway	0.00905797	0.0452899	-0.591838	-0.981884	0.981884
	RP11-397A16.2	WNT Signaling Pathway	0.00905797	0.0226449	-0.580651	-0.981884	0.981884
	RP11-117L5.4	TGF beta signaling pathway	0.00906344	0.0453172	-0.63735	-0.981873	0.981873
	RP11-262H14.4	TGF beta signaling pathway	0.00907258	0.0453629	0.695288	0.981855	0.981855
	RP5-1057J7.6	Hedgehog (Shh) Pathway	0.00909091	0.0454545	0.771127	0.981818	0.981818
	RP3-430N8.11	TGF beta signaling pathway	0.00909091	0.0454545	0.752739	0.981818	0.981818
	RP11-245J9.5	TGF beta signaling pathway	0.0091001	0.0455005	0.688793	0.9818	0.9818
	RP11-242J7.1	TGF beta signaling pathway	0.0091001	0.0455005	-0.697299	-0.9818	0.9818
	LINC01035	WNT Signaling Pathway	0.00910125	0.0227531	-0.572782	-0.981797	0.981797
	AP000473.8	Erk1/Erk2 Mapk Signaling pathway	0.990899	0.990899	0.201687	-0.981797	0.981797
	RP5-1158E12.3	Hedgehog (Shh) Pathway	0.00910747	0.0455373	0.736436	0.981785	0.981785
	RP11-403A21.1	Erk1/Erk2 Mapk Signaling pathway	0.00911162	0.0367647	0.580081	0.981777	0.981777
	RP11-114I8.4	TGF beta signaling pathway	0.00911854	0.0455927	0.732452	0.981763	0.981763
	RP11-120D5.1	Erk1/Erk2 Mapk Signaling pathway	0.00913242	0.0228311	-0.594162	-0.981735	0.981735
	RP11-797A18.4	Erk1/Erk2 Mapk Signaling pathway	0.990868	0.990868	0.217665	-0.981735	0.981735
	RP11-1072C15.2	TGF beta signaling pathway	0.00913838	0.0250627	-0.651855	-0.981723	0.981723
	RP11-23E10.3	TGF beta signaling pathway	0.00914077	0.0457038	-0.642532	-0.981718	0.981718
	LINC00222	Erk1/Erk2 Mapk Signaling pathway	0.00914634	0.0457317	-0.529101	-0.981707	0.981707
	LINC00857	WNT Signaling Pathway	0.00915033	0.0228758	-0.597263	-0.981699	0.981699
	RP11-370B11.3	Hedgehog (Shh) Pathway	0.00915332	0.0457666	0.709402	0.981693	0.981693
	AC073236.3	TGF beta signaling pathway	0.00916031	0.0229008	-0.631788	-0.981679	0.981679
	RP11-7F17.3	TGF beta signaling pathway	0.00916031	0.0229008	-0.653526	-0.981679	0.981679
	RP11-206L10.2	Hedgehog (Shh) Pathway	0.0091638	0.0331126	0.770374	0.981672	0.981672
	RP11-70P17.1	WNT Signaling Pathway	0.990826	0.993392	-0.180766	0.981651	0.981651
	AL592494.5	TGF beta signaling pathway	0.00917431	0.0458716	-0.612485	-0.981651	0.981651
	RP11-90D11.1	TGF beta signaling pathway	0.00917431	0.0458716	-0.648704	-0.981651	0.981651
	RP11-738E22.3	Erk1/Erk2 Mapk Signaling pathway	0.990826	0.994633	0.20469	-0.981651	0.981651
	RP11-774D14.1	TGF beta signaling pathway	0.00918485	0.0229621	-0.600753	-0.98163	0.98163
	RP11-711C17.2	TGF beta signaling pathway	0.00919118	0.0459559	-0.640032	-0.981618	0.981618
	RP11-395I14.2	Hedgehog (Shh) Pathway	0.990805	0.990805	-0.221238	0.981609	0.981609
	AC079305.11	Hedgehog (Shh) Pathway	0.00919842	0.0275398	-0.638052	-0.981603	0.981603
	RP11-341G5.1	Hedgehog (Shh) Pathway	0.00919842	0.0459921	-0.637366	-0.981603	0.981603
	RP11-212I21.4	TGF beta signaling pathway	0.00920245	0.0460123	0.66082	0.981595	0.981595
	Z83851.1	TGF beta signaling pathway	0.00920245	0.0460123	-0.626256	-0.981595	0.981595
	RP11-22P4.1	ERBB2 in Signal	0.00920245	0.0437318	-0.591953	-0.981595	0.981595
	RP11-690C23.2	TGF beta signaling pathway	0.00920598	0.023015	-0.582772	-0.981588	0.981588
	AC011518.1	TGF beta signaling pathway	0.00921659	0.0267994	-0.604145	-0.981567	0.981567
	AP000688.29	WNT Signaling Pathway	0.990773	0.990773	0.221323	-0.981546	0.981546
	CTC-565M22.1	Erk1/Erk2 Mapk Signaling pathway	0.00923077	0.0230769	-0.555005	-0.981538	0.981538
	RP11-495P10.5	Hedgehog (Shh) Pathway	0.00923483	0.0230871	-0.620873	-0.98153	0.98153
	AC116035.1	Erk1/Erk2 Mapk Signaling pathway	0.00925926	0.0231481	-0.546837	-0.981481	0.981481
	RP11-25I15.3	TGF beta signaling pathway	0.00925926	0.0231481	-0.605252	-0.981481	0.981481
	RP11-473O4.4	WNT Signaling Pathway	0.00926999	0.023175	0.610292	0.98146	0.98146
	RP11-75C9.1	TGF beta signaling pathway	0.00928074	0.0435323	-0.647232	-0.981439	0.981439
	RP11-466L17.1	TGF beta signaling pathway	0.00928074	0.0464037	-0.658714	-0.981439	0.981439
	RP11-33B1.4	TGF beta signaling pathway	0.00928793	0.0464396	0.688372	0.981424	0.981424
	LINC00536	WNT Signaling Pathway	0.00929615	0.0232404	-0.580963	-0.981408	0.981408
	RP11-121C2.2	TGF beta signaling pathway	0.00932642	0.0466321	0.706851	0.981347	0.981347
	RP11-473O4.3	Hedgehog (Shh) Pathway	0.00933333	0.0239339	0.733706	0.981333	0.981333
	MIR143HG	Hedgehog (Shh) Pathway	0.990667	0.990667	0.204448	-0.981333	0.981333
	RP11-18A15.1	Erk1/Erk2 Mapk Signaling pathway	0.00933489	0.0466744	-0.59334	-0.98133	0.98133
	LINC01067	WNT Signaling Pathway	0.990654	0.990654	-0.182247	0.981308	0.981308
	LINC00937	TGF beta signaling pathway	0.00934579	0.0357995	-0.68114	-0.981308	0.981308
	AC083864.3	TGF beta signaling pathway	0.00934579	0.046729	-0.653016	-0.981308	0.981308
	RP11-362I1.1	Erk1/Erk2 Mapk Signaling pathway	0.00934579	0.046729	-0.549122	-0.981308	0.981308
	CTC-207P7.1	TGF beta signaling pathway	0.00934579	0.0155763	-0.597953	-0.981308	0.981308
	XXbac-B444P24.14	Erk1/Erk2 Mapk Signaling pathway	0.00934579	0.046729	-0.5218	-0.981308	0.981308
	CTD-3051D23.1	ERBB2 in Signal	0.00936037	0.0468019	-0.613456	-0.981279	0.981279
	RP11-400N13.3	ERBB2 in Signal	0.0093633	0.0468165	-0.628357	-0.981273	0.981273
	CTC-498M16.2	TGF beta signaling pathway	0.0093633	0.0403476	-0.560729	-0.981273	0.981273
	RP4-697P8.3	TGF beta signaling pathway	0.00936768	0.0234192	-0.598898	-0.981265	0.981265
	RP11-805F19.2	Erk1/Erk2 Mapk Signaling pathway	0.00937082	0.0395165	-0.534632	-0.981258	0.981258
	CTD-2349P21.9	TGF beta signaling pathway	0.00938478	0.0375536	0.67627	0.98123	0.98123
	AC092192.1	Erk1/Erk2 Mapk Signaling pathway	0.00938967	0.0242131	-0.564333	-0.981221	0.981221
	CTD-2309H9.3	ERBB2 in Signal	0.0093985	0.0156642	-0.561142	-0.981203	0.981203
	RP11-446E9.2	Erk1/Erk2 Mapk Signaling pathway	0.00940439	0.0470219	0.562942	0.981191	0.981191
	AP000459.4	TGF beta signaling pathway	0.0094162	0.0372629	-0.594466	-0.981168	0.981168
	RP11-1105O14.1	Hedgehog (Shh) Pathway	0.00941915	0.0470958	0.709905	0.981162	0.981162
	PCAT2	Hedgehog (Shh) Pathway	0.00942127	0.0471063	0.675293	0.981157	0.981157
	RP11-503N18.1	Erk1/Erk2 Mapk Signaling pathway	0.00943396	0.0235849	-0.478126	-0.981132	0.981132
	RP11-446H18.5	Erk1/Erk2 Mapk Signaling pathway	0.00945626	0.0236407	-0.644972	-0.981087	0.981087
	RP11-554D14.7	TGF beta signaling pathway	0.00946372	0.0236593	-0.557441	-0.981073	0.981073
	RP11-74M11.2	TGF beta signaling pathway	0.00947867	0.0232558	-0.581261	-0.981043	0.981043
	AC034187.2	TGF beta signaling pathway	0.00948767	0.0474383	-0.65192	-0.981025	0.981025
	RP11-347I19.8	Hedgehog (Shh) Pathway	0.00949367	0.0237342	0.742396	0.981013	0.981013
	RP11-424I19.1	WNT Signaling Pathway	0.990499	0.990499	-0.192258	0.980998	0.980998
	LINC01107	TGF beta signaling pathway	0.0095057	0.0240848	-0.620249	-0.980989	0.980989
	RP11-586D19.2	Erk1/Erk2 Mapk Signaling pathway	0.00954198	0.0279851	-0.554935	-0.980916	0.980916
	RP11-659P15.1	TGF beta signaling pathway	0.00954198	0.023855	-0.582772	-0.980916	0.980916
	CTA-217C2.2	TGF beta signaling pathway	0.00954654	0.0238663	0.665116	0.980907	0.980907
	AC079610.2	Erk1/Erk2 Mapk Signaling pathway	0.00954654	0.0238663	-0.572774	-0.980907	0.980907
	SACS-AS1	TGF beta signaling pathway	0.00954654	0.0477327	-0.727346	-0.980907	0.980907
	RP1-137D17.1	Erk1/Erk2 Mapk Signaling pathway	0.00956938	0.0478469	-0.506959	-0.980861	0.980861
	RP5-905G11.3	WNT Signaling Pathway	0.00957447	0.0159574	-0.628088	-0.980851	0.980851
	RP11-614F17.2	Erk1/Erk2 Mapk Signaling pathway	0.00957854	0.0239464	-0.563905	-0.980843	0.980843
	CTC-1337H24.2	TGF beta signaling pathway	0.00957854	0.0478927	-0.648442	-0.980843	0.980843
	RP11-509J21.1	TGF beta signaling pathway	0.00958466	0.0479233	0.671555	0.980831	0.980831
	NTRK3-AS1	Hedgehog (Shh) Pathway	0.00958904	0.0239726	-0.632542	-0.980822	0.980822
	RP11-452F19.3	Hedgehog (Shh) Pathway	0.00959233	0.0159872	0.63307	0.980815	0.980815
	RP11-310E22.5	Hedgehog (Shh) Pathway	0.00960384	0.0240096	0.715942	0.980792	0.980792
	LINC00240	TGF beta signaling pathway	0.990373	0.990373	0.196977	-0.980746	0.980746
	RP13-455A7.1	Erk1/Erk2 Mapk Signaling pathway	0.00962696	0.0481348	-0.573036	-0.980746	0.980746
	CTD-3224K15.3	Erk1/Erk2 Mapk Signaling pathway	0.990373	0.990373	0.18889	-0.980746	0.980746
	CTC-458G6.4	Hedgehog (Shh) Pathway	0.00962861	0.0481431	-0.670115	-0.980743	0.980743
	RP11-107I14.4	Erk1/Erk2 Mapk Signaling pathway	0.00963082	0.024077	-0.587164	-0.980738	0.980738
	RP11-809C18.4	WNT Signaling Pathway	0.990369	0.990369	0.203535	-0.980738	0.980738
	LINC01107	Erk1/Erk2 Mapk Signaling pathway	0.00963391	0.0240848	-0.557258	-0.980732	0.980732
	RP1-90G24.11	Erk1/Erk2 Mapk Signaling pathway	0.990354	0.990354	-0.19618	0.980707	0.980707
	RN7SL832P	TGF beta signaling pathway	0.00965251	0.0482625	-0.665897	-0.980695	0.980695
	RP11-782C8.1	WNT Signaling Pathway	0.00967742	0.0483871	-0.598459	-0.980645	0.980645
	AC093375.1	TGF beta signaling pathway	0.990318	0.990318	0.188415	-0.980636	0.980636
	AC092192.1	ERBB2 in Signal	0.00968523	0.0242131	-0.576644	-0.98063	0.98063
	LINC00205	Hedgehog (Shh) Pathway	0.00970874	0.0485437	0.76524	0.980583	0.980583
	CTD-2291D10.1	TGF beta signaling pathway	0.00972763	0.0392927	-0.616056	-0.980545	0.980545
	GS1-24F4.2	Erk1/Erk2 Mapk Signaling pathway	0.00973236	0.0486618	-0.573896	-0.980535	0.980535
	AC087430.1	ERBB2 in Signal	0.0097561	0.0344828	-0.576192	-0.980488	0.980488
	LINC00202-1	TGF beta signaling pathway	0.00977199	0.0488599	-0.697405	-0.980456	0.980456
	KB-1991G8.1	WNT Signaling Pathway	0.00978261	0.048913	-0.590242	-0.980435	0.980435
	AC018832.1	TGF beta signaling pathway	0.00978793	0.0244698	-0.555157	-0.980424	0.980424
	RP11-277P12.10	TGF beta signaling pathway	0.00980392	0.039548	-0.66317	-0.980392	0.980392
	RP11-315A16.1	WNT Signaling Pathway	0.00981461	0.0490731	-0.582593	-0.980371	0.980371
	RP3-329A5.8	Hedgehog (Shh) Pathway	0.00983146	0.0491573	0.787205	0.980337	0.980337
	CTC-436P18.3	ERBB2 in Signal	0.00983607	0.0282714	-0.579076	-0.980328	0.980328
	RP11-308N19.4	TGF beta signaling pathway	0.00985915	0.0272109	-0.614034	-0.980282	0.980282
	LINC00371	ERBB2 in Signal	0.00987654	0.04914	-0.583505	-0.980247	0.980247
	AC079807.4	TGF beta signaling pathway	0.00987654	0.0493827	-0.659007	-0.980247	0.980247
	LINC00702	Hedgehog (Shh) Pathway	0.00990099	0.049505	-0.707903	-0.980198	0.980198
	LINC00314	TGF beta signaling pathway	0.00991326	0.0495663	-0.70027	-0.980173	0.980173
	RP11-109E10.1	Erk1/Erk2 Mapk Signaling pathway	0.00991326	0.0495663	-0.546826	-0.980173	0.980173
	RP11-379P15.1	Hedgehog (Shh) Pathway	0.990074	0.990074	0.209456	-0.980149	0.980149
	RP11-3B12.3	TGF beta signaling pathway	0.00994036	0.0497018	-0.628719	-0.980119	0.980119
	AC007879.7	TGF beta signaling pathway	0.00995025	0.0448718	0.576806	0.9801	0.9801
	RP11-646E18.2	ERBB2 in Signal	0.00995733	0.0497866	-0.566344	-0.980085	0.980085
	RP4-640H8.2	TGF beta signaling pathway	0.00996016	0.0498008	-0.627207	-0.98008	0.98008
	RP4-798A10.2	Hedgehog (Shh) Pathway	0.00998752	0.0499376	0.761242	0.980025	0.980025
	RP11-499F3.2	Erk1/Erk2 Mapk Signaling pathway	0.99	0.99	-0.175908	0.98	0.98
	AC114776.3	ERBB2 in Signal	0.01	0.05	-0.591772	-0.98	0.98
	LINC01030	TGF beta signaling pathway	0.01	0.0414079	-0.650045	-0.98	0.98
	RP11-255C15.3	TGF beta signaling pathway	0.01	0.0287356	-0.59641	-0.98	0.98
	AC004448.5	TGF beta signaling pathway	0.0100143	0.0255848	-0.629935	-0.979971	0.979971
	CTC-444N24.8	WNT Signaling Pathway	0.01002	0.0501002	0.729205	0.97996	0.97996
	RP11-1072C15.2	Erk1/Erk2 Mapk Signaling pathway	0.0100251	0.0250627	-0.602918	-0.97995	0.97995
	RP11-810P8.1	TGF beta signaling pathway	0.0100287	0.0501433	-0.634819	-0.979943	0.979943
	RP11-356C4.5	TGF beta signaling pathway	0.989967	0.989967	0.192415	-0.979933	0.979933
	RP1-41C23.1	Erk1/Erk2 Mapk Signaling pathway	0.0100334	0.0501672	-0.555288	-0.979933	0.979933
	RP11-44N12.2	ERBB2 in Signal	0.0100376	0.033455	-0.581227	-0.979925	0.979925
	TPRG1-AS1	TGF beta signaling pathway	0.0100376	0.0501882	-0.636817	-0.979925	0.979925
	MIMT1	WNT Signaling Pathway	0.0100376	0.0167294	-0.560478	-0.979925	0.979925
	RP11-63B13.1	TGF beta signaling pathway	0.0100503	0.0502513	-0.63045	-0.979899	0.979899
	AC006273.7	TGF beta signaling pathway	0.0100503	0.0502513	-0.651017	-0.979899	0.979899
	CTD-3051D23.4	TGF beta signaling pathway	0.0100604	0.0280112	-0.60772	-0.979879	0.979879
	LINC00158	Erk1/Erk2 Mapk Signaling pathway	0.0100671	0.0498826	-0.624533	-0.979866	0.979866
	RP11-515E23.1	ERBB2 in Signal	0.0100719	0.0291971	-0.634789	-0.979856	0.979856
	RP11-417E7.1	Hedgehog (Shh) Pathway	0.0101156	0.050578	-0.710301	-0.979769	0.979769
	LINC00352	TGF beta signaling pathway	0.0101215	0.0506073	-0.606736	-0.979757	0.979757
	CT64	Erk1/Erk2 Mapk Signaling pathway	0.0101266	0.0345044	-0.599929	-0.979747	0.979747
	RP11-423O2.5	Erk1/Erk2 Mapk Signaling pathway	0.0101302	0.0378215	-0.557622	-0.97974	0.97974
	RP11-118F19.1	Hedgehog (Shh) Pathway	0.0101302	0.0506512	-0.683889	-0.97974	0.97974
	RP11-91I20.3	Erk1/Erk2 Mapk Signaling pathway	0.0101351	0.0253378	-0.536248	-0.97973	0.97973
	LINC00102	TGF beta signaling pathway	0.0101351	0.0506757	-0.673834	-0.97973	0.97973
	RP11-44L9.1	TGF beta signaling pathway	0.0101351	0.0506757	-0.670988	-0.97973	0.97973
	RP4-811H24.9	Erk1/Erk2 Mapk Signaling pathway	0.010142	0.0169033	-0.504449	-0.979716	0.979716
	RP11-395L14.4	TGF beta signaling pathway	0.0101781	0.0254453	-0.580166	-0.979644	0.979644
	RP11-706F1.1	ERBB2 in Signal	0.0101833	0.0254582	-0.572038	-0.979633	0.979633
	RP1-249H1.4	TGF beta signaling pathway	0.0102041	0.0510204	-0.627559	-0.979592	0.979592
	RP4-656G21.1	TGF beta signaling pathway	0.0102041	0.0510204	-0.593674	-0.979592	0.979592
	RP11-454K7.3	WNT Signaling Pathway	0.0102041	0.0255102	-0.553021	-0.979592	0.979592
	RP11-523G9.3	Hedgehog (Shh) Pathway	0.0102171	0.0510856	0.772683	0.979566	0.979566
	RP11-473O4.3	WNT Signaling Pathway	0.0102302	0.0239339	0.617268	0.97954	0.97954
	RP11-136C24.2	Erk1/Erk2 Mapk Signaling pathway	0.0102302	0.0294118	-0.540352	-0.97954	0.97954
	AC004448.5	Hedgehog (Shh) Pathway	0.0102339	0.0255848	-0.661683	-0.979532	0.979532
	KB-1410C5.3	TGF beta signaling pathway	0.0102389	0.0511945	-0.66925	-0.979522	0.979522
	CITF22-92A6.1	WNT Signaling Pathway	0.989757	0.989757	0.188553	-0.979513	0.979513
	RP11-335L23.5	Erk1/Erk2 Mapk Signaling pathway	0.010274	0.0255102	-0.544274	-0.979452	0.979452
	RP11-34F13.2	TGF beta signaling pathway	0.0102941	0.0514706	-0.591653	-0.979412	0.979412
	AC018470.4	ERBB2 in Signal	0.010296	0.0514801	-0.588305	-0.979408	0.979408
	CTD-2044J15.1	TGF beta signaling pathway	0.010296	0.02574	-0.596613	-0.979408	0.979408
	LINC00478	Hedgehog (Shh) Pathway	0.0102975	0.0514874	0.775273	0.979405	0.979405
	AC007064.24	Erk1/Erk2 Mapk Signaling pathway	0.0103093	0.0257732	-0.572906	-0.979381	0.979381
	RP11-431M3.1	TGF beta signaling pathway	0.0103093	0.0515464	-0.566798	-0.979381	0.979381
	RP11-267C16.1	TGF beta signaling pathway	0.010327	0.0516351	-0.670698	-0.979346	0.979346
	RP1-69D17.4	TGF beta signaling pathway	0.0103306	0.0516529	0.656291	0.979339	0.979339
	RP11-479J7.1	Erk1/Erk2 Mapk Signaling pathway	0.0103448	0.0517241	-0.612643	-0.97931	0.97931
	LINC00637	TGF beta signaling pathway	0.0103448	0.0517241	-0.663681	-0.97931	0.97931
	CTB-175P5.4	Erk1/Erk2 Mapk Signaling pathway	0.0103448	0.0258621	-0.599665	-0.97931	0.97931
	RP11-373D23.3	WNT Signaling Pathway	0.0103567	0.0258918	0.610219	0.979287	0.979287
	RP11-71N10.1	Hedgehog (Shh) Pathway	0.0103627	0.0518135	-0.661194	-0.979275	0.979275
	RP11-513O17.2	TGF beta signaling pathway	0.0103806	0.0173913	-0.634956	-0.979239	0.979239
	AC010733.4	TGF beta signaling pathway	0.0103986	0.0519931	-0.640476	-0.979203	0.979203
	RP1-74M1.3	Hedgehog (Shh) Pathway	0.0104046	0.0260116	-0.68753	-0.979191	0.979191
	CTA-221G9.7	TGF beta signaling pathway	0.0104167	0.0520833	-0.62574	-0.979167	0.979167
	RP11-513O17.2	ERBB2 in Signal	0.0104348	0.0173913	-0.555138	-0.97913	0.97913
	RP11-6N17.2	Erk1/Erk2 Mapk Signaling pathway	0.0104439	0.0522193	-0.595642	-0.979112	0.979112
	AC051649.6	TGF beta signaling pathway	0.0104478	0.0522388	-0.611045	-0.979104	0.979104
	RP11-439C15.5	Erk1/Erk2 Mapk Signaling pathway	0.010453	0.0261324	-0.53976	-0.979094	0.979094
	RP11-493L12.4	Erk1/Erk2 Mapk Signaling pathway	0.0104651	0.0523256	-0.54719	-0.97907	0.97907
	RP4-781K5.4	Erk1/Erk2 Mapk Signaling pathway	0.0104712	0.026178	-0.518409	-0.979058	0.979058
	RP11-118B18.2	TGF beta signaling pathway	0.0104849	0.0262123	-0.570149	-0.97903	0.97903
	CTB-60B18.10	ERBB2 in Signal	0.0104895	0.0262238	0.58179	0.979021	0.979021
	LINC00113	Hedgehog (Shh) Pathway	0.0104895	0.0131119	-0.627858	-0.979021	0.979021
	RP11-3P22.1	WNT Signaling Pathway	0.0105018	0.0525088	-0.578628	-0.978996	0.978996
	RP11-388C12.1	TGF beta signaling pathway	0.0105042	0.037961	-0.593449	-0.978992	0.978992
	RP11-381K20.5	TGF beta signaling pathway	0.0105042	0.052521	-0.602783	-0.978992	0.978992
	AC016831.7	WNT Signaling Pathway	0.989474	0.989474	0.193886	-0.978947	0.978947
	RP11-855O10.2	TGF beta signaling pathway	0.0105422	0.0293686	-0.640268	-0.978916	0.978916
	AL133245.2	Erk1/Erk2 Mapk Signaling pathway	0.0105422	0.0527108	-0.600563	-0.978916	0.978916
	RP11-12M5.4	Erk1/Erk2 Mapk Signaling pathway	0.0105634	0.0528169	-0.549074	-0.978873	0.978873
	RP11-627G18.4	TGF beta signaling pathway	0.0105634	0.0313059	-0.66644	-0.978873	0.978873
	RP11-367G18.1	Erk1/Erk2 Mapk Signaling pathway	0.010582	0.0529101	0.570389	0.978836	0.978836
	RP11-222A5.1	WNT Signaling Pathway	0.010582	0.0529101	-0.592273	-0.978836	0.978836
	RP11-114J13.1	Erk1/Erk2 Mapk Signaling pathway	0.0105882	0.0246914	-0.538393	-0.978824	0.978824
	RP11-13J8.1	TGF beta signaling pathway	0.0106157	0.0530786	-0.668029	-0.978769	0.978769
	RP11-680F20.4	Erk1/Erk2 Mapk Signaling pathway	0.0106222	0.0531108	-0.536845	-0.978756	0.978756
	RP11-102N12.3	Hedgehog (Shh) Pathway	0.010627	0.053135	0.725833	0.978746	0.978746
	CTD-2251F13.1	Erk1/Erk2 Mapk Signaling pathway	0.0106383	0.0265957	-0.561722	-0.978723	0.978723
	RP11-131K5.2	Erk1/Erk2 Mapk Signaling pathway	0.0106383	0.0265957	-0.56811	-0.978723	0.978723
	RP4-813F11.4	Erk1/Erk2 Mapk Signaling pathway	0.0106383	0.0177305	-0.606043	-0.978723	0.978723
	LINC00687	TGF beta signaling pathway	0.0106545	0.0227273	-0.621186	-0.978691	0.978691
	RP11-562A8.5	WNT Signaling Pathway	0.989343	0.989343	-0.191973	0.978686	0.978686
	RP11-589P10.5	WNT Signaling Pathway	0.0106635	0.0533175	0.601377	0.978673	0.978673
	RP4-753F5.1	TGF beta signaling pathway	0.989336	0.989336	0.21959	-0.978673	0.978673
	LINC00656	TGF beta signaling pathway	0.0106724	0.0533618	-0.692501	-0.978655	0.978655
	RP11-780O17.1	Erk1/Erk2 Mapk Signaling pathway	0.0106762	0.0533808	-0.596149	-0.978648	0.978648
	RP11-189E14.3	Erk1/Erk2 Mapk Signaling pathway	0.989324	0.989324	0.163815	-0.978648	0.978648
	CTC-548K16.1	TGF beta signaling pathway	0.010687	0.035489	-0.595265	-0.978626	0.978626
	AC024560.2	TGF beta signaling pathway	0.0107066	0.0531915	-0.586647	-0.978587	0.978587
	AC011518.1	WNT Signaling Pathway	0.0107198	0.0267994	-0.537275	-0.97856	0.97856
	RP11-116D17.3	TGF beta signaling pathway	0.0107198	0.0367107	-0.644076	-0.97856	0.97856
	RP11-789C1.2	Erk1/Erk2 Mapk Signaling pathway	0.0107239	0.0304878	-0.519507	-0.978552	0.978552
	CTD-2591A6.2	TGF beta signaling pathway	0.0107239	0.0445104	-0.669625	-0.978552	0.978552
	RP11-160E2.19	TGF beta signaling pathway	0.0107271	0.0536353	-0.647694	-0.978546	0.978546
	RP11-1008C21.2	Hedgehog (Shh) Pathway	0.0107399	0.0536993	0.733738	0.97852	0.97852
	CTD-3131K8.2	Hedgehog (Shh) Pathway	0.989247	0.989247	-0.19704	0.978495	0.978495
	RP11-250B2.6	Hedgehog (Shh) Pathway	0.0107527	0.0477707	0.754688	0.978495	0.978495
	RP11-504P24.8	Hedgehog (Shh) Pathway	0.0107527	0.0537634	0.72172	0.978495	0.978495
	RP11-12L8.1	ERBB2 in Signal	0.0107527	0.0268817	-0.578586	-0.978495	0.978495
	LINC00687	ERBB2 in Signal	0.0107527	0.0227273	-0.58719	-0.978495	0.978495
	RP11-259K15.2	Erk1/Erk2 Mapk Signaling pathway	0.0107527	0.0179211	-0.496579	-0.978495	0.978495
	CTD-2206N4.2	TGF beta signaling pathway	0.0107527	0.0537634	-0.588338	-0.978495	0.978495
	KB-1592A4.15	Hedgehog (Shh) Pathway	0.0107784	0.0538922	-0.643197	-0.978443	0.978443
	AC023115.1	Erk1/Erk2 Mapk Signaling pathway	0.0107914	0.0539568	-0.589725	-0.978417	0.978417
	RP11-75L1.1	Hedgehog (Shh) Pathway	0.0107991	0.0539957	-0.629593	-0.978402	0.978402
	CRNDE	Hedgehog (Shh) Pathway	0.0108108	0.0540541	0.777871	0.978378	0.978378
	CTC-523E23.5	TGF beta signaling pathway	0.0108108	0.0540541	-0.643859	-0.978378	0.978378
	RP11-502I4.3	ERBB2 in Signal	0.0108303	0.0201613	-0.55516	-0.978339	0.978339
	RP11-65L3.1	TGF beta signaling pathway	0.0108401	0.0431034	-0.693056	-0.97832	0.97832
	RP11-141B14.1	ERBB2 in Signal	0.989154	0.989154	0.205784	-0.978308	0.978308
	LINC01115	TGF beta signaling pathway	0.98915	0.98915	0.213344	-0.9783	0.9783
	CTA-228A9.3	TGF beta signaling pathway	0.0108499	0.0542495	-0.656305	-0.9783	0.9783
	AC092669.3	Erk1/Erk2 Mapk Signaling pathway	0.0108696	0.0504032	-0.556868	-0.978261	0.978261
	CTD-2544M6.2	Erk1/Erk2 Mapk Signaling pathway	0.0108696	0.0447043	-0.566761	-0.978261	0.978261
	RP11-323C15.2	TGF beta signaling pathway	0.989116	0.989116	-0.199817	0.978231	0.978231
	RP11-308N19.4	ERBB2 in Signal	0.0108844	0.0272109	-0.56525	-0.978231	0.978231
	LINC00846	Erk1/Erk2 Mapk Signaling pathway	0.0108893	0.0544465	-0.561564	-0.978221	0.978221
	MIR2117	ERBB2 in Signal	0.0108893	0.0544465	-0.572482	-0.978221	0.978221
	RP11-286B14.1	TGF beta signaling pathway	0.0108932	0.05	-0.603087	-0.978214	0.978214
	RP1-166H4.2	TGF beta signaling pathway	0.0109091	0.0545455	-0.662297	-0.978182	0.978182
	RP11-214C8.2	TGF beta signaling pathway	0.010929	0.0546448	-0.622517	-0.978142	0.978142
	CTD-2324F15.2	TGF beta signaling pathway	0.0109409	0.0273523	-0.687579	-0.978118	0.978118
	AL589743.1	TGF beta signaling pathway	0.0109489	0.0479042	-0.64389	-0.978102	0.978102
	RP11-148L24.1	Erk1/Erk2 Mapk Signaling pathway	0.0109489	0.0273723	-0.575109	-0.978102	0.978102
	RP11-445P17.3	TGF beta signaling pathway	0.0109589	0.0273973	-0.593364	-0.978082	0.978082
	RP11-264E20.1	WNT Signaling Pathway	0.0109649	0.0274123	-0.61095	-0.97807	0.97807
	RP11-702L6.4	TGF beta signaling pathway	0.010989	0.0549451	-0.672931	-0.978022	0.978022
	RP11-548P2.2	TGF beta signaling pathway	0.010989	0.0274725	-0.686604	-0.978022	0.978022
	AC079305.11	WNT Signaling Pathway	0.0110159	0.0275398	-0.552401	-0.977968	0.977968
	RP11-44F21.5	Hedgehog (Shh) Pathway	0.0110193	0.0550964	0.761231	0.977961	0.977961
	RP11-662M24.1	ERBB2 in Signal	0.0110294	0.02442	-0.548202	-0.977941	0.977941
	CASC14	Erk1/Erk2 Mapk Signaling pathway	0.988971	0.994956	0.228376	-0.977941	0.977941
	RP11-252A24.7	TGF beta signaling pathway	0.0110331	0.0551655	0.756278	0.977934	0.977934
	AF064858.8	TGF beta signaling pathway	0.0110375	0.0551876	-0.591754	-0.977925	0.977925
	RP11-274B21.10	Hedgehog (Shh) Pathway	0.0110565	0.0276413	0.690559	0.977887	0.977887
	RP11-90P13.1	TGF beta signaling pathway	0.988942	0.988942	0.200722	-0.977883	0.977883
	RP11-347J14.8	WNT Signaling Pathway	0.0110619	0.0553097	-0.57436	-0.977876	0.977876
	RP11-276M12.1	ERBB2 in Signal	0.0110619	0.0294985	-0.560276	-0.977876	0.977876
	RP11-1080G15.2	ERBB2 in Signal	0.0110701	0.0271512	-0.549356	-0.97786	0.97786
	LINC00477	TGF beta signaling pathway	0.0110742	0.0495805	-0.637878	-0.977852	0.977852
	RP11-189B4.6	Erk1/Erk2 Mapk Signaling pathway	0.0110803	0.0292398	-0.542002	-0.977839	0.977839
	LINC00665	Hedgehog (Shh) Pathway	0.0110906	0.0554529	0.705488	0.977819	0.977819
	RP11-325I22.2	TGF beta signaling pathway	0.0110906	0.0554529	-0.637157	-0.977819	0.977819
	RP11-74M11.2	ERBB2 in Signal	0.0110935	0.0232558	-0.537438	-0.977813	0.977813
	HCG11	TGF beta signaling pathway	0.988901	0.988901	0.227082	-0.977802	0.977802
	RP11-86H7.7	WNT Signaling Pathway	0.988889	0.988889	0.186718	-0.977778	0.977778
	LINC00707	TGF beta signaling pathway	0.0111111	0.0277778	-0.583412	-0.977778	0.977778
	RP11-16E12.1	Erk1/Erk2 Mapk Signaling pathway	0.0111111	0.0240385	-0.532166	-0.977778	0.977778
	RP11-1246C19.1	TGF beta signaling pathway	0.0111317	0.0281955	-0.617744	-0.977737	0.977737
	RP11-23E10.2	ERBB2 in Signal	0.0111359	0.0382932	-0.599787	-0.977728	0.977728
	XXbac-B476C20.17	ERBB2 in Signal	0.0111465	0.0557325	-0.569885	-0.977707	0.977707
	RP11-79P5.9	Hedgehog (Shh) Pathway	0.0111524	0.0557621	0.698703	0.977695	0.977695
	AC009492.1	TGF beta signaling pathway	0.0111524	0.0557621	-0.705436	-0.977695	0.977695
	AC007228.9	WNT Signaling Pathway	0.0111675	0.0558376	0.598696	0.977665	0.977665
	CTD-2536I1.1	TGF beta signaling pathway	0.988827	0.988827	0.203986	-0.977654	0.977654
	RP11-211G3.2	TGF beta signaling pathway	0.0111789	0.0328615	0.671912	0.977642	0.977642
	RPS10P7	TGF beta signaling pathway	0.011194	0.0559701	-0.688328	-0.977612	0.977612
	RP11-22A3.2	ERBB2 in Signal	0.0112045	0.0318878	-0.524319	-0.977591	0.977591
	RP11-702F3.3	Erk1/Erk2 Mapk Signaling pathway	0.0112108	0.0560538	-0.613794	-0.977578	0.977578
	AC007131.1	Erk1/Erk2 Mapk Signaling pathway	0.011215	0.0280374	-0.551057	-0.97757	0.97757
	LINC00312	Hedgehog (Shh) Pathway	0.011236	0.0561798	0.7249	0.977528	0.977528
	RP4-794H19.1	TGF beta signaling pathway	0.011236	0.0561798	-0.649641	-0.977528	0.977528
	LINC01016	TGF beta signaling pathway	0.011236	0.0561798	-0.684922	-0.977528	0.977528
	RP11-118K6.3	TGF beta signaling pathway	0.011236	0.0280899	-0.617953	-0.977528	0.977528
	RP11-152P17.3	TGF beta signaling pathway	0.011254	0.028135	-0.573995	-0.977492	0.977492
	RP11-119J18.1	Hedgehog (Shh) Pathway	0.0112613	0.0563063	0.689936	0.977477	0.977477
	MIR219-2	Erk1/Erk2 Mapk Signaling pathway	0.0112676	0.0502513	-0.576703	-0.977465	0.977465
	RP11-461L13.4	TGF beta signaling pathway	0.0112782	0.056391	-0.613591	-0.977444	0.977444
	RP11-1246C19.1	Erk1/Erk2 Mapk Signaling pathway	0.0112782	0.0281955	-0.562164	-0.977444	0.977444
	RP11-327I22.5	ERBB2 in Signal	0.0112835	0.0357143	-0.561632	-0.977433	0.977433
	GS1-166A23.2	TGF beta signaling pathway	0.988701	0.988701	0.22183	-0.977401	0.977401
	CTC-436P18.3	TGF beta signaling pathway	0.0113086	0.0282714	-0.597192	-0.977383	0.977383
	RP11-100L22.3	TGF beta signaling pathway	0.0113086	0.0329489	-0.590711	-0.977383	0.977383
	RP11-120M18.5	TGF beta signaling pathway	0.0113208	0.0566038	0.633066	0.977358	0.977358
	RP11-379F4.7	TGF beta signaling pathway	0.0113208	0.0566038	0.636509	0.977358	0.977358
	RP11-173D14.3	Erk1/Erk2 Mapk Signaling pathway	0.0113269	0.0283172	-0.580521	-0.977346	0.977346
	RP11-112L6.3	TGF beta signaling pathway	0.0113402	0.056701	-0.661949	-0.97732	0.97732
	RP11-386B13.3	WNT Signaling Pathway	0.0113402	0.056701	-0.594227	-0.97732	0.97732
	RP11-398G24.2	Erk1/Erk2 Mapk Signaling pathway	0.0113422	0.0283554	-0.604007	-0.977316	0.977316
	RP11-408H1.3	TGF beta signaling pathway	0.0113452	0.03125	-0.607283	-0.97731	0.97731
	RP11-756P10.2	Erk1/Erk2 Mapk Signaling pathway	0.0113475	0.0567376	-0.581487	-0.977305	0.977305
	LINC00032	Hedgehog (Shh) Pathway	0.0113493	0.0567465	0.693488	0.977301	0.977301
	AC005618.6	TGF beta signaling pathway	0.988636	0.988636	-0.176119	0.977273	0.977273
	CTD-2270L9.4	TGF beta signaling pathway	0.0113636	0.0568182	-0.602504	-0.977273	0.977273
	AL035610.2	TGF beta signaling pathway	0.011396	0.0569801	-0.653243	-0.977208	0.977208
	AL163953.2	TGF beta signaling pathway	0.0114007	0.0354331	-0.656694	-0.977199	0.977199
	RP11-482M8.1	Erk1/Erk2 Mapk Signaling pathway	0.0114068	0.0214663	-0.54856	-0.977186	0.977186
	RP11-879F14.1	ERBB2 in Signal	0.0114068	0.0190114	-0.55413	-0.977186	0.977186
	RP11-177J6.1	ERBB2 in Signal	0.0114068	0.021645	-0.542253	-0.977186	0.977186
	AC010525.7	TGF beta signaling pathway	0.0114155	0.0570776	0.674676	0.977169	0.977169
	RP3-462E2.3	Erk1/Erk2 Mapk Signaling pathway	0.988584	0.988584	0.224877	-0.977169	0.977169
	RP11-496H1.2	ERBB2 in Signal	0.0114155	0.0285388	-0.554232	-0.977169	0.977169
	RP11-744K17.2	WNT Signaling Pathway	0.0114213	0.0571066	-0.563192	-0.977157	0.977157
	RP11-284G10.1	ERBB2 in Signal	0.0114286	0.0190476	-0.55164	-0.977143	0.977143
	AC007317.1	TGF beta signaling pathway	0.0114286	0.0285714	-0.59332	-0.977143	0.977143
	RP11-395I6.2	WNT Signaling Pathway	0.0114345	0.0571726	-0.586938	-0.977131	0.977131
	RP11-212D3.4	Erk1/Erk2 Mapk Signaling pathway	0.0114613	0.0286533	-0.543652	-0.977077	0.977077
	RP11-227G15.2	Erk1/Erk2 Mapk Signaling pathway	0.0114679	0.0573394	-0.558829	-0.977064	0.977064
	RP11-380D23.2	Hedgehog (Shh) Pathway	0.0114943	0.0574713	0.755791	0.977011	0.977011
	RP11-314C9.2	WNT Signaling Pathway	0.988506	0.988506	-0.232535	0.977011	0.977011
	RP11-463J17.1	TGF beta signaling pathway	0.0114943	0.0321543	-0.621403	-0.977011	0.977011
	RP11-255C15.3	Erk1/Erk2 Mapk Signaling pathway	0.0114943	0.0287356	-0.564199	-0.977011	0.977011
	LINC00663	Erk1/Erk2 Mapk Signaling pathway	0.0114943	0.0574713	-0.515482	-0.977011	0.977011
	RP11-731D1.4	TGF beta signaling pathway	0.0114943	0.0287356	-0.664857	-0.977011	0.977011
	CTC-462L7.1	Hedgehog (Shh) Pathway	0.0115063	0.0575314	0.767372	0.976987	0.976987
	RP11-439L8.4	TGF beta signaling pathway	0.0115163	0.0501002	-0.632965	-0.976967	0.976967
	RP11-314C16.1	Erk1/Erk2 Mapk Signaling pathway	0.98847	0.98847	0.179307	-0.976939	0.976939
	RP11-418J17.3	Erk1/Erk2 Mapk Signaling pathway	0.0115321	0.0288303	-0.544496	-0.976936	0.976936
	RP11-739N10.1	ERBB2 in Signal	0.0115321	0.0576606	-0.595799	-0.976936	0.976936
	RP11-57A19.5	TGF beta signaling pathway	0.011544	0.0577201	-0.623569	-0.976912	0.976912
	AC007392.3	ERBB2 in Signal	0.0115607	0.0431862	-0.622269	-0.976879	0.976879
	MIR145	WNT Signaling Pathway	0.988399	0.988399	0.180419	-0.976798	0.976798
	LINC00964	TGF beta signaling pathway	0.0116279	0.0581395	-0.65261	-0.976744	0.976744
	RP11-243A14.1	Erk1/Erk2 Mapk Signaling pathway	0.0116279	0.0290698	-0.565896	-0.976744	0.976744
	AC133680.1	Hedgehog (Shh) Pathway	0.0116448	0.0582242	0.742263	0.97671	0.97671
	RP11-2H3.6	TGF beta signaling pathway	0.988321	0.988321	0.211638	-0.976642	0.976642
	RP11-271M24.2	Erk1/Erk2 Mapk Signaling pathway	0.0116861	0.0194769	-0.527386	-0.976628	0.976628
	RP11-189B4.6	Hedgehog (Shh) Pathway	0.0116959	0.0292398	-0.666514	-0.976608	0.976608
	FAM225B	TGF beta signaling pathway	0.0117035	0.0585176	-0.636624	-0.976593	0.976593
	AP000704.5	ERBB2 in Signal	0.0117057	0.0585284	-0.57457	-0.976589	0.976589
	RP11-383C5.3	Erk1/Erk2 Mapk Signaling pathway	0.0117096	0.0456053	-0.568289	-0.976581	0.976581
	RP11-96B5.4	TGF beta signaling pathway	0.0117188	0.0292969	-0.575065	-0.976562	0.976562
	RP11-540K16.1	WNT Signaling Pathway	0.0117271	0.0586354	-0.586517	-0.976546	0.976546
	RP11-11N5.1	Erk1/Erk2 Mapk Signaling pathway	0.0117302	0.0405007	-0.573163	-0.97654	0.97654
	RP11-855O10.2	ERBB2 in Signal	0.0117474	0.0293686	-0.591619	-0.976505	0.976505
	CTD-2142D14.1	ERBB2 in Signal	0.0117493	0.0587467	-0.574844	-0.976501	0.976501
	RP11-513G11.4	TGF beta signaling pathway	0.0117647	0.0294118	-0.576013	-0.976471	0.976471
	RP11-136C24.2	TGF beta signaling pathway	0.0117647	0.0294118	-0.636222	-0.976471	0.976471
	AC016626.2	ERBB2 in Signal	0.0117647	0.0336022	-0.552296	-0.976471	0.976471
	RP11-253M7.4	TGF beta signaling pathway	0.0117925	0.0589623	-0.629472	-0.976415	0.976415
	RP1-90L6.2	Hedgehog (Shh) Pathway	0.988189	0.988189	-0.221995	0.976378	0.976378
	RP11-710E1.2	Hedgehog (Shh) Pathway	0.011811	0.0590551	0.763612	0.976378	0.976378
	RP11-99H8.1	Hedgehog (Shh) Pathway	0.0118265	0.0295664	-0.648175	-0.976347	0.976347
	CTD-2044J15.2	TGF beta signaling pathway	0.0118483	0.0316456	-0.578206	-0.976303	0.976303
	LINC00384	Hedgehog (Shh) Pathway	0.0118577	0.0296443	-0.63446	-0.976285	0.976285
	LINC00967	TGF beta signaling pathway	0.0118644	0.0566202	-0.647756	-0.976271	0.976271
	RP1-7G5.6	ERBB2 in Signal	0.0118846	0.0383959	-0.61261	-0.976231	0.976231
	RP11-1223D19.1	TGF beta signaling pathway	0.0119048	0.0595238	0.635046	0.97619	0.97619
	RP11-108K3.1	ERBB2 in Signal	0.0119048	0.0463744	-0.610492	-0.97619	0.97619
	RP11-2E11.5	TGF beta signaling pathway	0.0119048	0.0297619	-0.56006	-0.97619	0.97619
	RP11-83B20.1	Hedgehog (Shh) Pathway	0.0119225	0.0596125	0.714642	0.976155	0.976155
	RP11-16L9.2	TGF beta signaling pathway	0.0119284	0.0548902	-0.610311	-0.976143	0.976143
	AF015262.2	TGF beta signaling pathway	0.0119332	0.0596659	-0.64623	-0.976134	0.976134
	LINC00987	TGF beta signaling pathway	0.988055	0.995017	0.209641	-0.976109	0.976109
	RP4-726F1.1	TGF beta signaling pathway	0.0119474	0.0556218	-0.599409	-0.976105	0.976105
	AC007126.1	TGF beta signaling pathway	0.011976	0.0368421	-0.625821	-0.976048	0.976048
	RP11-527F13.1	Hedgehog (Shh) Pathway	0.0119863	0.0599315	0.690176	0.976027	0.976027
	RP11-384J4.2	TGF beta signaling pathway	0.0119863	0.0599315	-0.653877	-0.976027	0.976027
	RP11-761N21.1	ERBB2 in Signal	0.011994	0.05997	-0.574228	-0.976012	0.976012
	AP000459.7	ERBB2 in Signal	0.012	0.06	-0.575676	-0.976	0.976
	RP11-114J13.1	WNT Signaling Pathway	0.0120048	0.0246914	-0.57003	-0.97599	0.97599
	RP11-109D9.4	TGF beta signaling pathway	0.0120048	0.030012	-0.587313	-0.97599	0.97599
	RP13-192B19.2	Erk1/Erk2 Mapk Signaling pathway	0.012012	0.0600601	-0.494979	-0.975976	0.975976
	LINC01048	WNT Signaling Pathway	0.0120482	0.0280449	-0.58207	-0.975904	0.975904
	CTD-3138F19.1	Hedgehog (Shh) Pathway	0.0120724	0.0150905	-0.572498	-0.975855	0.975855
	RP11-561B11.6	TGF beta signaling pathway	0.0120724	0.0301811	-0.618597	-0.975855	0.975855
	RP11-817O13.8	WNT Signaling Pathway	0.0120846	0.060423	0.632251	0.975831	0.975831
	RP5-1139I1.1	TGF beta signaling pathway	0.0120898	0.0604491	-0.673499	-0.97582	0.97582
	RP11-733O18.1	Hedgehog (Shh) Pathway	0.0120968	0.0604839	-0.726916	-0.975806	0.975806
	RP11-502I4.3	Erk1/Erk2 Mapk Signaling pathway	0.0120968	0.0201613	-0.53675	-0.975806	0.975806
	RP11-663N22.1	TGF beta signaling pathway	0.0121065	0.0605327	-0.629522	-0.975787	0.975787
	RP11-290F24.6	Hedgehog (Shh) Pathway	0.0121131	0.0605653	0.685943	0.975774	0.975774
	PCAT1	TGF beta signaling pathway	0.0121359	0.0575448	-0.594814	-0.975728	0.975728
	RP11-521O16.2	TGF beta signaling pathway	0.0121457	0.0607287	-0.632185	-0.975709	0.975709
	RP4-704D21.2	Erk1/Erk2 Mapk Signaling pathway	0.0121581	0.0303951	-0.583695	-0.975684	0.975684
	RP11-383M4.6	TGF beta signaling pathway	0.0121581	0.0607903	-0.579689	-0.975684	0.975684
	RP11-498C9.15	Hedgehog (Shh) Pathway	0.0121681	0.0482833	0.719372	0.975664	0.975664
	RP1-315G1.3	TGF beta signaling pathway	0.0121704	0.0608519	0.700245	0.975659	0.975659
	RP5-998N21.4	Hedgehog (Shh) Pathway	0.0121766	0.0608828	-0.687221	-0.975647	0.975647
	RP11-13K12.2	TGF beta signaling pathway	0.0121786	0.0608931	-0.680728	-0.975643	0.975643
	LINC00310	Erk1/Erk2 Mapk Signaling pathway	0.0121951	0.0304878	-0.573758	-0.97561	0.97561
	RP11-789C1.2	TGF beta signaling pathway	0.0121951	0.0304878	-0.58905	-0.97561	0.97561
	LINC00906	Hedgehog (Shh) Pathway	0.0121951	0.0356506	-0.637391	-0.97561	0.97561
	RP11-493E12.1	TGF beta signaling pathway	0.0121951	0.0609756	-0.674293	-0.97561	0.97561
	RP11-560J1.2	TGF beta signaling pathway	0.0122249	0.0490196	-0.594644	-0.97555	0.97555
	RP11-1018N14.2	Erk1/Erk2 Mapk Signaling pathway	0.0122378	0.0383305	-0.593853	-0.975524	0.975524
	CTD-3032H12.1	Erk1/Erk2 Mapk Signaling pathway	0.0122378	0.0412088	-0.614551	-0.975524	0.975524
	RP11-6N13.1	TGF beta signaling pathway	0.0122616	0.0613079	-0.571626	-0.975477	0.975477
	CTC-543D15.3	TGF beta signaling pathway	0.0122616	0.0613079	-0.623134	-0.975477	0.975477
	RP11-152L7.2	Hedgehog (Shh) Pathway	0.98773	0.98773	-0.224754	0.97546	0.97546
	RP11-225B17.2	TGF beta signaling pathway	0.0122825	0.0614125	0.685909	0.975435	0.975435
	RP11-799P8.1	WNT Signaling Pathway	0.012285	0.0307125	-0.555037	-0.97543	0.97543
	RP11-798L4.1	Erk1/Erk2 Mapk Signaling pathway	0.0122951	0.0357143	-0.594429	-0.97541	0.97541
	RP11-255G12.2	Erk1/Erk2 Mapk Signaling pathway	0.0122951	0.0307377	-0.553044	-0.97541	0.97541
	RP5-945F2.3	WNT Signaling Pathway	0.0123077	0.0615385	-0.607184	-0.975385	0.975385
	RP11-357F12.1	TGF beta signaling pathway	0.0123153	0.0615764	-0.617113	-0.975369	0.975369
	CTD-2306M5.1	Erk1/Erk2 Mapk Signaling pathway	0.0123457	0.0617284	-0.555961	-0.975309	0.975309
	RP11-311F12.1	ERBB2 in Signal	0.0123457	0.0205761	-0.568813	-0.975309	0.975309
	RP11-1277A3.3	Erk1/Erk2 Mapk Signaling pathway	0.0123457	0.0545852	-0.523908	-0.975309	0.975309
	CTB-1I21.1	TGF beta signaling pathway	0.0123609	0.0309023	-0.588806	-0.975278	0.975278
	RP11-69C17.3	ERBB2 in Signal	0.0123648	0.0618238	-0.555175	-0.97527	0.97527
	RP11-398A8.4	TGF beta signaling pathway	0.0123839	0.0619195	-0.67537	-0.975232	0.975232
	RP4-798A10.7	Erk1/Erk2 Mapk Signaling pathway	0.0123967	0.0309917	-0.58846	-0.975207	0.975207
	CTC-321K16.4	Erk1/Erk2 Mapk Signaling pathway	0.0124334	0.0310835	-0.612072	-0.975133	0.975133
	RP11-254F19.3	TGF beta signaling pathway	0.0124334	0.062167	-0.665785	-0.975133	0.975133
	RP11-55K22.5	Hedgehog (Shh) Pathway	0.987562	0.987562	0.204546	-0.975124	0.975124
	RP11-673E1.1	Erk1/Erk2 Mapk Signaling pathway	0.0124417	0.0509404	-0.542821	-0.975117	0.975117
	RP11-152L7.2	TGF beta signaling pathway	0.0124481	0.0622407	-0.64746	-0.975104	0.975104
	RP11-95O2.1	Hedgehog (Shh) Pathway	0.0124533	0.0622665	0.747859	0.975093	0.975093
	AC018799.1	Hedgehog (Shh) Pathway	0.0124688	0.0311721	-0.655696	-0.975062	0.975062
	RP11-674P19.2	Hedgehog (Shh) Pathway	0.0124688	0.0623441	-0.704295	-0.975062	0.975062
	RP11-266K4.9	TGF beta signaling pathway	0.0124777	0.0623886	-0.66876	-0.975045	0.975045
	LINC00907	Erk1/Erk2 Mapk Signaling pathway	0.0124805	0.0624025	-0.583264	-0.975039	0.975039
	AP001626.1	Erk1/Erk2 Mapk Signaling pathway	0.0125	0.0625	-0.576934	-0.975	0.975
	RP11-627G18.4	Erk1/Erk2 Mapk Signaling pathway	0.0125224	0.0313059	-0.569583	-0.974955	0.974955
	RP11-111M22.3	TGF beta signaling pathway	0.0125313	0.0626566	-0.626091	-0.974937	0.974937
	CTA-989H11.1	TGF beta signaling pathway	0.987448	0.987448	0.203349	-0.974895	0.974895
	RP11-332H14.2	Hedgehog (Shh) Pathway	0.0125571	0.0627854	0.728296	0.974886	0.974886
	RP11-324I22.2	TGF beta signaling pathway	0.0125589	0.0627943	-0.568002	-0.974882	0.974882
	AC079466.1	Hedgehog (Shh) Pathway	0.987441	0.987441	0.230798	-0.974882	0.974882
	RP11-324P9.1	WNT Signaling Pathway	0.0125654	0.0628272	-0.601514	-0.974869	0.974869
	AC007250.4	Erk1/Erk2 Mapk Signaling pathway	0.0125673	0.0314183	-0.590429	-0.974865	0.974865
	LINC00971	Erk1/Erk2 Mapk Signaling pathway	0.0125786	0.0472292	-0.54802	-0.974843	0.974843
	AC019186.1	TGF beta signaling pathway	0.0125918	0.0629591	0.674463	0.974816	0.974816
	GAS6-AS2	Hedgehog (Shh) Pathway	0.0126126	0.0273224	-0.620371	-0.974775	0.974775
	RP11-127O4.3	ERBB2 in Signal	0.0126292	0.0631458	-0.595264	-0.974742	0.974742
	CTA-217C2.1	TGF beta signaling pathway	0.0126582	0.0200535	-0.566656	-0.974684	0.974684
	CTD-2044J15.2	Erk1/Erk2 Mapk Signaling pathway	0.0126582	0.0316456	-0.519189	-0.974684	0.974684
	RP11-158H5.7	Hedgehog (Shh) Pathway	0.0126743	0.0633714	0.715659	0.974651	0.974651
	CPEB2-AS1	ERBB2 in Signal	0.0126984	0.021164	-0.584572	-0.974603	0.974603
	CTD-2001C12.1	Erk1/Erk2 Mapk Signaling pathway	0.0126984	0.031746	-0.566097	-0.974603	0.974603
	RP11-430H10.2	TGF beta signaling pathway	0.0126984	0.0634921	-0.637858	-0.974603	0.974603
	SNORD3B-2	WNT Signaling Pathway	0.0127253	0.0318134	0.607494	0.974549	0.974549
	RP11-55K22.5	Erk1/Erk2 Mapk Signaling pathway	0.0127389	0.0318471	-0.576627	-0.974522	0.974522
	RP11-22A3.2	TGF beta signaling pathway	0.0127551	0.0318878	-0.56773	-0.97449	0.97449
	AC003005.2	Erk1/Erk2 Mapk Signaling pathway	0.0127551	0.0318878	-0.572494	-0.97449	0.97449
	CTD-2207A17.1	WNT Signaling Pathway	0.012766	0.0638298	-0.538346	-0.974468	0.974468
	LINC00870	ERBB2 in Signal	0.0127737	0.0212895	-0.544188	-0.974453	0.974453
	RP11-1C8.6	Erk1/Erk2 Mapk Signaling pathway	0.987212	0.987212	-0.175195	0.974425	0.974425
	RP5-888M10.2	ERBB2 in Signal	0.0128205	0.044757	-0.522716	-0.974359	0.974359
	RP11-362F19.1	Hedgehog (Shh) Pathway	0.0128205	0.0641026	-0.693965	-0.974359	0.974359
	LINC00564	Erk1/Erk2 Mapk Signaling pathway	0.0128205	0.0469729	-0.52635	-0.974359	0.974359
	RP3-425P12.1	TGF beta signaling pathway	0.012848	0.0522042	-0.557157	-0.974304	0.974304
	RP11-463J17.1	Erk1/Erk2 Mapk Signaling pathway	0.0128617	0.0321543	-0.528023	-0.974277	0.974277
	RP11-469N6.3	TGF beta signaling pathway	0.0128617	0.0643087	-0.60395	-0.974277	0.974277
	RP11-219E7.3	Erk1/Erk2 Mapk Signaling pathway	0.0128866	0.0322165	-0.516007	-0.974227	0.974227
	GS1-179L18.1	ERBB2 in Signal	0.0128894	0.0644468	-0.601249	-0.974221	0.974221
	RP11-338H14.1	TGF beta signaling pathway	0.0128913	0.0564972	-0.620338	-0.974217	0.974217
	RP11-616L12.1	TGF beta signaling pathway	0.0128913	0.0562852	-0.675784	-0.974217	0.974217
	RP11-1055B8.2	Erk1/Erk2 Mapk Signaling pathway	0.012894	0.032235	-0.611725	-0.974212	0.974212
	CTA-373H7.7	TGF beta signaling pathway	0.987097	0.987097	-0.180796	0.974194	0.974194
	RP11-735B13.2	TGF beta signaling pathway	0.0129032	0.0496689	-0.611744	-0.974194	0.974194
	AC083843.2	TGF beta signaling pathway	0.0129032	0.0645161	-0.600049	-0.974194	0.974194
	RP11-462G2.1	WNT Signaling Pathway	0.0129125	0.0246914	-0.53813	-0.974175	0.974175
	RP11-95P2.1	TGF beta signaling pathway	0.0129125	0.0645624	-0.653722	-0.974175	0.974175
	GS1-124K5.3	Hedgehog (Shh) Pathway	0.0129412	0.0647059	0.737256	0.974118	0.974118
	AC009120.4	TGF beta signaling pathway	0.987041	0.987041	0.21256	-0.974082	0.974082
	RP11-506N2.1	TGF beta signaling pathway	0.012963	0.0648148	-0.683914	-0.974074	0.974074
	CTD-2515H24.4	Hedgehog (Shh) Pathway	0.0129683	0.0648415	0.717322	0.974063	0.974063
	C11orf95	TGF beta signaling pathway	0.0129717	0.0648585	0.591001	0.974057	0.974057
	CTD-2515C13.2	TGF beta signaling pathway	0.0129717	0.0324292	-0.582168	-0.974057	0.974057
	U91328.20	ERBB2 in Signal	0.012987	0.0218887	0.582891	0.974026	0.974026
	JPX	TGF beta signaling pathway	0.012987	0.062963	-0.608406	-0.974026	0.974026
	RP11-177J6.1	Hedgehog (Shh) Pathway	0.012987	0.021645	-0.587116	-0.974026	0.974026
	RP11-320G24.1	TGF beta signaling pathway	0.0130112	0.0650558	-0.633446	-0.973978	0.973978
	RP11-299H21.1	TGF beta signaling pathway	0.0130112	0.0650558	-0.641109	-0.973978	0.973978
	LINC00925	ERBB2 in Signal	0.986985	0.986985	0.243734	-0.97397	0.97397
	RP11-325L7.2	Hedgehog (Shh) Pathway	0.0130208	0.0325521	-0.6732	-0.973958	0.973958
	RP11-297M9.2	TGF beta signaling pathway	0.0130208	0.0651042	-0.588338	-0.973958	0.973958
	LINC00838	TGF beta signaling pathway	0.0130332	0.0357815	-0.58073	-0.973934	0.973934
	RP5-1063M23.1	Hedgehog (Shh) Pathway	0.986965	0.986965	-0.203662	0.973929	0.973929
	AL163953.3	Erk1/Erk2 Mapk Signaling pathway	0.0130435	0.0413223	-0.567395	-0.973913	0.973913
	RP11-14O19.2	TGF beta signaling pathway	0.0130435	0.0652174	-0.643469	-0.973913	0.973913
	CASC7	WNT Signaling Pathway	0.0130522	0.0326305	0.714365	0.973896	0.973896
	RP11-883A18.3	WNT Signaling Pathway	0.986928	0.986928	0.216276	-0.973856	0.973856
	RP11-383I23.2	TGF beta signaling pathway	0.0130841	0.0654206	-0.628226	-0.973832	0.973832
	RP11-467L20.10	TGF beta signaling pathway	0.0130862	0.0485961	-0.61779	-0.973828	0.973828
	RP11-382B18.4	WNT Signaling Pathway	0.0130952	0.0654762	-0.556127	-0.97381	0.97381
	RP5-1112F19.2	Erk1/Erk2 Mapk Signaling pathway	0.0131148	0.0655738	-0.55557	-0.97377	0.97377
	U91328.20	TGF beta signaling pathway	0.0131332	0.0218887	0.628197	0.973734	0.973734
	RP11-422J15.1	TGF beta signaling pathway	0.0131435	0.0657174	-0.590424	-0.973713	0.973713
	RP11-211G3.2	WNT Signaling Pathway	0.0131446	0.0328615	0.635128	0.973711	0.973711
	LINC00488	TGF beta signaling pathway	0.0131579	0.0657895	-0.675608	-0.973684	0.973684
	RP11-46H11.3	TGF beta signaling pathway	0.0131579	0.0657895	-0.661672	-0.973684	0.973684
	RP11-314O13.1	TGF beta signaling pathway	0.0131579	0.0403226	-0.652646	-0.973684	0.973684
	RP11-100L22.3	ERBB2 in Signal	0.0131796	0.0329489	-0.526789	-0.973641	0.973641
	RP11-168E17.1	WNT Signaling Pathway	0.0131846	0.0659229	-0.612051	-0.973631	0.973631
	RP11-436K8.1	TGF beta signaling pathway	0.0131926	0.0356125	-0.661912	-0.973615	0.973615
	RP11-538D16.2	TGF beta signaling pathway	0.0132013	0.0660066	-0.646769	-0.973597	0.973597
	AL133493.2	Hedgehog (Shh) Pathway	0.0132159	0.0660793	0.730276	0.973568	0.973568
	AP000318.2	Hedgehog (Shh) Pathway	0.986767	0.986767	-0.231341	0.973535	0.973535
	RP11-1000B6.5	WNT Signaling Pathway	0.986765	0.986765	0.195198	-0.973529	0.973529
	RP11-206L10.2	TGF beta signaling pathway	0.013245	0.0331126	0.692095	0.97351	0.97351
	PCGEM1	TGF beta signaling pathway	0.013245	0.0397583	-0.572472	-0.97351	0.97351
	RP11-513G11.2	TGF beta signaling pathway	0.013245	0.0331126	-0.588045	-0.97351	0.97351
	RP3-462E2.3	TGF beta signaling pathway	0.986747	0.988584	0.225726	-0.973494	0.973494
	XX-C2158C6.3	WNT Signaling Pathway	0.0132653	0.0663265	-0.619649	-0.973469	0.973469
	RP11-173M1.8	Erk1/Erk2 Mapk Signaling pathway	0.986731	0.986731	0.209687	-0.973462	0.973462
	RP11-609N14.1	TGF beta signaling pathway	0.0132827	0.0664137	-0.686387	-0.973435	0.973435
	RP11-554E23.2	TGF beta signaling pathway	0.0132924	0.0664622	-0.630476	-0.973415	0.973415
	RP11-879F14.3	TGF beta signaling pathway	0.013308	0.03327	-0.560197	-0.973384	0.973384
	RP1-81D8.3	TGF beta signaling pathway	0.0133333	0.0222222	0.572297	0.973333	0.973333
	RP11-83M16.6	Hedgehog (Shh) Pathway	0.0133333	0.0666667	0.687608	0.973333	0.973333
	LINC00939	Erk1/Erk2 Mapk Signaling pathway	0.0133333	0.0480769	-0.580125	-0.973333	0.973333
	RP11-142I20.1	TGF beta signaling pathway	0.0133333	0.0367107	-0.567561	-0.973333	0.973333
	RP5-978I12.1	WNT Signaling Pathway	0.0133495	0.0667476	-0.570017	-0.973301	0.973301
	ZNF582-AS1	WNT Signaling Pathway	0.98665	0.98665	0.20646	-0.973301	0.973301
	RP11-129M6.1	TGF beta signaling pathway	0.0133556	0.066778	-0.628793	-0.973289	0.973289
	AC016735.2	TGF beta signaling pathway	0.0133588	0.0650558	-0.617551	-0.973282	0.973282
	RP11-563J2.2	WNT Signaling Pathway	0.986618	0.986618	0.195721	-0.973236	0.973236
	RP11-44N12.2	Erk1/Erk2 Mapk Signaling pathway	0.013382	0.033455	-0.548404	-0.973236	0.973236
	RP11-374M1.4	TGF beta signaling pathway	0.0133843	0.0669216	-0.586974	-0.973231	0.973231
	RP11-509A17.3	WNT Signaling Pathway	0.0133883	0.0334706	-0.596879	-0.973223	0.973223
	RP11-886D15.1	Erk1/Erk2 Mapk Signaling pathway	0.0134003	0.0670017	-0.606996	-0.973199	0.973199
	RP11-2H8.2	WNT Signaling Pathway	0.0134128	0.0425296	0.576652	0.973174	0.973174
	AC096559.1	Hedgehog (Shh) Pathway	0.0134228	0.0671141	-0.63554	-0.973154	0.973154
	RP11-344A16.2	Erk1/Erk2 Mapk Signaling pathway	0.0134228	0.0671141	-0.528732	-0.973154	0.973154
	RP11-439C15.4	TGF beta signaling pathway	0.0134409	0.0672043	-0.596849	-0.973118	0.973118
	AC016626.2	TGF beta signaling pathway	0.0134409	0.0336022	-0.583644	-0.973118	0.973118
	RP11-278L15.2	ERBB2 in Signal	0.0134454	0.0385274	-0.555154	-0.973109	0.973109
	RP11-395P13.6	TGF beta signaling pathway	0.0134529	0.0672646	-0.633618	-0.973094	0.973094
	RP11-463O12.3	Erk1/Erk2 Mapk Signaling pathway	0.0134715	0.0673575	0.606607	0.973057	0.973057
	RP11-701H24.3	Hedgehog (Shh) Pathway	0.0134731	0.0673653	0.764782	0.973054	0.973054
	RP11-594N15.2	ERBB2 in Signal	0.986515	0.986515	0.224326	-0.973029	0.973029
	RP11-445O3.1	Erk1/Erk2 Mapk Signaling pathway	0.0135135	0.0265453	-0.534845	-0.972973	0.972973
	U91319.1	Erk1/Erk2 Mapk Signaling pathway	0.0135135	0.0337838	-0.54531	-0.972973	0.972973
	RP11-513O17.3	Erk1/Erk2 Mapk Signaling pathway	0.0135301	0.0676507	-0.617636	-0.97294	0.97294
	RP1-97G4.1	Hedgehog (Shh) Pathway	0.0135318	0.067659	0.772514	0.972936	0.972936
	RP11-1007O24.2	WNT Signaling Pathway	0.986456	0.986456	-0.227274	0.972912	0.972912
	RP11-98L5.2	Hedgehog (Shh) Pathway	0.0135501	0.0677507	-0.671115	-0.9729	0.9729
	RP11-1000B6.5	Hedgehog (Shh) Pathway	0.0135542	0.0677711	0.638047	0.972892	0.972892
	RP11-70P17.1	ERBB2 in Signal	0.986441	0.993392	0.229258	-0.972881	0.972881
	RP11-680F20.10	TGF beta signaling pathway	0.0135659	0.0678295	-0.672321	-0.972868	0.972868
	AC104820.2	Hedgehog (Shh) Pathway	0.0136054	0.0680272	-0.703081	-0.972789	0.972789
	LINC01102	Erk1/Erk2 Mapk Signaling pathway	0.0136054	0.0419287	-0.543382	-0.972789	0.972789
	AC015849.16	TGF beta signaling pathway	0.0136054	0.0680272	-0.681181	-0.972789	0.972789
	RP11-108L7.15	ERBB2 in Signal	0.986386	0.986386	-0.213555	0.972772	0.972772
	AP000477.3	TGF beta signaling pathway	0.0136187	0.0340467	-0.566297	-0.972763	0.972763
	RP11-542M13.3	WNT Signaling Pathway	0.0136209	0.0340522	-0.596941	-0.972758	0.972758
	CTB-12O2.1	Erk1/Erk2 Mapk Signaling pathway	0.0136286	0.0340716	-0.548684	-0.972743	0.972743
	LINC00687	Erk1/Erk2 Mapk Signaling pathway	0.0136364	0.0227273	-0.554025	-0.972727	0.972727
	LINC00276	TGF beta signaling pathway	0.0136452	0.0647948	-0.658441	-0.97271	0.97271
	LINC00961	ERBB2 in Signal	0.986333	0.986333	-0.184562	0.972665	0.972665
	RP5-1070A16.1	Erk1/Erk2 Mapk Signaling pathway	0.0136752	0.0683761	-0.559246	-0.97265	0.97265
	LINC00880	Hedgehog (Shh) Pathway	0.0136752	0.0683761	-0.604818	-0.97265	0.97265
	RP11-463O9.9	ERBB2 in Signal	0.0136799	0.0341997	-0.548536	-0.97264	0.97264
	RP11-510D19.1	TGF beta signaling pathway	0.0136986	0.0684932	-0.669302	-0.972603	0.972603
	LINC00342	WNT Signaling Pathway	0.986239	0.986239	0.22498	-0.972477	0.972477
	RP1-234P15.4	Erk1/Erk2 Mapk Signaling pathway	0.0137694	0.0344234	-0.541066	-0.972461	0.972461
	RP11-44F14.2	TGF beta signaling pathway	0.0137741	0.0688705	-0.65397	-0.972452	0.972452
	RP11-313I2.11	Erk1/Erk2 Mapk Signaling pathway	0.0137825	0.0689127	-0.571788	-0.972435	0.972435
	AC087430.1	TGF beta signaling pathway	0.0137931	0.0344828	-0.60385	-0.972414	0.972414
	RP11-363J20.1	TGF beta signaling pathway	0.0137931	0.0689655	-0.672149	-0.972414	0.972414
	CTD-2034I4.2	TGF beta signaling pathway	0.0137931	0.0344828	-0.595973	-0.972414	0.972414
	CT64	ERBB2 in Signal	0.0138018	0.0345044	-0.589659	-0.972396	0.972396
	RP11-90P13.1	Hedgehog (Shh) Pathway	0.0138122	0.0690608	-0.653155	-0.972376	0.972376
	LINC00320	TGF beta signaling pathway	0.0138249	0.0345622	-0.591465	-0.97235	0.97235
	RP11-84C13.2	TGF beta signaling pathway	0.986143	0.986143	-0.208661	0.972286	0.972286
	RP11-804H8.6	TGF beta signaling pathway	0.0138568	0.0692841	-0.593566	-0.972286	0.972286
	RP11-706D8.3	ERBB2 in Signal	0.0138614	0.0173267	-0.516697	-0.972277	0.972277
	AP000255.6	Erk1/Erk2 Mapk Signaling pathway	0.0138648	0.0431034	-0.546013	-0.97227	0.97227
	RP11-834C11.3	ERBB2 in Signal	0.0138675	0.0545171	-0.594044	-0.972265	0.972265
	RP11-629O1.2	ERBB2 in Signal	0.98613	0.99187	-0.202883	0.972261	0.972261
	AC009499.2	TGF beta signaling pathway	0.0138696	0.0693481	-0.628401	-0.972261	0.972261
	LINC00345	Erk1/Erk2 Mapk Signaling pathway	0.986127	0.986127	0.210537	-0.972254	0.972254
	RP11-543E8.1	Erk1/Erk2 Mapk Signaling pathway	0.0138889	0.0347222	-0.568197	-0.972222	0.972222
	RP11-461F11.3	TGF beta signaling pathway	0.0138889	0.0347222	-0.582967	-0.972222	0.972222
	AC002398.5	TGF beta signaling pathway	0.0139064	0.0347661	-0.570346	-0.972187	0.972187
	RP1-142L7.8	WNT Signaling Pathway	0.986094	0.986094	0.215689	-0.972187	0.972187
	AC027269.2	Erk1/Erk2 Mapk Signaling pathway	0.0139082	0.0357654	-0.550022	-0.972184	0.972184
	MIR381HG	Hedgehog (Shh) Pathway	0.0139104	0.0695518	0.677645	0.972179	0.972179
	RP11-57A19.2	TGF beta signaling pathway	0.0139104	0.0695518	-0.655272	-0.972179	0.972179
	AP001065.15	Erk1/Erk2 Mapk Signaling pathway	0.0139211	0.0696056	-0.552772	-0.972158	0.972158
	RP11-838N2.5	Erk1/Erk2 Mapk Signaling pathway	0.0139373	0.0262881	-0.488253	-0.972125	0.972125
	CTD-2540B15.12	TGF beta signaling pathway	0.0139373	0.0557461	-0.612756	-0.972125	0.972125
	RP11-775H9.1	ERBB2 in Signal	0.013947	0.0425532	-0.525	-0.972106	0.972106
	LINC01134	WNT Signaling Pathway	0.0139485	0.0697425	-0.584529	-0.972103	0.972103
	RP11-74M11.2	Erk1/Erk2 Mapk Signaling pathway	0.0139535	0.0232558	-0.489734	-0.972093	0.972093
	XXbac-BPG308K3.6	ERBB2 in Signal	0.0139752	0.0369938	-0.566861	-0.97205	0.97205
	RP11-731F5.2	Hedgehog (Shh) Pathway	0.0139752	0.0349379	-0.693338	-0.97205	0.97205
	AC010894.3	Hedgehog (Shh) Pathway	0.986023	0.986023	0.212977	-0.972046	0.972046
	RP11-374M1.2	TGF beta signaling pathway	0.013986	0.0699301	-0.622623	-0.972028	0.972028
	RP11-774O3.1	WNT Signaling Pathway	0.013986	0.0634166	-0.588047	-0.972028	0.972028
	RP11-888D10.3	TGF beta signaling pathway	0.013986	0.0699301	-0.681831	-0.972028	0.972028
	CTD-3199J23.4	Erk1/Erk2 Mapk Signaling pathway	0.013986	0.0699301	-0.524579	-0.972028	0.972028
	RP11-65J21.4	TGF beta signaling pathway	0.0140086	0.0500527	-0.596909	-0.971983	0.971983
	RP11-806J6.1	Hedgehog (Shh) Pathway	0.0140105	0.0350263	-0.652668	-0.971979	0.971979
	RP11-533O20.2	Hedgehog (Shh) Pathway	0.0140406	0.0702028	0.652805	0.971919	0.971919
	CTD-2309O5.3	TGF beta signaling pathway	0.0140449	0.058309	-0.579736	-0.97191	0.97191
	LINC00635	TGF beta signaling pathway	0.0140598	0.0702988	-0.668304	-0.97188	0.97188
	RP11-327I22.6	TGF beta signaling pathway	0.0140647	0.0703235	-0.598274	-0.971871	0.971871
	AP001046.6	ERBB2 in Signal	0.0140845	0.0234742	-0.641237	-0.971831	0.971831
	CTD-2185K10.1	TGF beta signaling pathway	0.0140845	0.0579976	-0.602772	-0.971831	0.971831
	RP11-51P8.1	TGF beta signaling pathway	0.0140845	0.0704225	-0.615348	-0.971831	0.971831
	RP11-752L20.5	Erk1/Erk2 Mapk Signaling pathway	0.0140845	0.0704225	-0.592983	-0.971831	0.971831
	RP11-134O21.1	TGF beta signaling pathway	0.0140845	0.0704225	-0.664015	-0.971831	0.971831
	RP11-669C19.1	Erk1/Erk2 Mapk Signaling pathway	0.0140845	0.0286369	-0.496667	-0.971831	0.971831
	RP11-676J12.4	TGF beta signaling pathway	0.0140845	0.0704225	-0.591585	-0.971831	0.971831
	RP11-168F9.2	Hedgehog (Shh) Pathway	0.0141026	0.0705128	0.764995	0.971795	0.971795
	AC005592.3	TGF beta signaling pathway	0.0141129	0.0705645	-0.659647	-0.971774	0.971774
	RP1-65J11.1	ERBB2 in Signal	0.0141176	0.0235294	-0.515848	-0.971765	0.971765
	RP11-660M5.1	Erk1/Erk2 Mapk Signaling pathway	0.0141176	0.0705882	-0.577191	-0.971765	0.971765
	RP11-962G15.1	ERBB2 in Signal	0.0141287	0.0706436	-0.539313	-0.971743	0.971743
	LINC00610	TGF beta signaling pathway	0.0141343	0.0395257	-0.608639	-0.971731	0.971731
	CTA-217C2.1	WNT Signaling Pathway	0.0141509	0.0200535	-0.545561	-0.971698	0.971698
	RP11-447M4.1	WNT Signaling Pathway	0.0141509	0.0707547	-0.592903	-0.971698	0.971698
	RP11-214K3.24	Erk1/Erk2 Mapk Signaling pathway	0.0141509	0.0353774	-0.520973	-0.971698	0.971698
	RP11-296K13.4	TGF beta signaling pathway	0.0141593	0.0707965	-0.679315	-0.971681	0.971681
	AL163953.2	Erk1/Erk2 Mapk Signaling pathway	0.0141732	0.0354331	-0.586451	-0.971654	0.971654
	RP11-458D21.1	TGF beta signaling pathway	0.0141844	0.035461	-0.57812	-0.971631	0.971631
	GS1-304P7.3	TGF beta signaling pathway	0.985816	0.985816	0.213388	-0.971631	0.971631
	CTC-548K16.1	Hedgehog (Shh) Pathway	0.0141956	0.035489	-0.629615	-0.971609	0.971609
	TPTEP1	WNT Signaling Pathway	0.014218	0.035545	-0.53936	-0.971564	0.971564
	RP11-436K8.1	Erk1/Erk2 Mapk Signaling pathway	0.014245	0.0356125	-0.575708	-0.97151	0.97151
	RP11-256L11.1	Erk1/Erk2 Mapk Signaling pathway	0.014245	0.0712251	-0.602406	-0.97151	0.97151
	RP11-347E10.1	TGF beta signaling pathway	0.0142602	0.0713012	-0.60723	-0.97148	0.97148
	LINC00906	TGF beta signaling pathway	0.0142602	0.0356506	-0.578038	-0.97148	0.97148
	CTD-2017D11.1	Hedgehog (Shh) Pathway	0.01427	0.0713502	0.734234	0.97146	0.97146
	RP11-495P10.1	TGF beta signaling pathway	0.985714	0.985714	0.229806	-0.971429	0.971429
	RP11-798L4.1	TGF beta signaling pathway	0.0142857	0.0357143	-0.649419	-0.971429	0.971429
	KB-1471A8.1	WNT Signaling Pathway	0.0142857	0.0238095	-0.52875	-0.971429	0.971429
	RP11-428C6.2	Erk1/Erk2 Mapk Signaling pathway	0.0142857	0.0357143	-0.563267	-0.971429	0.971429
	CTC-296K1.4	Hedgehog (Shh) Pathway	0.0142857	0.0583864	-0.615155	-0.971429	0.971429
	RP11-346C20.3	Hedgehog (Shh) Pathway	0.0142857	0.0714286	-0.644793	-0.971429	0.971429
	RP11-206L10.5	WNT Signaling Pathway	0.0143014	0.0357536	0.601319	0.971397	0.971397
	AC027269.2	TGF beta signaling pathway	0.0143062	0.0357654	-0.606996	-0.971388	0.971388
	RP11-19P22.5	ERBB2 in Signal	0.0143084	0.0715421	-0.569151	-0.971383	0.971383
	RP11-478P10.1	Erk1/Erk2 Mapk Signaling pathway	0.0143113	0.0715564	-0.576462	-0.971377	0.971377
	LINC00937	Erk1/Erk2 Mapk Signaling pathway	0.0143198	0.0357995	-0.603773	-0.97136	0.97136
	RP11-586D19.2	TGF beta signaling pathway	0.0143369	0.0279851	-0.602389	-0.971326	0.971326
	AC067956.1	TGF beta signaling pathway	0.0143472	0.0498615	-0.583086	-0.971306	0.971306
	LINC00311	TGF beta signaling pathway	0.0143541	0.0358852	-0.650792	-0.971292	0.971292
	RP11-1038A11.2	TGF beta signaling pathway	0.0143541	0.0456053	-0.647208	-0.971292	0.971292
	RP11-473O4.3	TGF beta signaling pathway	0.0143603	0.0239339	0.633209	0.971279	0.971279
	RP11-433M22.2	TGF beta signaling pathway	0.0143737	0.0718686	-0.616561	-0.971253	0.971253
	RP11-379B18.5	WNT Signaling Pathway	0.985612	0.985612	0.225169	-0.971223	0.971223
	RP11-115J23.1	ERBB2 in Signal	0.0144058	0.0240096	-0.605938	-0.971188	0.971188
	RP11-325E5.1	Erk1/Erk2 Mapk Signaling pathway	0.0144124	0.0404157	-0.596907	-0.971175	0.971175
	CAHM	ERBB2 in Signal	0.0144181	0.0360453	0.60484	0.971164	0.971164
	LINC00839	ERBB2 in Signal	0.0144231	0.0240385	-0.532604	-0.971154	0.971154
	RP11-16E12.1	ERBB2 in Signal	0.0144231	0.0240385	-0.565795	-0.971154	0.971154
	CTD-3051D23.4	ERBB2 in Signal	0.014433	0.0280112	-0.58845	-0.971134	0.971134
	HCG9	TGF beta signaling pathway	0.0144404	0.0523679	-0.557083	-0.971119	0.971119
	AC005330.2	ERBB2 in Signal	0.0144509	0.0240848	-0.593188	-0.971098	0.971098
	RP11-861E21.1	TGF beta signaling pathway	0.0144628	0.0641026	-0.631552	-0.971074	0.971074
	RP11-136I14.5	ERBB2 in Signal	0.0144665	0.0241109	-0.541958	-0.971067	0.971067
	RP11-515E23.1	Erk1/Erk2 Mapk Signaling pathway	0.0144718	0.0291971	-0.58366	-0.971056	0.971056
	RP5-998N21.4	Erk1/Erk2 Mapk Signaling pathway	0.985507	0.991004	-0.205918	0.971014	0.971014
	XXbac-BPGBPG55C20.2	Hedgehog (Shh) Pathway	0.0144928	0.0724638	0.757941	0.971014	0.971014
	RP11-428J1.5	Erk1/Erk2 Mapk Signaling pathway	0.0145161	0.0439297	-0.546601	-0.970968	0.970968
	RP11-178G16.4	TGF beta signaling pathway	0.0145191	0.0725953	-0.651251	-0.970962	0.970962
	CTA-14H9.5	ERBB2 in Signal	0.98545	0.994839	0.224282	-0.970899	0.970899
	RP1-249H1.4	WNT Signaling Pathway	0.98543	0.98543	0.207319	-0.970861	0.970861
	RP11-1041F24.1	TGF beta signaling pathway	0.0145719	0.0364299	-0.612783	-0.970856	0.970856
	AC131056.5	TGF beta signaling pathway	0.0145773	0.0728863	-0.653068	-0.970845	0.970845
	RP11-11N5.3	TGF beta signaling pathway	0.0146067	0.0730337	-0.60786	-0.970787	0.970787
	RP5-1182A14.5	TGF beta signaling pathway	0.0146082	0.0365206	-0.64731	-0.970784	0.970784
	LINC00670	Erk1/Erk2 Mapk Signaling pathway	0.0146138	0.038835	-0.550688	-0.970772	0.970772
	RP11-674C21.9	TGF beta signaling pathway	0.0146341	0.0365854	-0.639001	-0.970732	0.970732
	RP11-662M24.1	TGF beta signaling pathway	0.014652	0.02442	-0.589425	-0.970696	0.970696
	RP11-259K15.2	Hedgehog (Shh) Pathway	0.0146699	0.0183374	-0.574087	-0.97066	0.97066
	AP000479.1	Erk1/Erk2 Mapk Signaling pathway	0.0146819	0.0734095	-0.585019	-0.970636	0.970636
	RP11-142I20.1	WNT Signaling Pathway	0.0146843	0.0367107	-0.546031	-0.970631	0.970631
	RP11-116D17.3	Erk1/Erk2 Mapk Signaling pathway	0.0146843	0.0367107	-0.571383	-0.970631	0.970631
	RP11-403A21.1	TGF beta signaling pathway	0.0147059	0.0367647	0.637201	0.970588	0.970588
	RP11-584P21.2	WNT Signaling Pathway	0.0147213	0.0368034	-0.552524	-0.970557	0.970557
	AC018464.3	Erk1/Erk2 Mapk Signaling pathway	0.01473	0.0736498	-0.594246	-0.97054	0.97054
	RP11-555J4.3	TGF beta signaling pathway	0.0147368	0.0446735	-0.601068	-0.970526	0.970526
	AC007126.1	Erk1/Erk2 Mapk Signaling pathway	0.0147368	0.0368421	-0.570001	-0.970526	0.970526
	RP11-7O14.1	TGF beta signaling pathway	0.0147541	0.0737705	-0.621264	-0.970492	0.970492
	RP4-568F9.6	TGF beta signaling pathway	0.0147601	0.0738007	-0.674081	-0.97048	0.97048
	LINC00665	TGF beta signaling pathway	0.985232	0.985232	-0.221871	0.970464	0.970464
	AC011891.5	Erk1/Erk2 Mapk Signaling pathway	0.985232	0.985232	0.228309	-0.970464	0.970464
	RP11-531H8.1	Erk1/Erk2 Mapk Signaling pathway	0.0147783	0.0529412	-0.558714	-0.970443	0.970443
	RP11-58E21.4	TGF beta signaling pathway	0.0147992	0.0369979	-0.598196	-0.970402	0.970402
	CTA-481E9.4	TGF beta signaling pathway	0.0147992	0.0526932	-0.626864	-0.970402	0.970402
	RP3-326I13.1	Erk1/Erk2 Mapk Signaling pathway	0.0148148	0.037037	-0.552429	-0.97037	0.97037
	RP11-462G2.1	Hedgehog (Shh) Pathway	0.0148148	0.0246914	-0.6065	-0.97037	0.97037
	RP11-114J13.1	Hedgehog (Shh) Pathway	0.0148148	0.0246914	-0.614217	-0.97037	0.97037
	RP11-90D4.3	Hedgehog (Shh) Pathway	0.985185	0.985185	0.211759	-0.97037	0.97037
	RP11-567M16.2	Erk1/Erk2 Mapk Signaling pathway	0.0148248	0.074124	-0.50697	-0.97035	0.97035
	C20orf203	TGF beta signaling pathway	0.0148515	0.042735	-0.685774	-0.970297	0.970297
	RP11-420G6.4	TGF beta signaling pathway	0.0148515	0.0602894	-0.583258	-0.970297	0.970297
	RP5-965F6.2	Erk1/Erk2 Mapk Signaling pathway	0.0148699	0.0743494	-0.544355	-0.97026	0.97026
	LLNLR-246C6.1	TGF beta signaling pathway	0.0148699	0.0743494	-0.612439	-0.97026	0.97026
	AP000473.5	Erk1/Erk2 Mapk Signaling pathway	0.985126	0.985126	0.232702	-0.970252	0.970252
	SLC25A30-AS1	TGF beta signaling pathway	0.014881	0.0744048	-0.582868	-0.970238	0.970238
	RP11-589B3.6	ERBB2 in Signal	0.0148883	0.0557621	-0.543448	-0.970223	0.970223
	C21orf91-OT1	Erk1/Erk2 Mapk Signaling pathway	0.0149051	0.0372629	-0.569447	-0.97019	0.97019
	AC009495.3	Hedgehog (Shh) Pathway	0.0149083	0.0745413	0.711939	0.970183	0.970183
	RP11-360A18.2	Erk1/Erk2 Mapk Signaling pathway	0.0149083	0.0372706	-0.561433	-0.970183	0.970183
	RP11-474O21.5	TGF beta signaling pathway	0.0149254	0.0740132	0.603712	0.970149	0.970149
	RP11-1057B6.1	Hedgehog (Shh) Pathway	0.0149254	0.0746269	0.68526	0.970149	0.970149
	LINC00161	Erk1/Erk2 Mapk Signaling pathway	0.0149254	0.0746269	-0.492663	-0.970149	0.970149
	RP11-218E20.3	TGF beta signaling pathway	0.0149254	0.0746269	-0.643245	-0.970149	0.970149
	RP5-1043L13.1	WNT Signaling Pathway	0.014944	0.0481386	-0.580249	-0.970112	0.970112
	RP11-180P8.3	Hedgehog (Shh) Pathway	0.0149502	0.0747508	0.748187	0.9701	0.9701
	CTD-3222D19.7	Erk1/Erk2 Mapk Signaling pathway	0.0149573	0.0490196	-0.573095	-0.970085	0.970085
	RP11-685G9.4	Hedgehog (Shh) Pathway	0.0149701	0.0748503	0.704991	0.97006	0.97006
	LINC01160	Hedgehog (Shh) Pathway	0.985019	0.985019	-0.21778	0.970037	0.970037
	LINC00479	Erk1/Erk2 Mapk Signaling pathway	0.0149813	0.0428082	-0.495418	-0.970037	0.970037
	CTB-25J19.9	TGF beta signaling pathway	0.0149813	0.0749064	-0.60493	-0.970037	0.970037
	AC009965.2	Erk1/Erk2 Mapk Signaling pathway	0.0150188	0.0375469	-0.566581	-0.969962	0.969962
	RP11-3P17.4	Erk1/Erk2 Mapk Signaling pathway	0.0150188	0.0363248	-0.542451	-0.969962	0.969962
	CTD-2349P21.9	Hedgehog (Shh) Pathway	0.0150215	0.0375536	0.696022	0.969957	0.969957
	LINC01019	TGF beta signaling pathway	0.0150273	0.0375683	-0.629165	-0.969945	0.969945
	RP11-616L12.1	WNT Signaling Pathway	0.984962	0.984962	-0.237885	0.969925	0.969925
	RP11-486O12.2	Erk1/Erk2 Mapk Signaling pathway	0.0150376	0.037594	-0.568721	-0.969925	0.969925
	RP11-2H3.6	Hedgehog (Shh) Pathway	0.0150602	0.0753012	0.692301	0.96988	0.96988
	RP11-166O4.5	Erk1/Erk2 Mapk Signaling pathway	0.0150754	0.0753769	-0.512134	-0.969849	0.969849
	RP5-855F14.1	WNT Signaling Pathway	0.984917	0.984917	0.209902	-0.969834	0.969834
	LINC00957	TGF beta signaling pathway	0.0150862	0.075431	-0.617707	-0.969828	0.969828
	LINC01107	ERBB2 in Signal	0.0150943	0.0251572	-0.538887	-0.969811	0.969811
	RP11-617D20.2	Erk1/Erk2 Mapk Signaling pathway	0.0150943	0.0377358	-0.55721	-0.969811	0.969811
	RP11-649A18.7	Erk1/Erk2 Mapk Signaling pathway	0.0151188	0.037797	-0.53071	-0.969762	0.969762
	RP11-423O2.5	ERBB2 in Signal	0.0151286	0.0378215	-0.574783	-0.969743	0.969743
	RP11-69C13.1	Erk1/Erk2 Mapk Signaling pathway	0.0151324	0.037831	-0.532832	-0.969735	0.969735
	RP11-255H23.4	ERBB2 in Signal	0.0151339	0.0747608	-0.593352	-0.969732	0.969732
	LINC00202-2	TGF beta signaling pathway	0.0151515	0.0378788	-0.630949	-0.969697	0.969697
	RP11-56H2.2	TGF beta signaling pathway	0.0151515	0.0757576	-0.586241	-0.969697	0.969697
	RP11-326C3.14	WNT Signaling Pathway	0.984848	0.984848	0.218504	-0.969697	0.969697
	AC068282.3	Hedgehog (Shh) Pathway	0.0151745	0.0641026	-0.641593	-0.969651	0.969651
	RP11-347C12.10	ERBB2 in Signal	0.0151822	0.0759109	0.647561	0.969636	0.969636
	RP11-4E23.2	TGF beta signaling pathway	0.0151844	0.0759219	-0.678928	-0.969631	0.969631
	RP11-388C12.1	Erk1/Erk2 Mapk Signaling pathway	0.0151844	0.037961	-0.524955	-0.969631	0.969631
	RP11-108L7.14	Hedgehog (Shh) Pathway	0.984802	0.984802	0.215632	-0.969605	0.969605
	RP11-466F5.10	TGF beta signaling pathway	0.0152047	0.032124	-0.589551	-0.969591	0.969591
	CTD-2540L5.6	Erk1/Erk2 Mapk Signaling pathway	0.0152091	0.0380228	-0.589415	-0.969582	0.969582
	AC011288.2	Erk1/Erk2 Mapk Signaling pathway	0.0152144	0.0760719	-0.590398	-0.969571	0.969571
	RP11-849F2.9	TGF beta signaling pathway	0.0152144	0.0760719	-0.638989	-0.969571	0.969571
	RP11-438L19.1	ERBB2 in Signal	0.0152174	0.0476457	0.627522	0.969565	0.969565
	AC093642.3	TGF beta signaling pathway	0.0152174	0.076087	-0.646629	-0.969565	0.969565
	RP11-536I6.2	WNT Signaling Pathway	0.0152225	0.0341365	-0.554604	-0.969555	0.969555
	RP11-239E10.3	WNT Signaling Pathway	0.0152284	0.0761421	-0.529022	-0.969543	0.969543
[truncated: 16,686 more rows]

## Sheet: TF-LNC
interaction	Gene ID	Gene Name	Type in ChIPBase	Gene Type	Factor Number	Factors
AHR-CTD-2540L5.6	ENSG00000245466.1	CTD-2540L5.6	lncRNA	lincRNA	1	AHR
AHR-RP11-120D5.1	ENSG00000234129.7	RP11-120D5.1	lncRNA	lincRNA	1	AHR
AHR-RP11-66B24.7	ENSG00000272808.3	RP11-66B24.7	lncRNA	processed_transcript	1	AHR
MXD1-AC074391.1	ENSG00000204929.12	AC074391.1	lncRNA	processed_transcript	1	MXD1
MXD1-AP001462.6	ENSG00000269038.1	AP001462.6	lncRNA	lincRNA	1	MXD1
MXD1-CTB-32O4.2	ENSG00000267498.1	CTB-32O4.2	lncRNA	lincRNA	1	MXD1
MXD1-CTC-340D7.1	ENSG00000249335.1	CTC-340D7.1	lncRNA	lincRNA	1	MXD1
MXD1-KB-1471A8.1	ENSG00000245330.4	KB-1471A8.1	lncRNA	lincRNA	1	MXD1
MXD1-LINC00284	ENSG00000233725.7	LINC00284	lncRNA	lincRNA	1	MXD1
MXD1-LINC00319	ENSG00000188660.3	LINC00319	lncRNA	lincRNA	1	MXD1
MXD1-RP1-265C24.8	ENSG00000261839.1	RP1-265C24.8	lncRNA	lincRNA	1	MXD1
MXD1-RP11-10L7.1	ENSG00000246375.2	RP11-10L7.1	lncRNA	lincRNA	1	MXD1
MXD1-RP11-110I1.12	ENSG00000255121.2	RP11-110I1.12	lncRNA	lincRNA	1	MXD1
MXD1-RP11-141B14.1	ENSG00000270019.1	RP11-141B14.1	lncRNA	lincRNA	1	MXD1
MXD1-RP11-267M23.4	ENSG00000253704.1	RP11-267M23.4	lncRNA	lincRNA	1	MXD1
MXD1-RP11-360P21.2	ENSG00000229102.1	RP11-360P21.2	lncRNA	lincRNA	1	MXD1
MXD1-RP11-377D9.3	ENSG00000255621.1	RP11-377D9.3	lncRNA	lincRNA	1	MXD1
MXD1-RP11-452F19.3	ENSG00000228106.5	RP11-452F19.3	lncRNA	lincRNA	1	MXD1
MXD1-RP11-539L10.3	ENSG00000251580.1	RP11-539L10.3	lncRNA	lincRNA	1	MXD1
MXD1-RP11-768F21.1	ENSG00000248636.6	RP11-768F21.1	lncRNA	lincRNA	1	MXD1
MXD1-RP11-77I22.2	ENSG00000246331.2	RP11-77I22.2	lncRNA	lincRNA	1	MXD1
HOXA2-AC068138.1	ENSG00000235070.3	AC068138.1	lncRNA	lincRNA	1	HOXA2
HOXA2-CTB-32O4.2	ENSG00000267498.1	CTB-32O4.2	lncRNA	lincRNA	1	HOXA2
HOXA2-RP1-265C24.8	ENSG00000261839.1	RP1-265C24.8	lncRNA	lincRNA	1	HOXA2
HOXA2-RP11-148B18.4	ENSG00000236098.1	RP11-148B18.4	lncRNA	lincRNA	1	HOXA2
HOXA2-RP11-30P6.6	ENSG00000234155.1	RP11-30P6.6	lncRNA	lincRNA	1	HOXA2
HOXA2-RP11-452F19.3	ENSG00000228106.5	RP11-452F19.3	lncRNA	lincRNA	1	HOXA2
HOXA2-RP6-114E22.1	ENSG00000266869.1	RP6-114E22.1	lncRNA	lincRNA	1	HOXA2
NR3C1-RP11-356O9.2	ENSG00000259087.5	RP11-356O9.2	lncRNA	lincRNA	1	NR3C1
NR3C1-RP11-699L21.1	ENSG00000214146.2	RP11-699L21.1	lncRNA	lincRNA	1	NR3C1
NR3C1-RP11-410D17.2	ENSG00000245768.6	RP11-410D17.2	lncRNA	lincRNA	1	NR3C1
NR3C1-CTD-2540L5.6	ENSG00000245466.1	CTD-2540L5.6	lncRNA	lincRNA	1	NR3C1
NR3C1-AC074391.1	ENSG00000204929.12	AC074391.1	lncRNA	processed_transcript	1	NR3C1
NR3C1-CTD-2331H12.7	ENSG00000269646.1	CTD-2331H12.7	lncRNA	lincRNA	1	NR3C1
NR3C1-FLVCR1-AS1	ENSG00000198468.7	FLVCR1-AS1	lncRNA	lincRNA	1	NR3C1
NR3C1-LINC00867	ENSG00000232139.5	LINC00867	lncRNA	lincRNA	1	NR3C1
NR3C1-RP11-108M9.6	ENSG00000272426.1	RP11-108M9.6	lncRNA	lincRNA	1	NR3C1
NR3C1-RP11-322E11.5	ENSG00000267583.5	RP11-322E11.5	lncRNA	lincRNA	1	NR3C1
NR3C1-RP11-378I6.1	ENSG00000261402.1	RP11-378I6.1	lncRNA	lincRNA	1	NR3C1
NR3C1-RP11-452F19.3	ENSG00000228106.5	RP11-452F19.3	lncRNA	lincRNA	1	NR3C1
NR3C1-RP11-475I24.3	ENSG00000237357.2	RP11-475I24.3	lncRNA	lincRNA	1	NR3C1
NR3C1-RP11-744K17.1	ENSG00000261020.1	RP11-744K17.1	lncRNA	lincRNA	1	NR3C1
NR3C1-ZNF888	ENSG00000213793.4	ZNF888	lncRNA	processed_transcript	1	NR3C1
NR3C1-RP11-148B18.4	ENSG00000236098.1	RP11-148B18.4	lncRNA	lincRNA	1	NR3C1
NR3C1-AP001462.6	ENSG00000269038.1	AP001462.6	lncRNA	lincRNA	1	NR3C1
NR3C1-CTB-118N6.2	ENSG00000249167.1	CTB-118N6.2	lncRNA	lincRNA	1	NR3C1
NR3C1-RP11-10L7.1	ENSG00000246375.2	RP11-10L7.1	lncRNA	lincRNA	1	NR3C1
NR3C1-RP11-141B14.1	ENSG00000270019.1	RP11-141B14.1	lncRNA	lincRNA	1	NR3C1
NR3C1-RP11-347I19.8	ENSG00000272849.1	RP11-347I19.8	lncRNA	lincRNA	1	NR3C1
HOXB6-RP5-884C9.2	ENSG00000224592.5	RP5-884C9.2	lncRNA	lincRNA	1	HOXB6
NR3C1-AC061992.2	ENSG00000267737.1	AC061992.2	lncRNA	lincRNA	1	NR3C1
NR3C1-LINC00319	ENSG00000188660.3	LINC00319	lncRNA	lincRNA	1	NR3C1
NR3C1-RP11-110I1.12	ENSG00000255121.2	RP11-110I1.12	lncRNA	lincRNA	1	NR3C1
NR3C1-RP11-252A24.3	ENSG00000261079.1	RP11-252A24.3	lncRNA	lincRNA	1	NR3C1
NR3C1-RP11-30P6.6	ENSG00000234155.1	RP11-30P6.6	lncRNA	lincRNA	1	NR3C1
NR3C1-RP11-44N11.3	ENSG00000272043.1	RP11-44N11.3	lncRNA	lincRNA	1	NR3C1
NR3C1-RP11-539L10.3	ENSG00000251580.1	RP11-539L10.3	lncRNA	lincRNA	1	NR3C1
NR3C1-RP11-768F21.1	ENSG00000248636.6	RP11-768F21.1	lncRNA	lincRNA	1	NR3C1
NR3C1-RP11-77I22.2	ENSG00000246331.2	RP11-77I22.2	lncRNA	lincRNA	1	NR3C1
NR3C1-RP5-884C9.2	ENSG00000224592.5	RP5-884C9.2	lncRNA	lincRNA	1	NR3C1
NR3C1-XXbac-B135H6.18	ENSG00000272829.1	XXbac-B135H6.18	lncRNA	lincRNA	1	NR3C1
NR3C1-RP5-965F6.2	ENSG00000231246.1	RP5-965F6.2	lncRNA	lincRNA	1	NR3C1
MYC-AC093901.1	ENSG00000226856.5	AC093901.1	lncRNA	lincRNA	1	MYC
MYC-AP001462.6	ENSG00000269038.1	AP001462.6	lncRNA	lincRNA	1	MYC
MYC-FLVCR1-AS1	ENSG00000198468.7	FLVCR1-AS1	lncRNA	lincRNA	1	MYC
MYC-RP11-110I1.12	ENSG00000255121.2	RP11-110I1.12	lncRNA	lincRNA	1	MYC
MYC-RP11-267M23.4	ENSG00000253704.1	RP11-267M23.4	lncRNA	lincRNA	1	MYC
MYC-RP11-320M2.1	ENSG00000257135.5	RP11-320M2.1	lncRNA	lincRNA	1	MYC
MYC-RP11-351D16.3	ENSG00000273008.1	RP11-351D16.3	lncRNA	lincRNA	1	MYC
MYC-RP11-360P21.2	ENSG00000229102.1	RP11-360P21.2	lncRNA	lincRNA	1	MYC
MYC-RP11-44N11.3	ENSG00000272043.1	RP11-44N11.3	lncRNA	lincRNA	1	MYC
MYC-RP11-486O12.2	ENSG00000247373.3	RP11-486O12.2	lncRNA	lincRNA	1	MYC
MYC-RP11-715J22.4	ENSG00000260874.5	RP11-715J22.4	lncRNA	lincRNA	1	MYC
MYC-RP11-768F21.1	ENSG00000248636.6	RP11-768F21.1	lncRNA	lincRNA	1	MYC
MYC-RP11-77I22.2	ENSG00000246331.2	RP11-77I22.2	lncRNA	lincRNA	1	MYC
MYC-RP4-811H24.9	ENSG00000233775.1	RP4-811H24.9	lncRNA	lincRNA	1	MYC
MYC-XXbac-B135H6.18	ENSG00000272829.1	XXbac-B135H6.18	lncRNA	lincRNA	1	MYC
MYC-AC074391.1	ENSG00000204929.12	AC074391.1	lncRNA	processed_transcript	1	MYC
MYC-CTB-32O4.2	ENSG00000267498.1	CTB-32O4.2	lncRNA	lincRNA	1	MYC
MYC-KB-1471A8.1	ENSG00000245330.4	KB-1471A8.1	lncRNA	lincRNA	1	MYC
MYC-RP1-265C24.8	ENSG00000261839.1	RP1-265C24.8	lncRNA	lincRNA	1	MYC
MYC-RP11-108M9.6	ENSG00000272426.1	RP11-108M9.6	lncRNA	lincRNA	1	MYC
MYC-RP11-120D5.1	ENSG00000234129.7	RP11-120D5.1	lncRNA	lincRNA	1	MYC
MYC-RP11-15H20.7	ENSG00000269107.1	RP11-15H20.7	lncRNA	lincRNA	1	MYC
MYC-RP11-377D9.3	ENSG00000255621.1	RP11-377D9.3	lncRNA	lincRNA	1	MYC
MYC-RP11-410D17.2	ENSG00000245768.6	RP11-410D17.2	lncRNA	lincRNA	1	MYC
MYC-RP11-452F19.3	ENSG00000228106.5	RP11-452F19.3	lncRNA	lincRNA	1	MYC
MYC-RP11-482M8.1	ENSG00000260750.5	RP11-482M8.1	lncRNA	lincRNA	1	MYC
MYC-RP11-539L10.3	ENSG00000251580.1	RP11-539L10.3	lncRNA	lincRNA	1	MYC
MYC-RP11-66B24.7	ENSG00000272808.3	RP11-66B24.7	lncRNA	processed_transcript	1	MYC
MYC-RP5-884C9.2	ENSG00000224592.5	RP5-884C9.2	lncRNA	lincRNA	1	MYC
MYC-RP11-141B14.1	ENSG00000270019.1	RP11-141B14.1	lncRNA	lincRNA	1	MYC
MYC-RP11-10L7.1	ENSG00000246375.2	RP11-10L7.1	lncRNA	lincRNA	1	MYC
NR3C1-RP11-482M8.1	ENSG00000260750.5	RP11-482M8.1	lncRNA	lincRNA	1	NR3C1
NR3C1-RP11-736K20.6	ENSG00000246523.7	RP11-736K20.6	lncRNA	lincRNA	1	NR3C1
MYC-CTD-2540L5.6	ENSG00000245466.1	CTD-2540L5.6	lncRNA	lincRNA	1	MYC
MYC-RP11-252A24.3	ENSG00000261079.1	RP11-252A24.3	lncRNA	lincRNA	1	MYC
MYC-RP11-347I19.8	ENSG00000272849.1	RP11-347I19.8	lncRNA	lincRNA	1	MYC
MYC-RP11-399K21.11	ENSG00000270087.5	RP11-399K21.11	lncRNA	lincRNA	1	MYC
MYC-RP11-54O7.3	ENSG00000223764.2	RP11-54O7.3	lncRNA	lincRNA	1	MYC
MYC-RP11-699L21.1	ENSG00000214146.2	RP11-699L21.1	lncRNA	lincRNA	1	MYC
MYC-RP11-736K20.6	ENSG00000246523.7	RP11-736K20.6	lncRNA	lincRNA	1	MYC
NR3C1-CTD-2349P21.5	ENSG00000263603.1	CTD-2349P21.5	lncRNA	lincRNA	1	NR3C1
NR3C1-RP11-360P21.2	ENSG00000229102.1	RP11-360P21.2	lncRNA	lincRNA	1	NR3C1
MYC-AC061992.2	ENSG00000267737.1	AC061992.2	lncRNA	lincRNA	1	MYC
MYC-AC068138.1	ENSG00000235070.3	AC068138.1	lncRNA	lincRNA	1	MYC
MYC-RP11-118F19.1	ENSG00000270124.1	RP11-118F19.1	lncRNA	lincRNA	1	MYC
MYC-RP11-78O7.2	ENSG00000270091.1	RP11-78O7.2	lncRNA	lincRNA	1	MYC
MYC-SH3RF3-AS1	ENSG00000259863.1	SH3RF3-AS1	lncRNA	lincRNA	1	MYC
NR3C1-RP11-267M23.4	ENSG00000253704.1	RP11-267M23.4	lncRNA	lincRNA	1	NR3C1
MYC-AC004051.2	ENSG00000246774.1	AC004051.2	lncRNA	lincRNA	1	MYC
MYC-AC069513.4	ENSG00000229178.1	AC069513.4	lncRNA	lincRNA	1	MYC
MYC-CTB-118N6.2	ENSG00000249167.1	CTB-118N6.2	lncRNA	lincRNA	1	MYC
MYC-CTD-2331H12.7	ENSG00000269646.1	CTD-2331H12.7	lncRNA	lincRNA	1	MYC
MYC-LINC00398	ENSG00000237879.1	LINC00398	lncRNA	lincRNA	1	MYC
MYC-LINC00857	ENSG00000237523.1	LINC00857	lncRNA	lincRNA	1	MYC
MYC-LINC01106	ENSG00000175772.10	LINC01106	lncRNA	lincRNA	1	MYC
MYC-RP11-273G15.2	ENSG00000247317.3	RP11-273G15.2	lncRNA	lincRNA	1	MYC
MYC-SOX21-AS1	ENSG00000227640.2	SOX21-AS1	lncRNA	lincRNA	1	MYC
MYC-ZNF888	ENSG00000213793.4	ZNF888	lncRNA	processed_transcript	1	MYC
MYC-LINC00319	ENSG00000188660.3	LINC00319	lncRNA	lincRNA	1	MYC
MYC-RP11-30P6.6	ENSG00000234155.1	RP11-30P6.6	lncRNA	lincRNA	1	MYC
MYC-RP11-346C20.4	ENSG00000272250.1	RP11-346C20.4	lncRNA	lincRNA	1	MYC
MYC-RP11-379P15.1	ENSG00000246820.2	RP11-379P15.1	lncRNA	lincRNA	1	MYC
MYC-RP11-513G11.4	ENSG00000225742.5	RP11-513G11.4	lncRNA	lincRNA	1	MYC
MYC-CTD-2349P21.5	ENSG00000263603.1	CTD-2349P21.5	lncRNA	lincRNA	1	MYC
MYC-LINC00426	ENSG00000238121.5	LINC00426	lncRNA	lincRNA	1	MYC
MYC-LINC00698	ENSG00000244342.5	LINC00698	lncRNA	lincRNA	1	MYC
MYC-RP11-322E11.5	ENSG00000267583.5	RP11-322E11.5	lncRNA	lincRNA	1	MYC
MYC-RP11-428G5.5	ENSG00000255760.1	RP11-428G5.5	lncRNA	lincRNA	1	MYC
MYC-CTA-150C2.13	ENSG00000235209.1	CTA-150C2.13	lncRNA	lincRNA	1	MYC
MYC-CTC-448F2.4	ENSG00000267006.1	CTC-448F2.4	lncRNA	lincRNA	1	MYC
MYC-RP11-1055B8.2	ENSG00000263154.1	RP11-1055B8.2	lncRNA	lincRNA	1	MYC
MYC-RP11-148B18.4	ENSG00000236098.1	RP11-148B18.4	lncRNA	lincRNA	1	MYC
MYC-RP11-356O9.2	ENSG00000259087.5	RP11-356O9.2	lncRNA	lincRNA	1	MYC
NR3C1-LINC00857	ENSG00000237523.1	LINC00857	lncRNA	lincRNA	1	NR3C1
NR3C1-LINC01106	ENSG00000175772.10	LINC01106	lncRNA	lincRNA	1	NR3C1
NR3C1-RP11-160E2.17	ENSG00000230197.6	RP11-160E2.17	lncRNA	lincRNA	1	NR3C1
NR3C1-RP11-182J1.13	ENSG00000259774.1	RP11-182J1.13	lncRNA	lincRNA	1	NR3C1
NR3C1-RP11-399K21.11	ENSG00000270087.5	RP11-399K21.11	lncRNA	lincRNA	1	NR3C1
NR3C1-RP11-66B24.7	ENSG00000272808.3	RP11-66B24.7	lncRNA	processed_transcript	1	NR3C1
NR3C1-RP11-883A18.3	ENSG00000265728.1	RP11-883A18.3	lncRNA	lincRNA	1	NR3C1
MYC-CTC-529P8.1	ENSG00000250072.5	CTC-529P8.1	lncRNA	lincRNA	1	MYC
MYC-AC026188.1	ENSG00000223727.6	AC026188.1	lncRNA	lincRNA	1	MYC
NR3C1-AC017002.2	ENSG00000224959.1	AC017002.2	lncRNA	lincRNA	1	NR3C1
NR3C1-AC069513.4	ENSG00000229178.1	AC069513.4	lncRNA	lincRNA	1	NR3C1
MYC-CTD-2291D10.4	ENSG00000267886.1	CTD-2291D10.4	lncRNA	lincRNA	1	MYC
MYC-RP11-182J1.13	ENSG00000259774.1	RP11-182J1.13	lncRNA	lincRNA	1	MYC
MYC-RP11-475I24.3	ENSG00000237357.2	RP11-475I24.3	lncRNA	lincRNA	1	MYC
MYC-RP11-636O21.1	ENSG00000267413.1	RP11-636O21.1	lncRNA	lincRNA	1	MYC
MYC-RP11-923I11.4	ENSG00000260473.2	RP11-923I11.4	lncRNA	lincRNA	1	MYC
MYC-AC017002.2	ENSG00000224959.1	AC017002.2	lncRNA	lincRNA	1	MYC
MYC-RP6-114E22.1	ENSG00000266869.1	RP6-114E22.1	lncRNA	lincRNA	1	MYC
NR3C1-RP11-486O12.2	ENSG00000247373.3	RP11-486O12.2	lncRNA	lincRNA	1	NR3C1
NR3C1-RP11-54O7.3	ENSG00000223764.2	RP11-54O7.3	lncRNA	lincRNA	1	NR3C1
FOXC1-RP11-267M23.4	ENSG00000253704.1	RP11-267M23.4	lncRNA	lincRNA	1	FOXC1
RCOR1-CTD-2540L5.6	ENSG00000245466.1	CTD-2540L5.6	lncRNA	lincRNA	1	RCOR1
RCOR1-FLVCR1-AS1	ENSG00000198468.7	FLVCR1-AS1	lncRNA	lincRNA	1	RCOR1
RCOR1-RP1-265C24.8	ENSG00000261839.1	RP1-265C24.8	lncRNA	lincRNA	1	RCOR1
RCOR1-RP11-351D16.3	ENSG00000273008.1	RP11-351D16.3	lncRNA	lincRNA	1	RCOR1
RCOR1-RP11-482M8.1	ENSG00000260750.5	RP11-482M8.1	lncRNA	lincRNA	1	RCOR1
RCOR1-RP11-736K20.6	ENSG00000246523.7	RP11-736K20.6	lncRNA	lincRNA	1	RCOR1
RCOR1-RP4-781K5.4	ENSG00000228044.2	RP4-781K5.4	lncRNA	lincRNA	1	RCOR1
RCOR1-AC012506.4	ENSG00000235497.5	AC012506.4	lncRNA	lincRNA	1	RCOR1
RCOR1-AC061992.2	ENSG00000267737.1	AC061992.2	lncRNA	lincRNA	1	RCOR1
RCOR1-AC069513.4	ENSG00000229178.1	AC069513.4	lncRNA	lincRNA	1	RCOR1
RCOR1-AC074391.1	ENSG00000204929.12	AC074391.1	lncRNA	processed_transcript	1	RCOR1
RCOR1-AF011889.2	ENSG00000238039.1	AF011889.2	lncRNA	lincRNA	1	RCOR1
RCOR1-AP001462.6	ENSG00000269038.1	AP001462.6	lncRNA	lincRNA	1	RCOR1
RCOR1-CTB-32O4.2	ENSG00000267498.1	CTB-32O4.2	lncRNA	lincRNA	1	RCOR1
RCOR1-CTC-340D7.1	ENSG00000249335.1	CTC-340D7.1	lncRNA	lincRNA	1	RCOR1
RCOR1-CTC-529P8.1	ENSG00000250072.5	CTC-529P8.1	lncRNA	lincRNA	1	RCOR1
RCOR1-CTD-2171N6.1	ENSG00000267013.5	CTD-2171N6.1	lncRNA	lincRNA	1	RCOR1
RCOR1-CTD-2251F13.1	ENSG00000248975.2	CTD-2251F13.1	lncRNA	lincRNA	1	RCOR1
RCOR1-CTD-2291D10.4	ENSG00000267886.1	CTD-2291D10.4	lncRNA	lincRNA	1	RCOR1
RCOR1-CTD-2331H12.7	ENSG00000269646.1	CTD-2331H12.7	lncRNA	lincRNA	1	RCOR1
RCOR1-CTD-2342N23.3	ENSG00000272456.1	CTD-2342N23.3	lncRNA	lincRNA	1	RCOR1
RCOR1-CTD-2349P21.5	ENSG00000263603.1	CTD-2349P21.5	lncRNA	lincRNA	1	RCOR1
RCOR1-KB-1471A8.1	ENSG00000245330.4	KB-1471A8.1	lncRNA	lincRNA	1	RCOR1
RCOR1-LINC00319	ENSG00000188660.3	LINC00319	lncRNA	lincRNA	1	RCOR1
RCOR1-LINC00398	ENSG00000237879.1	LINC00398	lncRNA	lincRNA	1	RCOR1
RCOR1-RP1-257A7.5	ENSG00000272379.1	RP1-257A7.5	lncRNA	lincRNA	1	RCOR1
RCOR1-RP11-108M9.6	ENSG00000272426.1	RP11-108M9.6	lncRNA	lincRNA	1	RCOR1
RCOR1-RP11-10L7.1	ENSG00000246375.2	RP11-10L7.1	lncRNA	lincRNA	1	RCOR1
RCOR1-RP11-110I1.12	ENSG00000255121.2	RP11-110I1.12	lncRNA	lincRNA	1	RCOR1
RCOR1-RP11-120D5.1	ENSG00000234129.7	RP11-120D5.1	lncRNA	lincRNA	1	RCOR1
RCOR1-RP11-141B14.1	ENSG00000270019.1	RP11-141B14.1	lncRNA	lincRNA	1	RCOR1
RCOR1-RP11-142A22.4	ENSG00000272727.1	RP11-142A22.4	lncRNA	lincRNA	1	RCOR1
RCOR1-RP11-252A24.3	ENSG00000261079.1	RP11-252A24.3	lncRNA	lincRNA	1	RCOR1
RCOR1-RP11-256I23.3	ENSG00000267919.1	RP11-256I23.3	lncRNA	lincRNA	1	RCOR1
RCOR1-RP11-267M23.4	ENSG00000253704.1	RP11-267M23.4	lncRNA	lincRNA	1	RCOR1
RCOR1-RP11-26J3.1	ENSG00000249328.2	RP11-26J3.1	lncRNA	lincRNA	1	RCOR1
RCOR1-RP11-273G15.2	ENSG00000247317.3	RP11-273G15.2	lncRNA	lincRNA	1	RCOR1
RCOR1-RP11-320M2.1	ENSG00000257135.5	RP11-320M2.1	lncRNA	lincRNA	1	RCOR1
RCOR1-RP11-322E11.5	ENSG00000267583.5	RP11-322E11.5	lncRNA	lincRNA	1	RCOR1
RCOR1-RP11-347I19.8	ENSG00000272849.1	RP11-347I19.8	lncRNA	lincRNA	1	RCOR1
RCOR1-RP11-360P21.2	ENSG00000229102.1	RP11-360P21.2	lncRNA	lincRNA	1	RCOR1
RCOR1-RP11-377D9.3	ENSG00000255621.1	RP11-377D9.3	lncRNA	lincRNA	1	RCOR1
RCOR1-RP11-399K21.11	ENSG00000270087.5	RP11-399K21.11	lncRNA	lincRNA	1	RCOR1
RCOR1-RP11-410D17.2	ENSG00000245768.6	RP11-410D17.2	lncRNA	lincRNA	1	RCOR1
RCOR1-RP11-452F19.3	ENSG00000228106.5	RP11-452F19.3	lncRNA	lincRNA	1	RCOR1
RCOR1-RP11-486O12.2	ENSG00000247373.3	RP11-486O12.2	lncRNA	lincRNA	1	RCOR1
RCOR1-RP11-513G11.4	ENSG00000225742.5	RP11-513G11.4	lncRNA	lincRNA	1	RCOR1
RCOR1-RP11-539L10.3	ENSG00000251580.1	RP11-539L10.3	lncRNA	lincRNA	1	RCOR1
RCOR1-RP11-54O7.3	ENSG00000223764.2	RP11-54O7.3	lncRNA	lincRNA	1	RCOR1
RCOR1-RP11-66B24.7	ENSG00000272808.3	RP11-66B24.7	lncRNA	processed_transcript	1	RCOR1
RCOR1-RP11-699L21.1	ENSG00000214146.2	RP11-699L21.1	lncRNA	lincRNA	1	RCOR1
RCOR1-RP11-715J22.4	ENSG00000260874.5	RP11-715J22.4	lncRNA	lincRNA	1	RCOR1
RCOR1-RP11-757G1.6	ENSG00000250508.1	RP11-757G1.6	lncRNA	lincRNA	1	RCOR1
RCOR1-RP11-768F21.1	ENSG00000248636.6	RP11-768F21.1	lncRNA	lincRNA	1	RCOR1
RCOR1-RP11-77I22.2	ENSG00000246331.2	RP11-77I22.2	lncRNA	lincRNA	1	RCOR1
RCOR1-RP11-883A18.3	ENSG00000265728.1	RP11-883A18.3	lncRNA	lincRNA	1	RCOR1
RCOR1-RP11-923I11.4	ENSG00000260473.2	RP11-923I11.4	lncRNA	lincRNA	1	RCOR1
RCOR1-RP4-758J18.13	ENSG00000272455.1	RP4-758J18.13	lncRNA	lincRNA	1	RCOR1
RCOR1-RP4-781K5.6	ENSG00000230628.1	RP4-781K5.6	lncRNA	lincRNA	1	RCOR1
RCOR1-RP4-811H24.9	ENSG00000233775.1	RP4-811H24.9	lncRNA	lincRNA	1	RCOR1
RCOR1-RP5-884C9.2	ENSG00000224592.5	RP5-884C9.2	lncRNA	lincRNA	1	RCOR1
RCOR1-SH3RF3-AS1	ENSG00000259863.1	SH3RF3-AS1	lncRNA	lincRNA	1	RCOR1
RCOR1-U91328.22	ENSG00000272810.1	U91328.22	lncRNA	lincRNA	1	RCOR1
RCOR1-XXbac-B135H6.18	ENSG00000272829.1	XXbac-B135H6.18	lncRNA	lincRNA	1	RCOR1
RCOR1-ZNF888	ENSG00000213793.4	ZNF888	lncRNA	processed_transcript	1	RCOR1
RCOR1-CTA-384D8.35	ENSG00000272666.1	CTA-384D8.35	lncRNA	lincRNA	1	RCOR1
RCOR1-LINC00857	ENSG00000237523.1	LINC00857	lncRNA	lincRNA	1	RCOR1
RCOR1-RP11-44N11.3	ENSG00000272043.1	RP11-44N11.3	lncRNA	lincRNA	1	RCOR1
RCOR1-AC004051.2	ENSG00000246774.1	AC004051.2	lncRNA	lincRNA	1	RCOR1
RCOR1-AC068138.1	ENSG00000235070.3	AC068138.1	lncRNA	lincRNA	1	RCOR1
RCOR1-AC093901.1	ENSG00000226856.5	AC093901.1	lncRNA	lincRNA	1	RCOR1
RCOR1-RP11-346C20.4	ENSG00000272250.1	RP11-346C20.4	lncRNA	lincRNA	1	RCOR1
RCOR1-RP11-379B8.1	ENSG00000226453.1	RP11-379B8.1	lncRNA	lincRNA	1	RCOR1
RCOR1-RP11-78O7.2	ENSG00000270091.1	RP11-78O7.2	lncRNA	lincRNA	1	RCOR1
RCOR1-RP11-804F13.1	ENSG00000258119.1	RP11-804F13.1	lncRNA	lincRNA	1	RCOR1
RCOR1-RP5-965F6.2	ENSG00000231246.1	RP5-965F6.2	lncRNA	lincRNA	1	RCOR1
RCOR1-CTB-118N6.2	ENSG00000249167.1	CTB-118N6.2	lncRNA	lincRNA	1	RCOR1
RCOR1-MIMT1	ENSG00000268654.1	MIMT1	lncRNA	lincRNA	1	RCOR1
RCOR1-MIR296	ENSG00000268649.4	MIR296	lncRNA	lincRNA	1	RCOR1
RCOR1-RP11-15H20.7	ENSG00000269107.1	RP11-15H20.7	lncRNA	lincRNA	1	RCOR1
RCOR1-RP11-30P6.6	ENSG00000234155.1	RP11-30P6.6	lncRNA	lincRNA	1	RCOR1
RCOR1-RP11-378I6.1	ENSG00000261402.1	RP11-378I6.1	lncRNA	lincRNA	1	RCOR1
RCOR1-CTC-448F2.4	ENSG00000267006.1	CTC-448F2.4	lncRNA	lincRNA	1	RCOR1
RCOR1-LINC00426	ENSG00000238121.5	LINC00426	lncRNA	lincRNA	1	RCOR1
RCOR1-RP11-379P15.1	ENSG00000246820.2	RP11-379P15.1	lncRNA	lincRNA	1	RCOR1
RCOR1-RP11-428G5.5	ENSG00000255760.1	RP11-428G5.5	lncRNA	lincRNA	1	RCOR1
RCOR1-RP5-1057J7.7	ENSG00000271420.1	RP5-1057J7.7	lncRNA	lincRNA	1	RCOR1
MYC-AC012506.4	ENSG00000235497.5	AC012506.4	lncRNA	lincRNA	1	MYC
MYC-AC109642.1	ENSG00000235997.2	AC109642.1	lncRNA	lincRNA	1	MYC
MYC-AF011889.2	ENSG00000238039.1	AF011889.2	lncRNA	lincRNA	1	MYC
MYC-CTC-340D7.1	ENSG00000249335.1	CTC-340D7.1	lncRNA	lincRNA	1	MYC
MYC-CTD-2251F13.1	ENSG00000248975.2	CTD-2251F13.1	lncRNA	lincRNA	1	MYC
MYC-RP1-257A7.5	ENSG00000272379.1	RP1-257A7.5	lncRNA	lincRNA	1	MYC
MYC-RP11-757G1.6	ENSG00000250508.1	RP11-757G1.6	lncRNA	lincRNA	1	MYC
MYC-RP11-883A18.3	ENSG00000265728.1	RP11-883A18.3	lncRNA	lincRNA	1	MYC
MYC-RP4-754E20__A.5	ENSG00000236117.1	RP4-754E20__A.5	lncRNA	lincRNA	1	MYC
MYC-RP4-781K5.6	ENSG00000230628.1	RP4-781K5.6	lncRNA	lincRNA	1	MYC
MYC-U91328.22	ENSG00000272810.1	U91328.22	lncRNA	lincRNA	1	MYC
MYC-CTC-490G23.2	ENSG00000231412.2	CTC-490G23.2	lncRNA	lincRNA	1	MYC
MYC-RP11-1078H9.2	ENSG00000258935.1	RP11-1078H9.2	lncRNA	lincRNA	1	MYC
MYC-RP11-127L20.3	ENSG00000228261.1	RP11-127L20.3	lncRNA	lincRNA	1	MYC
MYC-RP11-373D23.3	ENSG00000270210.1	RP11-373D23.3	lncRNA	lincRNA	1	MYC
MYC-RP11-932O9.10	ENSG00000269974.1	RP11-932O9.10	lncRNA	lincRNA	1	MYC
MYC-AC109826.1	ENSG00000226791.6	AC109826.1	lncRNA	lincRNA	1	MYC
MYC-CTA-384D8.35	ENSG00000272666.1	CTA-384D8.35	lncRNA	lincRNA	1	MYC
MYC-LINC00184	ENSG00000224939.1	LINC00184	lncRNA	lincRNA	1	MYC
MYC-RP11-281O15.8	ENSG00000272431.1	RP11-281O15.8	lncRNA	lincRNA	1	MYC
MYC-RP6-99M1.3	ENSG00000269902.1	RP6-99M1.3	lncRNA	lincRNA	1	MYC
MYC-CTC-207P7.1	ENSG00000253331.1	CTC-207P7.1	lncRNA	lincRNA	1	MYC
MYC-LINC00113	ENSG00000225298.5	LINC00113	lncRNA	lincRNA	1	MYC
MYC-LINC00384	ENSG00000232117.1	LINC00384	lncRNA	lincRNA	1	MYC
MYC-RP11-256I23.3	ENSG00000267919.1	RP11-256I23.3	lncRNA	lincRNA	1	MYC
MYC-RP11-286B14.2	ENSG00000271252.1	RP11-286B14.2	lncRNA	lincRNA	1	MYC
MYC-RP11-290D2.3	ENSG00000228886.1	RP11-290D2.3	lncRNA	lincRNA	1	MYC
MYC-RP11-302L19.3	ENSG00000273100.1	RP11-302L19.3	lncRNA	lincRNA	1	MYC
MYC-RP11-348P10.2	ENSG00000272077.1	RP11-348P10.2	lncRNA	lincRNA	1	MYC
MYC-RP11-378I6.1	ENSG00000261402.1	RP11-378I6.1	lncRNA	lincRNA	1	MYC
MYC-RP11-398G24.2	ENSG00000254303.1	RP11-398G24.2	lncRNA	lincRNA	1	MYC
MYC-RP11-65L19.4	ENSG00000272329.1	RP11-65L19.4	lncRNA	lincRNA	1	MYC
MYC-RP4-781K5.4	ENSG00000228044.2	RP4-781K5.4	lncRNA	lincRNA	1	MYC
MYC-RP5-965F6.2	ENSG00000231246.1	RP5-965F6.2	lncRNA	lincRNA	1	MYC
MYC-CTA-31J9.2	ENSG00000227723.1	CTA-31J9.2	lncRNA	lincRNA	1	MYC
MYC-LINC01153	ENSG00000227143.1	LINC01153	lncRNA	lincRNA	1	MYC
MYC-RP11-164N3.1	ENSG00000255516.1	RP11-164N3.1	lncRNA	lincRNA	1	MYC
MYC-RP11-445O3.1	ENSG00000231291.3	RP11-445O3.1	lncRNA	lincRNA	1	MYC
DLX2-RP11-148B18.4	ENSG00000236098.1	RP11-148B18.4	lncRNA	lincRNA	1	DLX2
DLX2-RP11-356O9.2	ENSG00000259087.5	RP11-356O9.2	lncRNA	lincRNA	1	DLX2
E2F2-AC093901.1	ENSG00000226856.5	AC093901.1	lncRNA	lincRNA	1	E2F2
E2F2-AP001462.6	ENSG00000269038.1	AP001462.6	lncRNA	lincRNA	1	E2F2
E2F2-CTA-150C2.13	ENSG00000235209.1	CTA-150C2.13	lncRNA	lincRNA	1	E2F2
E2F2-CTC-448F2.4	ENSG00000267006.1	CTC-448F2.4	lncRNA	lincRNA	1	E2F2
E2F2-CTC-490G23.2	ENSG00000231412.2	CTC-490G23.2	lncRNA	lincRNA	1	E2F2
E2F2-KB-1471A8.1	ENSG00000245330.4	KB-1471A8.1	lncRNA	lincRNA	1	E2F2
E2F2-LINC00113	ENSG00000225298.5	LINC00113	lncRNA	lincRNA	1	E2F2
E2F2-LINC00319	ENSG00000188660.3	LINC00319	lncRNA	lincRNA	1	E2F2
E2F2-LINC00857	ENSG00000237523.1	LINC00857	lncRNA	lincRNA	1	E2F2
E2F2-RP1-265C24.8	ENSG00000261839.1	RP1-265C24.8	lncRNA	lincRNA	1	E2F2
E2F2-RP11-110I1.12	ENSG00000255121.2	RP11-110I1.12	lncRNA	lincRNA	1	E2F2
E2F2-RP11-141B14.1	ENSG00000270019.1	RP11-141B14.1	lncRNA	lincRNA	1	E2F2
E2F2-RP11-148B18.4	ENSG00000236098.1	RP11-148B18.4	lncRNA	lincRNA	1	E2F2
E2F2-RP11-256I23.3	ENSG00000267919.1	RP11-256I23.3	lncRNA	lincRNA	1	E2F2
E2F2-RP11-267M23.4	ENSG00000253704.1	RP11-267M23.4	lncRNA	lincRNA	1	E2F2
E2F2-RP11-273G15.2	ENSG00000247317.3	RP11-273G15.2	lncRNA	lincRNA	1	E2F2
E2F2-RP11-347I19.8	ENSG00000272849.1	RP11-347I19.8	lncRNA	lincRNA	1	E2F2
E2F2-RP11-360P21.2	ENSG00000229102.1	RP11-360P21.2	lncRNA	lincRNA	1	E2F2
E2F2-RP11-377D9.3	ENSG00000255621.1	RP11-377D9.3	lncRNA	lincRNA	1	E2F2
E2F2-RP11-44N11.3	ENSG00000272043.1	RP11-44N11.3	lncRNA	lincRNA	1	E2F2
E2F2-RP11-486O12.2	ENSG00000247373.3	RP11-486O12.2	lncRNA	lincRNA	1	E2F2
E2F2-RP11-539L10.3	ENSG00000251580.1	RP11-539L10.3	lncRNA	lincRNA	1	E2F2
E2F2-RP11-54O7.3	ENSG00000223764.2	RP11-54O7.3	lncRNA	lincRNA	1	E2F2
E2F2-RP11-699L21.1	ENSG00000214146.2	RP11-699L21.1	lncRNA	lincRNA	1	E2F2
E2F2-RP11-768F21.1	ENSG00000248636.6	RP11-768F21.1	lncRNA	lincRNA	1	E2F2
E2F2-XXbac-B135H6.18	ENSG00000272829.1	XXbac-B135H6.18	lncRNA	lincRNA	1	E2F2
E2F3-AC061992.2	ENSG00000267737.1	AC061992.2	lncRNA	lincRNA	1	E2F3
E2F3-AC069513.4	ENSG00000229178.1	AC069513.4	lncRNA	lincRNA	1	E2F3
E2F3-AC074391.1	ENSG00000204929.12	AC074391.1	lncRNA	processed_transcript	1	E2F3
E2F3-AC093901.1	ENSG00000226856.5	AC093901.1	lncRNA	lincRNA	1	E2F3
E2F3-AP001462.6	ENSG00000269038.1	AP001462.6	lncRNA	lincRNA	1	E2F3
E2F3-CTB-32O4.2	ENSG00000267498.1	CTB-32O4.2	lncRNA	lincRNA	1	E2F3
E2F3-CTD-2235C13.3	ENSG00000271815.1	CTD-2235C13.3	lncRNA	lincRNA	1	E2F3
E2F3-CTD-2331H12.7	ENSG00000269646.1	CTD-2331H12.7	lncRNA	lincRNA	1	E2F3
E2F3-FLVCR1-AS1	ENSG00000198468.7	FLVCR1-AS1	lncRNA	lincRNA	1	E2F3
E2F3-LA16c-381G6.1	ENSG00000260532.1	LA16c-381G6.1	lncRNA	lincRNA	1	E2F3
E2F3-RP1-265C24.8	ENSG00000261839.1	RP1-265C24.8	lncRNA	lincRNA	1	E2F3
E2F3-RP11-108M9.6	ENSG00000272426.1	RP11-108M9.6	lncRNA	lincRNA	1	E2F3
E2F3-RP11-110I1.12	ENSG00000255121.2	RP11-110I1.12	lncRNA	lincRNA	1	E2F3
E2F3-RP11-120D5.1	ENSG00000234129.7	RP11-120D5.1	lncRNA	lincRNA	1	E2F3
E2F3-RP11-148B18.4	ENSG00000236098.1	RP11-148B18.4	lncRNA	lincRNA	1	E2F3
E2F3-RP11-348P10.2	ENSG00000272077.1	RP11-348P10.2	lncRNA	lincRNA	1	E2F3
E2F3-RP11-351D16.3	ENSG00000273008.1	RP11-351D16.3	lncRNA	lincRNA	1	E2F3
E2F3-RP11-360P21.2	ENSG00000229102.1	RP11-360P21.2	lncRNA	lincRNA	1	E2F3
E2F3-RP11-377D9.3	ENSG00000255621.1	RP11-377D9.3	lncRNA	lincRNA	1	E2F3
E2F3-RP11-44N11.3	ENSG00000272043.1	RP11-44N11.3	lncRNA	lincRNA	1	E2F3
E2F3-RP11-452F19.3	ENSG00000228106.5	RP11-452F19.3	lncRNA	lincRNA	1	E2F3
E2F3-RP11-482M8.1	ENSG00000260750.5	RP11-482M8.1	lncRNA	lincRNA	1	E2F3
E2F3-RP11-539L10.3	ENSG00000251580.1	RP11-539L10.3	lncRNA	lincRNA	1	E2F3
E2F3-RP11-54O7.3	ENSG00000223764.2	RP11-54O7.3	lncRNA	lincRNA	1	E2F3
E2F3-RP11-715J22.4	ENSG00000260874.5	RP11-715J22.4	lncRNA	lincRNA	1	E2F3
E2F3-RP11-768F21.1	ENSG00000248636.6	RP11-768F21.1	lncRNA	lincRNA	1	E2F3
E2F3-RP11-78O7.2	ENSG00000270091.1	RP11-78O7.2	lncRNA	lincRNA	1	E2F3
E2F3-RP5-884C9.2	ENSG00000224592.5	RP5-884C9.2	lncRNA	lincRNA	1	E2F3
E2F3-ZNF888	ENSG00000213793.4	ZNF888	lncRNA	processed_transcript	1	E2F3
NFE2-AC007250.4	ENSG00000225226.1	AC007250.4	lncRNA	lincRNA	1	NFE2
NFE2-AC061992.2	ENSG00000267737.1	AC061992.2	lncRNA	lincRNA	1	NFE2
NFE2-AC074391.1	ENSG00000204929.12	AC074391.1	lncRNA	processed_transcript	1	NFE2
NFE2-AC109826.1	ENSG00000226791.6	AC109826.1	lncRNA	lincRNA	1	NFE2
NFE2-AP001462.6	ENSG00000269038.1	AP001462.6	lncRNA	lincRNA	1	NFE2
NFE2-CTA-384D8.35	ENSG00000272666.1	CTA-384D8.35	lncRNA	lincRNA	1	NFE2
NFE2-CTB-32O4.2	ENSG00000267498.1	CTB-32O4.2	lncRNA	lincRNA	1	NFE2
NFE2-CTC-340D7.1	ENSG00000249335.1	CTC-340D7.1	lncRNA	lincRNA	1	NFE2
NFE2-CTC-529P8.1	ENSG00000250072.5	CTC-529P8.1	lncRNA	lincRNA	1	NFE2
NFE2-CTD-2235C13.3	ENSG00000271815.1	CTD-2235C13.3	lncRNA	lincRNA	1	NFE2
NFE2-CTD-2291D10.4	ENSG00000267886.1	CTD-2291D10.4	lncRNA	lincRNA	1	NFE2
NFE2-CTD-2329C7.2	ENSG00000266985.1	CTD-2329C7.2	lncRNA	lincRNA	1	NFE2
NFE2-CTD-2349P21.5	ENSG00000263603.1	CTD-2349P21.5	lncRNA	lincRNA	1	NFE2
NFE2-CTD-2540L5.6	ENSG00000245466.1	CTD-2540L5.6	lncRNA	lincRNA	1	NFE2
NFE2-FLVCR1-AS1	ENSG00000198468.7	FLVCR1-AS1	lncRNA	lincRNA	1	NFE2
NFE2-KB-1471A8.1	ENSG00000245330.4	KB-1471A8.1	lncRNA	lincRNA	1	NFE2
NFE2-LINC00319	ENSG00000188660.3	LINC00319	lncRNA	lincRNA	1	NFE2
NFE2-LINC00398	ENSG00000237879.1	LINC00398	lncRNA	lincRNA	1	NFE2
NFE2-LINC00426	ENSG00000238121.5	LINC00426	lncRNA	lincRNA	1	NFE2
NFE2-RP11-108M9.6	ENSG00000272426.1	RP11-108M9.6	lncRNA	lincRNA	1	NFE2
NFE2-RP11-110I1.12	ENSG00000255121.2	RP11-110I1.12	lncRNA	lincRNA	1	NFE2
NFE2-RP11-120D5.1	ENSG00000234129.7	RP11-120D5.1	lncRNA	lincRNA	1	NFE2
NFE2-RP11-127L20.3	ENSG00000228261.1	RP11-127L20.3	lncRNA	lincRNA	1	NFE2
NFE2-RP11-15H20.7	ENSG00000269107.1	RP11-15H20.7	lncRNA	lincRNA	1	NFE2
NFE2-RP11-252A24.3	ENSG00000261079.1	RP11-252A24.3	lncRNA	lincRNA	1	NFE2
NFE2-RP11-273G15.2	ENSG00000247317.3	RP11-273G15.2	lncRNA	lincRNA	1	NFE2
NFE2-RP11-360P21.2	ENSG00000229102.1	RP11-360P21.2	lncRNA	lincRNA	1	NFE2
NFE2-RP11-377D9.3	ENSG00000255621.1	RP11-377D9.3	lncRNA	lincRNA	1	NFE2
NFE2-RP11-378I6.1	ENSG00000261402.1	RP11-378I6.1	lncRNA	lincRNA	1	NFE2
NFE2-RP11-379P15.1	ENSG00000246820.2	RP11-379P15.1	lncRNA	lincRNA	1	NFE2
NFE2-RP11-410D17.2	ENSG00000245768.6	RP11-410D17.2	lncRNA	lincRNA	1	NFE2
NFE2-RP11-445O3.1	ENSG00000231291.3	RP11-445O3.1	lncRNA	lincRNA	1	NFE2
NFE2-RP11-482M8.1	ENSG00000260750.5	RP11-482M8.1	lncRNA	lincRNA	1	NFE2
NFE2-RP11-539L10.3	ENSG00000251580.1	RP11-539L10.3	lncRNA	lincRNA	1	NFE2
NFE2-RP11-54O7.3	ENSG00000223764.2	RP11-54O7.3	lncRNA	lincRNA	1	NFE2
NFE2-RP11-66B24.7	ENSG00000272808.3	RP11-66B24.7	lncRNA	processed_transcript	1	NFE2
NFE2-RP11-699L21.1	ENSG00000214146.2	RP11-699L21.1	lncRNA	lincRNA	1	NFE2
NFE2-RP11-736K20.6	ENSG00000246523.7	RP11-736K20.6	lncRNA	lincRNA	1	NFE2
NFE2-RP11-768F21.1	ENSG00000248636.6	RP11-768F21.1	lncRNA	lincRNA	1	NFE2
NFE2-RP11-923I11.4	ENSG00000260473.2	RP11-923I11.4	lncRNA	lincRNA	1	NFE2
NFE2-RP4-811H24.9	ENSG00000233775.1	RP4-811H24.9	lncRNA	lincRNA	1	NFE2
NFE2-SH3RF3-AS1	ENSG00000259863.1	SH3RF3-AS1	lncRNA	lincRNA	1	NFE2
NFE2-SOX21-AS1	ENSG00000227640.2	SOX21-AS1	lncRNA	lincRNA	1	NFE2
NFE2-XXbac-B135H6.18	ENSG00000272829.1	XXbac-B135H6.18	lncRNA	lincRNA	1	NFE2
NFE2-LA16c-381G6.1	ENSG00000260532.1	LA16c-381G6.1	lncRNA	lincRNA	1	NFE2
NFE2-RP11-320M2.1	ENSG00000257135.5	RP11-320M2.1	lncRNA	lincRNA	1	NFE2
NFE2-RP11-141B14.1	ENSG00000270019.1	RP11-141B14.1	lncRNA	lincRNA	1	NFE2
NFE2-RP1-265C24.8	ENSG00000261839.1	RP1-265C24.8	lncRNA	lincRNA	1	NFE2
NFE2-CTB-118N6.2	ENSG00000249167.1	CTB-118N6.2	lncRNA	lincRNA	1	NFE2
NFE2-RP11-267M23.4	ENSG00000253704.1	RP11-267M23.4	lncRNA	lincRNA	1	NFE2
NFE2-RP11-486O12.2	ENSG00000247373.3	RP11-486O12.2	lncRNA	lincRNA	1	NFE2
ISL1-RP11-148B18.4	ENSG00000236098.1	RP11-148B18.4	lncRNA	lincRNA	1	ISL1
ESR1-RP11-273G15.2	ENSG00000247317.3	RP11-273G15.2	lncRNA	lincRNA	1	ESR1
ESR1-RP11-356O9.2	ENSG00000259087.5	RP11-356O9.2	lncRNA	lincRNA	1	ESR1
ESR1-RP4-754E20__A.5	ENSG00000236117.1	RP4-754E20__A.5	lncRNA	lincRNA	1	ESR1
ESR1-AC061992.2	ENSG00000267737.1	AC061992.2	lncRNA	lincRNA	1	ESR1
ESR1-CTA-150C2.13	ENSG00000235209.1	CTA-150C2.13	lncRNA	lincRNA	1	ESR1
ESR1-CTD-2024P10.2	ENSG00000271874.1	CTD-2024P10.2	lncRNA	lincRNA	1	ESR1
ESR1-CTD-2291D10.4	ENSG00000267886.1	CTD-2291D10.4	lncRNA	lincRNA	1	ESR1
ESR1-LINC00384	ENSG00000232117.1	LINC00384	lncRNA	lincRNA	1	ESR1
ESR1-LINC00426	ENSG00000238121.5	LINC00426	lncRNA	lincRNA	1	ESR1
ESR1-LINC00857	ENSG00000237523.1	LINC00857	lncRNA	lincRNA	1	ESR1
ESR1-LINC00867	ENSG00000232139.5	LINC00867	lncRNA	lincRNA	1	ESR1
ESR1-RP11-302L19.3	ENSG00000273100.1	RP11-302L19.3	lncRNA	lincRNA	1	ESR1
ESR1-RP11-347I19.8	ENSG00000272849.1	RP11-347I19.8	lncRNA	lincRNA	1	ESR1
ESR1-RP11-410D17.2	ENSG00000245768.6	RP11-410D17.2	lncRNA	lincRNA	1	ESR1
ESR1-RP11-445O3.1	ENSG00000231291.3	RP11-445O3.1	lncRNA	lincRNA	1	ESR1
ESR1-RP11-44N11.3	ENSG00000272043.1	RP11-44N11.3	lncRNA	lincRNA	1	ESR1
ESR1-RP11-54O7.3	ENSG00000223764.2	RP11-54O7.3	lncRNA	lincRNA	1	ESR1
ESR1-RP11-66B24.7	ENSG00000272808.3	RP11-66B24.7	lncRNA	processed_transcript	1	ESR1
ESR1-RP11-699L21.1	ENSG00000214146.2	RP11-699L21.1	lncRNA	lincRNA	1	ESR1
ESR1-RP11-77I22.2	ENSG00000246331.2	RP11-77I22.2	lncRNA	lincRNA	1	ESR1
ESR1-RP11-148B18.4	ENSG00000236098.1	RP11-148B18.4	lncRNA	lincRNA	1	ESR1
ESR1-AC074391.1	ENSG00000204929.12	AC074391.1	lncRNA	processed_transcript	1	ESR1
ESR1-RP11-252A24.3	ENSG00000261079.1	RP11-252A24.3	lncRNA	lincRNA	1	ESR1
ESR1-RP11-267M23.4	ENSG00000253704.1	RP11-267M23.4	lncRNA	lincRNA	1	ESR1
ESR1-RP11-486O12.2	ENSG00000247373.3	RP11-486O12.2	lncRNA	lincRNA	1	ESR1
ESR1-RP11-768F21.1	ENSG00000248636.6	RP11-768F21.1	lncRNA	lincRNA	1	ESR1
ESR1-RP4-811H24.9	ENSG00000233775.1	RP4-811H24.9	lncRNA	lincRNA	1	ESR1
ESR1-CTD-2171N6.1	ENSG00000267013.5	CTD-2171N6.1	lncRNA	lincRNA	1	ESR1
ESR1-RP11-46D6.1	ENSG00000261512.2	RP11-46D6.1	lncRNA	lincRNA	1	ESR1
ESR1-RP5-965F6.2	ENSG00000231246.1	RP5-965F6.2	lncRNA	lincRNA	1	ESR1
ESR1-KB-1471A8.1	ENSG00000245330.4	KB-1471A8.1	lncRNA	lincRNA	1	ESR1
ESR1-RP11-108M9.6	ENSG00000272426.1	RP11-108M9.6	lncRNA	lincRNA	1	ESR1
ESR1-XXbac-B135H6.18	ENSG00000272829.1	XXbac-B135H6.18	lncRNA	lincRNA	1	ESR1
ESR1-CTC-529P8.1	ENSG00000250072.5	CTC-529P8.1	lncRNA	lincRNA	1	ESR1
ESR1-RP11-141B14.1	ENSG00000270019.1	RP11-141B14.1	lncRNA	lincRNA	1	ESR1
ESR1-RP11-320M2.1	ENSG00000257135.5	RP11-320M2.1	lncRNA	lincRNA	1	ESR1
ESR1-RP11-690C23.2	ENSG00000242042.1	RP11-690C23.2	lncRNA	lincRNA	1	ESR1
ESR1-LINC00319	ENSG00000188660.3	LINC00319	lncRNA	lincRNA	1	ESR1
ESR1-CTB-118N6.2	ENSG00000249167.1	CTB-118N6.2	lncRNA	lincRNA	1	ESR1
ESR1-CTD-2540L5.6	ENSG00000245466.1	CTD-2540L5.6	lncRNA	lincRNA	1	ESR1
ESR1-FLVCR1-AS1	ENSG00000198468.7	FLVCR1-AS1	lncRNA	lincRNA	1	ESR1
ESR1-RP11-377D9.3	ENSG00000255621.1	RP11-377D9.3	lncRNA	lincRNA	1	ESR1
ESR1-RP11-378I6.1	ENSG00000261402.1	RP11-378I6.1	lncRNA	lincRNA	1	ESR1
ESR1-RP11-399K21.11	ENSG00000270087.5	RP11-399K21.11	lncRNA	lincRNA	1	ESR1
ESR1-RP11-736K20.6	ENSG00000246523.7	RP11-736K20.6	lncRNA	lincRNA	1	ESR1
ESR1-RP11-757G1.6	ENSG00000250508.1	RP11-757G1.6	lncRNA	lincRNA	1	ESR1
ESR1-AC069513.4	ENSG00000229178.1	AC069513.4	lncRNA	lincRNA	1	ESR1
ESR1-CTD-2235C13.3	ENSG00000271815.1	CTD-2235C13.3	lncRNA	lincRNA	1	ESR1
ESR1-RP11-452F19.3	ENSG00000228106.5	RP11-452F19.3	lncRNA	lincRNA	1	ESR1
ESR1-RP11-55L3.1	ENSG00000250791.1	RP11-55L3.1	lncRNA	lincRNA	1	ESR1
ESR1-AC007250.4	ENSG00000225226.1	AC007250.4	lncRNA	lincRNA	1	ESR1
ESR1-RP11-674C21.9	ENSG00000254804.1	RP11-674C21.9	lncRNA	lincRNA	1	ESR1
ESR1-AP001462.6	ENSG00000269038.1	AP001462.6	lncRNA	lincRNA	1	ESR1
ESR1-CTB-32O4.2	ENSG00000267498.1	CTB-32O4.2	lncRNA	lincRNA	1	ESR1
ESR1-CTD-2331H12.7	ENSG00000269646.1	CTD-2331H12.7	lncRNA	lincRNA	1	ESR1
ESR1-LINC00398	ENSG00000237879.1	LINC00398	lncRNA	lincRNA	1	ESR1
ESR1-RP1-265C24.8	ENSG00000261839.1	RP1-265C24.8	lncRNA	lincRNA	1	ESR1
ESR1-RP11-110I1.12	ENSG00000255121.2	RP11-110I1.12	lncRNA	lincRNA	1	ESR1
ESR1-RP11-15H20.7	ENSG00000269107.1	RP11-15H20.7	lncRNA	lincRNA	1	ESR1
ESR1-RP11-346C20.4	ENSG00000272250.1	RP11-346C20.4	lncRNA	lincRNA	1	ESR1
ESR1-RP11-351D16.3	ENSG00000273008.1	RP11-351D16.3	lncRNA	lincRNA	1	ESR1
ESR1-RP11-360P21.2	ENSG00000229102.1	RP11-360P21.2	lncRNA	lincRNA	1	ESR1
ESR1-RP11-379P15.1	ENSG00000246820.2	RP11-379P15.1	lncRNA	lincRNA	1	ESR1
ESR1-RP11-482M8.1	ENSG00000260750.5	RP11-482M8.1	lncRNA	lincRNA	1	ESR1
ESR1-RP11-539L10.3	ENSG00000251580.1	RP11-539L10.3	lncRNA	lincRNA	1	ESR1
ESR1-RP11-715J22.4	ENSG00000260874.5	RP11-715J22.4	lncRNA	lincRNA	1	ESR1
ESR1-RP11-923I11.4	ENSG00000260473.2	RP11-923I11.4	lncRNA	lincRNA	1	ESR1
ESR1-RP5-884C9.2	ENSG00000224592.5	RP5-884C9.2	lncRNA	lincRNA	1	ESR1
ESR1-ZNF888	ENSG00000213793.4	ZNF888	lncRNA	processed_transcript	1	ESR1
ESR1-RP11-10L7.1	ENSG00000246375.2	RP11-10L7.1	lncRNA	lincRNA	1	ESR1
ESR1-CTC-490G23.2	ENSG00000231412.2	CTC-490G23.2	lncRNA	lincRNA	1	ESR1
ESR1-RP11-731K22.1	ENSG00000261467.2	RP11-731K22.1	lncRNA	lincRNA	1	ESR1
ESR1-CTD-2329C7.2	ENSG00000266985.1	CTD-2329C7.2	lncRNA	lincRNA	1	ESR1
ESR1-RP11-989F5.1	ENSG00000256250.1	RP11-989F5.1	lncRNA	lincRNA	1	ESR1
ESR1-PWRN1	ENSG00000259905.5	PWRN1	lncRNA	lincRNA	1	ESR1
ESR1-CTA-217C2.2	ENSG00000273243.1	CTA-217C2.2	lncRNA	lincRNA	1	ESR1
ESR1-RP11-513G11.4	ENSG00000225742.5	RP11-513G11.4	lncRNA	lincRNA	1	ESR1
ESR1-RP11-78O7.2	ENSG00000270091.1	RP11-78O7.2	lncRNA	lincRNA	1	ESR1
ESR1-RP11-398G24.2	ENSG00000254303.1	RP11-398G24.2	lncRNA	lincRNA	1	ESR1
ESR1-CTD-2251F13.1	ENSG00000248975.2	CTD-2251F13.1	lncRNA	lincRNA	1	ESR1
ESR1-RP11-164N3.1	ENSG00000255516.1	RP11-164N3.1	lncRNA	lincRNA	1	ESR1
ESR1-RP11-415C15.1	ENSG00000251080.1	RP11-415C15.1	lncRNA	lincRNA	1	ESR1
ESR1-RP11-804F13.1	ENSG00000258119.1	RP11-804F13.1	lncRNA	lincRNA	1	ESR1
ESR1-RP11-307C19.1	ENSG00000259362.2	RP11-307C19.1	lncRNA	lincRNA	1	ESR1
ESR1-CTC-448F2.4	ENSG00000267006.1	CTC-448F2.4	lncRNA	lincRNA	1	ESR1
ESR1-RP11-744K17.1	ENSG00000261020.1	RP11-744K17.1	lncRNA	lincRNA	1	ESR1
ESR1-AC012363.13	ENSG00000235840.1	AC012363.13	lncRNA	lincRNA	1	ESR1
ESR1-RP11-30L15.6	ENSG00000260955.2	RP11-30L15.6	lncRNA	lincRNA	1	ESR1
ESR1-LINC00698	ENSG00000244342.5	LINC00698	lncRNA	lincRNA	1	ESR1
ESR1-RP11-1038A11.1	ENSG00000255983.1	RP11-1038A11.1	lncRNA	lincRNA	1	ESR1
ESR1-AC093901.1	ENSG00000226856.5	AC093901.1	lncRNA	lincRNA	1	ESR1
ESR1-LINC01106	ENSG00000175772.10	LINC01106	lncRNA	lincRNA	1	ESR1
ESR1-AC004051.2	ENSG00000246774.1	AC004051.2	lncRNA	lincRNA	1	ESR1
ESR1-CTB-1I21.1	ENSG00000250284.1	CTB-1I21.1	lncRNA	lincRNA	1	ESR1
ESR1-RP11-636O21.1	ENSG00000267413.1	RP11-636O21.1	lncRNA	lincRNA	1	ESR1
ESR1-SH3RF3-AS1	ENSG00000259863.1	SH3RF3-AS1	lncRNA	lincRNA	1	ESR1
ESR1-LINC00368	ENSG00000225870.1	LINC00368	lncRNA	lincRNA	1	ESR1
ESR1-MIMT1	ENSG00000268654.1	MIMT1	lncRNA	lincRNA	1	ESR1
ESR1-RP11-120D5.1	ENSG00000234129.7	RP11-120D5.1	lncRNA	lincRNA	1	ESR1
ESR1-RP11-182J1.13	ENSG00000259774.1	RP11-182J1.13	lncRNA	lincRNA	1	ESR1
ESR1-RP11-475I24.3	ENSG00000237357.2	RP11-475I24.3	lncRNA	lincRNA	1	ESR1
ESR1-RP11-717H13.1	ENSG00000248339.1	RP11-717H13.1	lncRNA	lincRNA	1	ESR1
ESR1-RP11-775G23.1	ENSG00000265217.1	RP11-775G23.1	lncRNA	lincRNA	1	ESR1
ESR1-RP13-444H2.1	ENSG00000271564.1	RP13-444H2.1	lncRNA	lincRNA	1	ESR1
ESR1-RP6-114E22.1	ENSG00000266869.1	RP6-114E22.1	lncRNA	lincRNA	1	ESR1
ESR1-SOX21-AS1	ENSG00000227640.2	SOX21-AS1	lncRNA	lincRNA	1	ESR1
ESR1-CTC-527H23.3	ENSG00000260052.1	CTC-527H23.3	lncRNA	lincRNA	1	ESR1
ESR1-RP11-142A22.4	ENSG00000272727.1	RP11-142A22.4	lncRNA	lincRNA	1	ESR1
ESR1-RP11-454K7.1	ENSG00000257900.2	RP11-454K7.1	lncRNA	lincRNA	1	ESR1
ETS1-AC074391.1	ENSG00000204929.12	AC074391.1	lncRNA	processed_transcript	1	ETS1
ETS1-AP001462.6	ENSG00000269038.1	AP001462.6	lncRNA	lincRNA	1	ETS1
ETS1-CTB-32O4.2	ENSG00000267498.1	CTB-32O4.2	lncRNA	lincRNA	1	ETS1
ETS1-FLVCR1-AS1	ENSG00000198468.7	FLVCR1-AS1	lncRNA	lincRNA	1	ETS1
ETS1-KB-1471A8.1	ENSG00000245330.4	KB-1471A8.1	lncRNA	lincRNA	1	ETS1
ETS1-RP1-265C24.8	ENSG00000261839.1	RP1-265C24.8	lncRNA	lincRNA	1	ETS1
ETS1-RP11-108M9.6	ENSG00000272426.1	RP11-108M9.6	lncRNA	lincRNA	1	ETS1
ETS1-RP11-110I1.12	ENSG00000255121.2	RP11-110I1.12	lncRNA	lincRNA	1	ETS1
ETS1-RP11-141B14.1	ENSG00000270019.1	RP11-141B14.1	lncRNA	lincRNA	1	ETS1
ETS1-RP11-15H20.7	ENSG00000269107.1	RP11-15H20.7	lncRNA	lincRNA	1	ETS1
ETS1-RP11-252A24.3	ENSG00000261079.1	RP11-252A24.3	lncRNA	lincRNA	1	ETS1
ETS1-RP11-267M23.4	ENSG00000253704.1	RP11-267M23.4	lncRNA	lincRNA	1	ETS1
ETS1-RP11-273G15.2	ENSG00000247317.3	RP11-273G15.2	lncRNA	lincRNA	1	ETS1
ETS1-RP11-320M2.1	ENSG00000257135.5	RP11-320M2.1	lncRNA	lincRNA	1	ETS1
ETS1-RP11-347I19.8	ENSG00000272849.1	RP11-347I19.8	lncRNA	lincRNA	1	ETS1
ETS1-RP11-351D16.3	ENSG00000273008.1	RP11-351D16.3	lncRNA	lincRNA	1	ETS1
ETS1-RP11-360P21.2	ENSG00000229102.1	RP11-360P21.2	lncRNA	lincRNA	1	ETS1
ETS1-RP11-377D9.3	ENSG00000255621.1	RP11-377D9.3	lncRNA	lincRNA	1	ETS1
ETS1-RP11-399K21.11	ENSG00000270087.5	RP11-399K21.11	lncRNA	lincRNA	1	ETS1
ETS1-RP11-410D17.2	ENSG00000245768.6	RP11-410D17.2	lncRNA	lincRNA	1	ETS1
ETS1-RP11-452F19.3	ENSG00000228106.5	RP11-452F19.3	lncRNA	lincRNA	1	ETS1
ETS1-RP11-482M8.1	ENSG00000260750.5	RP11-482M8.1	lncRNA	lincRNA	1	ETS1
ETS1-RP11-486O12.2	ENSG00000247373.3	RP11-486O12.2	lncRNA	lincRNA	1	ETS1
ETS1-RP11-539L10.3	ENSG00000251580.1	RP11-539L10.3	lncRNA	lincRNA	1	ETS1
ETS1-RP11-66B24.7	ENSG00000272808.3	RP11-66B24.7	lncRNA	processed_transcript	1	ETS1
ETS1-RP11-736K20.6	ENSG00000246523.7	RP11-736K20.6	lncRNA	lincRNA	1	ETS1
ETS1-RP11-768F21.1	ENSG00000248636.6	RP11-768F21.1	lncRNA	lincRNA	1	ETS1
ETS1-RP11-77I22.2	ENSG00000246331.2	RP11-77I22.2	lncRNA	lincRNA	1	ETS1
ETS1-RP11-923I11.4	ENSG00000260473.2	RP11-923I11.4	lncRNA	lincRNA	1	ETS1
ETS1-XXbac-B135H6.18	ENSG00000272829.1	XXbac-B135H6.18	lncRNA	lincRNA	1	ETS1
ETS1-AC093901.1	ENSG00000226856.5	AC093901.1	lncRNA	lincRNA	1	ETS1
ETS1-LINC00426	ENSG00000238121.5	LINC00426	lncRNA	lincRNA	1	ETS1
ETS1-RP11-10L7.1	ENSG00000246375.2	RP11-10L7.1	lncRNA	lincRNA	1	ETS1
ETS1-RP11-120D5.1	ENSG00000234129.7	RP11-120D5.1	lncRNA	lincRNA	1	ETS1
ETS1-RP11-54O7.3	ENSG00000223764.2	RP11-54O7.3	lncRNA	lincRNA	1	ETS1
ETS1-RP11-715J22.4	ENSG00000260874.5	RP11-715J22.4	lncRNA	lincRNA	1	ETS1
ETS1-RP4-811H24.9	ENSG00000233775.1	RP4-811H24.9	lncRNA	lincRNA	1	ETS1
ETS1-CTD-2251F13.1	ENSG00000248975.2	CTD-2251F13.1	lncRNA	lincRNA	1	ETS1
ETS1-AC061992.2	ENSG00000267737.1	AC061992.2	lncRNA	lincRNA	1	ETS1
ETS1-AC068138.1	ENSG00000235070.3	AC068138.1	lncRNA	lincRNA	1	ETS1
ETS1-LINC00319	ENSG00000188660.3	LINC00319	lncRNA	lincRNA	1	ETS1
ETS1-LINC00857	ENSG00000237523.1	LINC00857	lncRNA	lincRNA	1	ETS1
ETS1-RP11-699L21.1	ENSG00000214146.2	RP11-699L21.1	lncRNA	lincRNA	1	ETS1
ETS1-LINC00398	ENSG00000237879.1	LINC00398	lncRNA	lincRNA	1	ETS1
ETS1-RP5-884C9.2	ENSG00000224592.5	RP5-884C9.2	lncRNA	lincRNA	1	ETS1
KLF5-CTC-529P8.1	ENSG00000250072.5	CTC-529P8.1	lncRNA	lincRNA	1	KLF5
KLF5-LINC00319	ENSG00000188660.3	LINC00319	lncRNA	lincRNA	1	KLF5
KLF5-RP11-356O9.2	ENSG00000259087.5	RP11-356O9.2	lncRNA	lincRNA	1	KLF5
KLF5-RP11-699L21.1	ENSG00000214146.2	RP11-699L21.1	lncRNA	lincRNA	1	KLF5
KLF5-RP11-768F21.1	ENSG00000248636.6	RP11-768F21.1	lncRNA	lincRNA	1	KLF5
KLF5-AC061992.2	ENSG00000267737.1	AC061992.2	lncRNA	lincRNA	1	KLF5
KLF5-RP11-267M23.4	ENSG00000253704.1	RP11-267M23.4	lncRNA	lincRNA	1	KLF5
KLF5-RP11-320M2.1	ENSG00000257135.5	RP11-320M2.1	lncRNA	lincRNA	1	KLF5
KLF5-RP11-351D16.3	ENSG00000273008.1	RP11-351D16.3	lncRNA	lincRNA	1	KLF5
KLF5-RP11-377D9.3	ENSG00000255621.1	RP11-377D9.3	lncRNA	lincRNA	1	KLF5
KLF5-RP11-399K21.11	ENSG00000270087.5	RP11-399K21.11	lncRNA	lincRNA	1	KLF5
KLF5-RP11-410D17.2	ENSG00000245768.6	RP11-410D17.2	lncRNA	lincRNA	1	KLF5
KLF5-RP11-486O12.2	ENSG00000247373.3	RP11-486O12.2	lncRNA	lincRNA	1	KLF5
KLF5-RP11-736K20.6	ENSG00000246523.7	RP11-736K20.6	lncRNA	lincRNA	1	KLF5
KLF5-RP11-77I22.2	ENSG00000246331.2	RP11-77I22.2	lncRNA	lincRNA	1	KLF5
KLF5-RP4-811H24.9	ENSG00000233775.1	RP4-811H24.9	lncRNA	lincRNA	1	KLF5
KLF5-XXbac-B135H6.18	ENSG00000272829.1	XXbac-B135H6.18	lncRNA	lincRNA	1	KLF5
KLF5-RP11-346C20.4	ENSG00000272250.1	RP11-346C20.4	lncRNA	lincRNA	1	KLF5
KLF5-AC069513.4	ENSG00000229178.1	AC069513.4	lncRNA	lincRNA	1	KLF5
KLF5-AC074391.1	ENSG00000204929.12	AC074391.1	lncRNA	processed_transcript	1	KLF5
KLF5-AC093901.1	ENSG00000226856.5	AC093901.1	lncRNA	lincRNA	1	KLF5
KLF5-AP001462.6	ENSG00000269038.1	AP001462.6	lncRNA	lincRNA	1	KLF5
KLF5-CTA-150C2.13	ENSG00000235209.1	CTA-150C2.13	lncRNA	lincRNA	1	KLF5
KLF5-CTB-118N6.2	ENSG00000249167.1	CTB-118N6.2	lncRNA	lincRNA	1	KLF5
KLF5-CTB-32O4.2	ENSG00000267498.1	CTB-32O4.2	lncRNA	lincRNA	1	KLF5
KLF5-CTC-448F2.4	ENSG00000267006.1	CTC-448F2.4	lncRNA	lincRNA	1	KLF5
KLF5-CTD-2331H12.7	ENSG00000269646.1	CTD-2331H12.7	lncRNA	lincRNA	1	KLF5
KLF5-KB-1471A8.1	ENSG00000245330.4	KB-1471A8.1	lncRNA	lincRNA	1	KLF5
KLF5-LINC00398	ENSG00000237879.1	LINC00398	lncRNA	lincRNA	1	KLF5
KLF5-LINC00857	ENSG00000237523.1	LINC00857	lncRNA	lincRNA	1	KLF5
KLF5-RP1-265C24.8	ENSG00000261839.1	RP1-265C24.8	lncRNA	lincRNA	1	KLF5
KLF5-RP11-1055B8.2	ENSG00000263154.1	RP11-1055B8.2	lncRNA	lincRNA	1	KLF5
KLF5-RP11-108M9.6	ENSG00000272426.1	RP11-108M9.6	lncRNA	lincRNA	1	KLF5
KLF5-RP11-10L7.1	ENSG00000246375.2	RP11-10L7.1	lncRNA	lincRNA	1	KLF5
KLF5-RP11-110I1.12	ENSG00000255121.2	RP11-110I1.12	lncRNA	lincRNA	1	KLF5
KLF5-RP11-120D5.1	ENSG00000234129.7	RP11-120D5.1	lncRNA	lincRNA	1	KLF5
KLF5-RP11-141B14.1	ENSG00000270019.1	RP11-141B14.1	lncRNA	lincRNA	1	KLF5
KLF5-RP11-252A24.3	ENSG00000261079.1	RP11-252A24.3	lncRNA	lincRNA	1	KLF5
KLF5-RP11-273G15.2	ENSG00000247317.3	RP11-273G15.2	lncRNA	lincRNA	1	KLF5
KLF5-RP11-347I19.8	ENSG00000272849.1	RP11-347I19.8	lncRNA	lincRNA	1	KLF5
KLF5-RP11-360P21.2	ENSG00000229102.1	RP11-360P21.2	lncRNA	lincRNA	1	KLF5
KLF5-RP11-44N11.3	ENSG00000272043.1	RP11-44N11.3	lncRNA	lincRNA	1	KLF5
KLF5-RP11-452F19.3	ENSG00000228106.5	RP11-452F19.3	lncRNA	lincRNA	1	KLF5
KLF5-RP11-482M8.1	ENSG00000260750.5	RP11-482M8.1	lncRNA	lincRNA	1	KLF5
KLF5-RP11-539L10.3	ENSG00000251580.1	RP11-539L10.3	lncRNA	lincRNA	1	KLF5
KLF5-RP11-54O7.3	ENSG00000223764.2	RP11-54O7.3	lncRNA	lincRNA	1	KLF5
KLF5-RP11-66B24.7	ENSG00000272808.3	RP11-66B24.7	lncRNA	processed_transcript	1	KLF5
KLF5-RP11-715J22.4	ENSG00000260874.5	RP11-715J22.4	lncRNA	lincRNA	1	KLF5
KLF5-RP11-731K22.1	ENSG00000261467.2	RP11-731K22.1	lncRNA	lincRNA	1	KLF5
KLF5-RP5-884C9.2	ENSG00000224592.5	RP5-884C9.2	lncRNA	lincRNA	1	KLF5
KLF5-ZNF888	ENSG00000213793.4	ZNF888	lncRNA	processed_transcript	1	KLF5
KLF5-AC012363.13	ENSG00000235840.1	AC012363.13	lncRNA	lincRNA	1	KLF5
KLF5-AC012506.4	ENSG00000235497.5	AC012506.4	lncRNA	lincRNA	1	KLF5
KLF5-AC017002.2	ENSG00000224959.1	AC017002.2	lncRNA	lincRNA	1	KLF5
KLF5-AC068138.1	ENSG00000235070.3	AC068138.1	lncRNA	lincRNA	1	KLF5
KLF5-CTD-2251F13.1	ENSG00000248975.2	CTD-2251F13.1	lncRNA	lincRNA	1	KLF5
KLF5-FLVCR1-AS1	ENSG00000198468.7	FLVCR1-AS1	lncRNA	lincRNA	1	KLF5
KLF5-LINC00113	ENSG00000225298.5	LINC00113	lncRNA	lincRNA	1	KLF5
KLF5-LINC01106	ENSG00000175772.10	LINC01106	lncRNA	lincRNA	1	KLF5
KLF5-RP1-257A7.5	ENSG00000272379.1	RP1-257A7.5	lncRNA	lincRNA	1	KLF5
KLF5-RP11-286B14.2	ENSG00000271252.1	RP11-286B14.2	lncRNA	lincRNA	1	KLF5
KLF5-RP11-30P6.6	ENSG00000234155.1	RP11-30P6.6	lncRNA	lincRNA	1	KLF5
KLF5-RP4-660H19.1	ENSG00000225087.1	RP4-660H19.1	lncRNA	lincRNA	1	KLF5
KLF5-RP6-114E22.1	ENSG00000266869.1	RP6-114E22.1	lncRNA	lincRNA	1	KLF5
KLF5-RP11-1038A11.1	ENSG00000255983.1	RP11-1038A11.1	lncRNA	lincRNA	1	KLF5
KLF5-RP11-65L19.4	ENSG00000272329.1	RP11-65L19.4	lncRNA	lincRNA	1	KLF5
KLF5-AC004051.2	ENSG00000246774.1	AC004051.2	lncRNA	lincRNA	1	KLF5
KLF5-RP11-182J1.13	ENSG00000259774.1	RP11-182J1.13	lncRNA	lincRNA	1	KLF5
KLF5-RP11-378I6.1	ENSG00000261402.1	RP11-378I6.1	lncRNA	lincRNA	1	KLF5
GLI1-RP11-757G1.6	ENSG00000250508.1	RP11-757G1.6	lncRNA	lincRNA	1	GLI1
RUNX1-AC061992.2	ENSG00000267737.1	AC061992.2	lncRNA	lincRNA	1	RUNX1
RUNX1-CTB-118N6.2	ENSG00000249167.1	CTB-118N6.2	lncRNA	lincRNA	1	RUNX1
RUNX1-KB-1471A8.1	ENSG00000245330.4	KB-1471A8.1	lncRNA	lincRNA	1	RUNX1
RUNX1-LINC00319	ENSG00000188660.3	LINC00319	lncRNA	lincRNA	1	RUNX1
RUNX1-LINC00857	ENSG00000237523.1	LINC00857	lncRNA	lincRNA	1	RUNX1
RUNX1-RP11-141B14.1	ENSG00000270019.1	RP11-141B14.1	lncRNA	lincRNA	1	RUNX1
RUNX1-RP11-148B18.4	ENSG00000236098.1	RP11-148B18.4	lncRNA	lincRNA	1	RUNX1
RUNX1-RP11-347I19.8	ENSG00000272849.1	RP11-347I19.8	lncRNA	lincRNA	1	RUNX1
RUNX1-RP11-356O9.2	ENSG00000259087.5	RP11-356O9.2	lncRNA	lincRNA	1	RUNX1
RUNX1-RP11-360P21.2	ENSG00000229102.1	RP11-360P21.2	lncRNA	lincRNA	1	RUNX1
RUNX1-RP11-44N11.3	ENSG00000272043.1	RP11-44N11.3	lncRNA	lincRNA	1	RUNX1
RUNX1-XXbac-B135H6.18	ENSG00000272829.1	XXbac-B135H6.18	lncRNA	lincRNA	1	RUNX1
RUNX1-CTD-2349P21.5	ENSG00000263603.1	CTD-2349P21.5	lncRNA	lincRNA	1	RUNX1
RUNX1-LINC00426	ENSG00000238121.5	LINC00426	lncRNA	lincRNA	1	RUNX1
RUNX1-RP1-265C24.8	ENSG00000261839.1	RP1-265C24.8	lncRNA	lincRNA	1	RUNX1
RUNX1-RP11-267M23.4	ENSG00000253704.1	RP11-267M23.4	lncRNA	lincRNA	1	RUNX1
RUNX1-RP11-768F21.1	ENSG00000248636.6	RP11-768F21.1	lncRNA	lincRNA	1	RUNX1
RUNX1-RP11-883A18.3	ENSG00000265728.1	RP11-883A18.3	lncRNA	lincRNA	1	RUNX1
RUNX1-AC017002.2	ENSG00000224959.1	AC017002.2	lncRNA	lincRNA	1	RUNX1
RUNX1-AC109826.1	ENSG00000226791.6	AC109826.1	lncRNA	lincRNA	1	RUNX1
RUNX1-AF011889.2	ENSG00000238039.1	AF011889.2	lncRNA	lincRNA	1	RUNX1
RUNX1-CTC-529P8.1	ENSG00000250072.5	CTC-529P8.1	lncRNA	lincRNA	1	RUNX1
RUNX1-RP11-108M9.6	ENSG00000272426.1	RP11-108M9.6	lncRNA	lincRNA	1	RUNX1
RUNX1-RP11-10L7.1	ENSG00000246375.2	RP11-10L7.1	lncRNA	lincRNA	1	RUNX1
RUNX1-RP11-127L20.3	ENSG00000228261.1	RP11-127L20.3	lncRNA	lincRNA	1	RUNX1
RUNX1-RP11-252A24.3	ENSG00000261079.1	RP11-252A24.3	lncRNA	lincRNA	1	RUNX1
RUNX1-RP11-273G15.2	ENSG00000247317.3	RP11-273G15.2	lncRNA	lincRNA	1	RUNX1
RUNX1-RP11-377D9.3	ENSG00000255621.1	RP11-377D9.3	lncRNA	lincRNA	1	RUNX1
RUNX1-RP11-736K20.6	ENSG00000246523.7	RP11-736K20.6	lncRNA	lincRNA	1	RUNX1
RUNX1-CTB-32O4.2	ENSG00000267498.1	CTB-32O4.2	lncRNA	lincRNA	1	RUNX1
RUNX1-CTD-2235C13.3	ENSG00000271815.1	CTD-2235C13.3	lncRNA	lincRNA	1	RUNX1
RUNX1-CTD-2251F13.1	ENSG00000248975.2	CTD-2251F13.1	lncRNA	lincRNA	1	RUNX1
RUNX1-CTD-2331H12.7	ENSG00000269646.1	CTD-2331H12.7	lncRNA	lincRNA	1	RUNX1
RUNX1-CTD-2540L5.6	ENSG00000245466.1	CTD-2540L5.6	lncRNA	lincRNA	1	RUNX1
RUNX1-LINC00867	ENSG00000232139.5	LINC00867	lncRNA	lincRNA	1	RUNX1
RUNX1-RP11-309M7.1	ENSG00000261298.1	RP11-309M7.1	lncRNA	lincRNA	1	RUNX1
RUNX1-RP11-378I6.1	ENSG00000261402.1	RP11-378I6.1	lncRNA	lincRNA	1	RUNX1
RUNX1-RP11-379P15.1	ENSG00000246820.2	RP11-379P15.1	lncRNA	lincRNA	1	RUNX1
RUNX1-RP11-399K21.11	ENSG00000270087.5	RP11-399K21.11	lncRNA	lincRNA	1	RUNX1
RUNX1-RP11-452F19.3	ENSG00000228106.5	RP11-452F19.3	lncRNA	lincRNA	1	RUNX1
RUNX1-RP11-486O12.2	ENSG00000247373.3	RP11-486O12.2	lncRNA	lincRNA	1	RUNX1
RUNX1-RP11-66B24.7	ENSG00000272808.3	RP11-66B24.7	lncRNA	processed_transcript	1	RUNX1
RUNX1-RP11-699L21.1	ENSG00000214146.2	RP11-699L21.1	lncRNA	lincRNA	1	RUNX1
RUNX1-RP11-77I22.2	ENSG00000246331.2	RP11-77I22.2	lncRNA	lincRNA	1	RUNX1
RUNX1-RP11-78O7.2	ENSG00000270091.1	RP11-78O7.2	lncRNA	lincRNA	1	RUNX1
RUNX1-RP4-811H24.9	ENSG00000233775.1	RP4-811H24.9	lncRNA	lincRNA	1	RUNX1
RUNX1-SH3RF3-AS1	ENSG00000259863.1	SH3RF3-AS1	lncRNA	lincRNA	1	RUNX1
RUNX1-ZNF888	ENSG00000213793.4	ZNF888	lncRNA	processed_transcript	1	RUNX1
HAND2-CTB-118N6.2	ENSG00000249167.1	CTB-118N6.2	lncRNA	lincRNA	1	HAND2
HAND2-CTD-2331H12.7	ENSG00000269646.1	CTD-2331H12.7	lncRNA	lincRNA	1	HAND2
HAND2-RP11-141B14.1	ENSG00000270019.1	RP11-141B14.1	lncRNA	lincRNA	1	HAND2
HAND2-RP11-699L21.1	ENSG00000214146.2	RP11-699L21.1	lncRNA	lincRNA	1	HAND2
HAND2-RP11-77I22.2	ENSG00000246331.2	RP11-77I22.2	lncRNA	lincRNA	1	HAND2
HAND2-ZNF888	ENSG00000213793.4	ZNF888	lncRNA	processed_transcript	1	HAND2
BHLHE40-AC017002.2	ENSG00000224959.1	AC017002.2	lncRNA	lincRNA	1	BHLHE40
BHLHE40-LINC01106	ENSG00000175772.10	LINC01106	lncRNA	lincRNA	1	BHLHE40
BHLHE40-RP11-182J1.13	ENSG00000259774.1	RP11-182J1.13	lncRNA	lincRNA	1	BHLHE40
BHLHE40-RP11-252A24.3	ENSG00000261079.1	RP11-252A24.3	lncRNA	lincRNA	1	BHLHE40
BHLHE40-RP11-482M8.1	ENSG00000260750.5	RP11-482M8.1	lncRNA	lincRNA	1	BHLHE40
BHLHE40-RP4-811H24.9	ENSG00000233775.1	RP4-811H24.9	lncRNA	lincRNA	1	BHLHE40
HINFP-AC074391.1	ENSG00000204929.12	AC074391.1	lncRNA	processed_transcript	1	HINFP
HINFP-AC109826.1	ENSG00000226791.6	AC109826.1	lncRNA	lincRNA	1	HINFP
HINFP-CTB-118N6.2	ENSG00000249167.1	CTB-118N6.2	lncRNA	lincRNA	1	HINFP
HINFP-CTB-32O4.2	ENSG00000267498.1	CTB-32O4.2	lncRNA	lincRNA	1	HINFP
HINFP-CTC-490G23.2	ENSG00000231412.2	CTC-490G23.2	lncRNA	lincRNA	1	HINFP
HINFP-FLVCR1-AS1	ENSG00000198468.7	FLVCR1-AS1	lncRNA	lincRNA	1	HINFP
HINFP-LINC00319	ENSG00000188660.3	LINC00319	lncRNA	lincRNA	1	HINFP
HINFP-LINC00398	ENSG00000237879.1	LINC00398	lncRNA	lincRNA	1	HINFP
HINFP-LINC00857	ENSG00000237523.1	LINC00857	lncRNA	lincRNA	1	HINFP
HINFP-RP11-10L7.1	ENSG00000246375.2	RP11-10L7.1	lncRNA	lincRNA	1	HINFP
HINFP-RP11-118F19.1	ENSG00000270124.1	RP11-118F19.1	lncRNA	lincRNA	1	HINFP
HINFP-RP11-252A24.3	ENSG00000261079.1	RP11-252A24.3	lncRNA	lincRNA	1	HINFP
HINFP-RP11-273G15.2	ENSG00000247317.3	RP11-273G15.2	lncRNA	lincRNA	1	HINFP
HINFP-RP11-307C19.1	ENSG00000259362.2	RP11-307C19.1	lncRNA	lincRNA	1	HINFP
HINFP-RP11-320M2.1	ENSG00000257135.5	RP11-320M2.1	lncRNA	lincRNA	1	HINFP
HINFP-RP11-377D9.3	ENSG00000255621.1	RP11-377D9.3	lncRNA	lincRNA	1	HINFP
HINFP-RP11-399K21.11	ENSG00000270087.5	RP11-399K21.11	lncRNA	lincRNA	1	HINFP
HINFP-RP11-410D17.2	ENSG00000245768.6	RP11-410D17.2	lncRNA	lincRNA	1	HINFP
HINFP-RP11-44N11.3	ENSG00000272043.1	RP11-44N11.3	lncRNA	lincRNA	1	HINFP
HINFP-RP11-482M8.1	ENSG00000260750.5	RP11-482M8.1	lncRNA	lincRNA	1	HINFP
HINFP-RP11-539L10.3	ENSG00000251580.1	RP11-539L10.3	lncRNA	lincRNA	1	HINFP
HINFP-RP11-54O7.3	ENSG00000223764.2	RP11-54O7.3	lncRNA	lincRNA	1	HINFP
HINFP-RP11-715J22.4	ENSG00000260874.5	RP11-715J22.4	lncRNA	lincRNA	1	HINFP
HINFP-RP11-731K22.1	ENSG00000261467.2	RP11-731K22.1	lncRNA	lincRNA	1	HINFP
HINFP-RP11-736K20.6	ENSG00000246523.7	RP11-736K20.6	lncRNA	lincRNA	1	HINFP
HINFP-RP11-768F21.1	ENSG00000248636.6	RP11-768F21.1	lncRNA	lincRNA	1	HINFP
HINFP-RP11-77I22.2	ENSG00000246331.2	RP11-77I22.2	lncRNA	lincRNA	1	HINFP
HINFP-RP11-923I11.4	ENSG00000260473.2	RP11-923I11.4	lncRNA	lincRNA	1	HINFP
HINFP-RP5-884C9.2	ENSG00000224592.5	RP5-884C9.2	lncRNA	lincRNA	1	HINFP
HINFP-SH3RF3-AS1	ENSG00000259863.1	SH3RF3-AS1	lncRNA	lincRNA	1	HINFP
HINFP-XXbac-B135H6.18	ENSG00000272829.1	XXbac-B135H6.18	lncRNA	lincRNA	1	HINFP
BHLHE40-AC061992.2	ENSG00000267737.1	AC061992.2	lncRNA	lincRNA	1	BHLHE40
BHLHE40-KB-1471A8.1	ENSG00000245330.4	KB-1471A8.1	lncRNA	lincRNA	1	BHLHE40
BHLHE40-LINC00319	ENSG00000188660.3	LINC00319	lncRNA	lincRNA	1	BHLHE40
BHLHE40-RP11-320M2.1	ENSG00000257135.5	RP11-320M2.1	lncRNA	lincRNA	1	BHLHE40
BHLHE40-AC074391.1	ENSG00000204929.12	AC074391.1	lncRNA	processed_transcript	1	BHLHE40
BHLHE40-CTC-529P8.1	ENSG00000250072.5	CTC-529P8.1	lncRNA	lincRNA	1	BHLHE40
BHLHE40-CTD-2291D10.4	ENSG00000267886.1	CTD-2291D10.4	lncRNA	lincRNA	1	BHLHE40
BHLHE40-LINC00857	ENSG00000237523.1	LINC00857	lncRNA	lincRNA	1	BHLHE40
BHLHE40-MIMT1	ENSG00000268654.1	MIMT1	lncRNA	lincRNA	1	BHLHE40
BHLHE40-RP1-257A7.5	ENSG00000272379.1	RP1-257A7.5	lncRNA	lincRNA	1	BHLHE40
BHLHE40-RP11-108M9.6	ENSG00000272426.1	RP11-108M9.6	lncRNA	lincRNA	1	BHLHE40
BHLHE40-RP11-10L7.1	ENSG00000246375.2	RP11-10L7.1	lncRNA	lincRNA	1	BHLHE40
BHLHE40-RP11-110I1.12	ENSG00000255121.2	RP11-110I1.12	lncRNA	lincRNA	1	BHLHE40
BHLHE40-RP11-120D5.1	ENSG00000234129.7	RP11-120D5.1	lncRNA	lincRNA	1	BHLHE40
BHLHE40-RP11-256I23.3	ENSG00000267919.1	RP11-256I23.3	lncRNA	lincRNA	1	BHLHE40
BHLHE40-RP11-267M23.4	ENSG00000253704.1	RP11-267M23.4	lncRNA	lincRNA	1	BHLHE40
BHLHE40-RP11-347I19.8	ENSG00000272849.1	RP11-347I19.8	lncRNA	lincRNA	1	BHLHE40
BHLHE40-RP11-410D17.2	ENSG00000245768.6	RP11-410D17.2	lncRNA	lincRNA	1	BHLHE40
BHLHE40-RP11-486O12.2	ENSG00000247373.3	RP11-486O12.2	lncRNA	lincRNA	1	BHLHE40
BHLHE40-RP11-539L10.3	ENSG00000251580.1	RP11-539L10.3	lncRNA	lincRNA	1	BHLHE40
BHLHE40-RP11-54O7.3	ENSG00000223764.2	RP11-54O7.3	lncRNA	lincRNA	1	BHLHE40
BHLHE40-SH3RF3-AS1	ENSG00000259863.1	SH3RF3-AS1	lncRNA	lincRNA	1	BHLHE40
BHLHE40-AC012506.4	ENSG00000235497.5	AC012506.4	lncRNA	lincRNA	1	BHLHE40
BHLHE40-AC093901.1	ENSG00000226856.5	AC093901.1	lncRNA	lincRNA	1	BHLHE40
BHLHE40-AC109826.1	ENSG00000226791.6	AC109826.1	lncRNA	lincRNA	1	BHLHE40
BHLHE40-AP001462.6	ENSG00000269038.1	AP001462.6	lncRNA	lincRNA	1	BHLHE40
BHLHE40-CTA-384D8.35	ENSG00000272666.1	CTA-384D8.35	lncRNA	lincRNA	1	BHLHE40
BHLHE40-CTB-118N6.2	ENSG00000249167.1	CTB-118N6.2	lncRNA	lincRNA	1	BHLHE40
BHLHE40-CTB-32O4.2	ENSG00000267498.1	CTB-32O4.2	lncRNA	lincRNA	1	BHLHE40
BHLHE40-CTC-448F2.4	ENSG00000267006.1	CTC-448F2.4	lncRNA	lincRNA	1	BHLHE40
BHLHE40-CTD-2235C13.3	ENSG00000271815.1	CTD-2235C13.3	lncRNA	lincRNA	1	BHLHE40
BHLHE40-CTD-2331H12.7	ENSG00000269646.1	CTD-2331H12.7	lncRNA	lincRNA	1	BHLHE40
BHLHE40-CTD-2540L5.6	ENSG00000245466.1	CTD-2540L5.6	lncRNA	lincRNA	1	BHLHE40
BHLHE40-FLVCR1-AS1	ENSG00000198468.7	FLVCR1-AS1	lncRNA	lincRNA	1	BHLHE40
BHLHE40-LINC00384	ENSG00000232117.1	LINC00384	lncRNA	lincRNA	1	BHLHE40
BHLHE40-LINC00426	ENSG00000238121.5	LINC00426	lncRNA	lincRNA	1	BHLHE40
BHLHE40-RP1-265C24.8	ENSG00000261839.1	RP1-265C24.8	lncRNA	lincRNA	1	BHLHE40
BHLHE40-RP11-141B14.1	ENSG00000270019.1	RP11-141B14.1	lncRNA	lincRNA	1	BHLHE40
BHLHE40-RP11-15H20.7	ENSG00000269107.1	RP11-15H20.7	lncRNA	lincRNA	1	BHLHE40
BHLHE40-RP11-273G15.2	ENSG00000247317.3	RP11-273G15.2	lncRNA	lincRNA	1	BHLHE40
BHLHE40-RP11-322E11.5	ENSG00000267583.5	RP11-322E11.5	lncRNA	lincRNA	1	BHLHE40
BHLHE40-RP11-351D16.3	ENSG00000273008.1	RP11-351D16.3	lncRNA	lincRNA	1	BHLHE40
BHLHE40-RP11-360P21.2	ENSG00000229102.1	RP11-360P21.2	lncRNA	lincRNA	1	BHLHE40
BHLHE40-RP11-378I6.1	ENSG00000261402.1	RP11-378I6.1	lncRNA	lincRNA	1	BHLHE40
BHLHE40-RP11-379P15.1	ENSG00000246820.2	RP11-379P15.1	lncRNA	lincRNA	1	BHLHE40
BHLHE40-RP11-399K21.11	ENSG00000270087.5	RP11-399K21.11	lncRNA	lincRNA	1	BHLHE40
BHLHE40-RP11-428G5.5	ENSG00000255760.1	RP11-428G5.5	lncRNA	lincRNA	1	BHLHE40
BHLHE40-RP11-44N11.3	ENSG00000272043.1	RP11-44N11.3	lncRNA	lincRNA	1	BHLHE40
BHLHE40-RP11-452F19.3	ENSG00000228106.5	RP11-452F19.3	lncRNA	lincRNA	1	BHLHE40
BHLHE40-RP11-66B24.7	ENSG00000272808.3	RP11-66B24.7	lncRNA	processed_transcript	1	BHLHE40
BHLHE40-RP11-699L21.1	ENSG00000214146.2	RP11-699L21.1	lncRNA	lincRNA	1	BHLHE40
BHLHE40-RP11-715J22.4	ENSG00000260874.5	RP11-715J22.4	lncRNA	lincRNA	1	BHLHE40
BHLHE40-RP11-768F21.1	ENSG00000248636.6	RP11-768F21.1	lncRNA	lincRNA	1	BHLHE40
BHLHE40-RP11-77I22.2	ENSG00000246331.2	RP11-77I22.2	lncRNA	lincRNA	1	BHLHE40
BHLHE40-RP4-781K5.6	ENSG00000230628.1	RP4-781K5.6	lncRNA	lincRNA	1	BHLHE40
BHLHE40-RP5-1057J7.7	ENSG00000271420.1	RP5-1057J7.7	lncRNA	lincRNA	1	BHLHE40
BHLHE40-RP5-884C9.2	ENSG00000224592.5	RP5-884C9.2	lncRNA	lincRNA	1	BHLHE40
BHLHE40-XXbac-B135H6.18	ENSG00000272829.1	XXbac-B135H6.18	lncRNA	lincRNA	1	BHLHE40
BHLHE40-ZNF888	ENSG00000213793.4	ZNF888	lncRNA	processed_transcript	1	BHLHE40
BHLHE40-AF011889.2	ENSG00000238039.1	AF011889.2	lncRNA	lincRNA	1	BHLHE40
BHLHE40-CTD-2251F13.1	ENSG00000248975.2	CTD-2251F13.1	lncRNA	lincRNA	1	BHLHE40
BHLHE40-CTD-2349P21.5	ENSG00000263603.1	CTD-2349P21.5	lncRNA	lincRNA	1	BHLHE40
BHLHE40-LINC00398	ENSG00000237879.1	LINC00398	lncRNA	lincRNA	1	BHLHE40
BHLHE40-RP11-302L19.3	ENSG00000273100.1	RP11-302L19.3	lncRNA	lincRNA	1	BHLHE40
BHLHE40-RP11-377D9.3	ENSG00000255621.1	RP11-377D9.3	lncRNA	lincRNA	1	BHLHE40
BHLHE40-RP11-736K20.6	ENSG00000246523.7	RP11-736K20.6	lncRNA	lincRNA	1	BHLHE40
BHLHE40-RP11-757G1.6	ENSG00000250508.1	RP11-757G1.6	lncRNA	lincRNA	1	BHLHE40
BHLHE40-RP11-883A18.3	ENSG00000265728.1	RP11-883A18.3	lncRNA	lincRNA	1	BHLHE40
NR1I2-CTA-150C2.13	ENSG00000235209.1	CTA-150C2.13	lncRNA	lincRNA	1	NR1I2
SMAD4-AC074391.1	ENSG00000204929.12	AC074391.1	lncRNA	processed_transcript	1	SMAD4
SMAD4-CTB-118N6.2	ENSG00000249167.1	CTB-118N6.2	lncRNA	lincRNA	1	SMAD4
SMAD4-CTD-2291D10.4	ENSG00000267886.1	CTD-2291D10.4	lncRNA	lincRNA	1	SMAD4
SMAD4-CTD-2540L5.6	ENSG00000245466.1	CTD-2540L5.6	lncRNA	lincRNA	1	SMAD4
SMAD4-FLVCR1-AS1	ENSG00000198468.7	FLVCR1-AS1	lncRNA	lincRNA	1	SMAD4
SMAD4-LINC00857	ENSG00000237523.1	LINC00857	lncRNA	lincRNA	1	SMAD4
SMAD4-RP11-54O7.3	ENSG00000223764.2	RP11-54O7.3	lncRNA	lincRNA	1	SMAD4
SMAD4-RP11-77I22.2	ENSG00000246331.2	RP11-77I22.2	lncRNA	lincRNA	1	SMAD4
SMAD4-AC017002.2	ENSG00000224959.1	AC017002.2	lncRNA	lincRNA	1	SMAD4
SMAD4-AC069513.4	ENSG00000229178.1	AC069513.4	lncRNA	lincRNA	1	SMAD4
SMAD4-RP11-108M9.6	ENSG00000272426.1	RP11-108M9.6	lncRNA	lincRNA	1	SMAD4
SMAD4-RP11-410D17.2	ENSG00000245768.6	RP11-410D17.2	lncRNA	lincRNA	1	SMAD4
SMAD4-RP5-884C9.2	ENSG00000224592.5	RP5-884C9.2	lncRNA	lincRNA	1	SMAD4
SMAD4-RP11-399K21.11	ENSG00000270087.5	RP11-399K21.11	lncRNA	lincRNA	1	SMAD4
SMAD4-RP11-486O12.2	ENSG00000247373.3	RP11-486O12.2	lncRNA	lincRNA	1	SMAD4
SMAD4-AP001462.6	ENSG00000269038.1	AP001462.6	lncRNA	lincRNA	1	SMAD4
SMAD4-RP11-120D5.1	ENSG00000234129.7	RP11-120D5.1	lncRNA	lincRNA	1	SMAD4
SMAD4-RP11-320M2.1	ENSG00000257135.5	RP11-320M2.1	lncRNA	lincRNA	1	SMAD4
SMAD4-RP11-351D16.3	ENSG00000273008.1	RP11-351D16.3	lncRNA	lincRNA	1	SMAD4
SMAD4-RP11-44N11.3	ENSG00000272043.1	RP11-44N11.3	lncRNA	lincRNA	1	SMAD4
SMAD4-RP11-475I24.3	ENSG00000237357.2	RP11-475I24.3	lncRNA	lincRNA	1	SMAD4
SMAD4-RP11-482M8.1	ENSG00000260750.5	RP11-482M8.1	lncRNA	lincRNA	1	SMAD4
SMAD4-RP11-715J22.4	ENSG00000260874.5	RP11-715J22.4	lncRNA	lincRNA	1	SMAD4
SMAD4-SH3RF3-AS1	ENSG00000259863.1	SH3RF3-AS1	lncRNA	lincRNA	1	SMAD4
SMAD4-XXbac-B135H6.18	ENSG00000272829.1	XXbac-B135H6.18	lncRNA	lincRNA	1	SMAD4
SMAD4-LINC00384	ENSG00000232117.1	LINC00384	lncRNA	lincRNA	1	SMAD4
SMAD4-AC004051.2	ENSG00000246774.1	AC004051.2	lncRNA	lincRNA	1	SMAD4
SMAD4-CTB-32O4.2	ENSG00000267498.1	CTB-32O4.2	lncRNA	lincRNA	1	SMAD4
SMAD4-RP1-265C24.8	ENSG00000261839.1	RP1-265C24.8	lncRNA	lincRNA	1	SMAD4
SMAD4-RP11-10L7.1	ENSG00000246375.2	RP11-10L7.1	lncRNA	lincRNA	1	SMAD4
SMAD4-RP11-110I1.12	ENSG00000255121.2	RP11-110I1.12	lncRNA	lincRNA	1	SMAD4
SMAD4-RP11-141B14.1	ENSG00000270019.1	RP11-141B14.1	lncRNA	lincRNA	1	SMAD4
SMAD4-RP11-15H20.7	ENSG00000269107.1	RP11-15H20.7	lncRNA	lincRNA	1	SMAD4
SMAD4-RP11-182J1.13	ENSG00000259774.1	RP11-182J1.13	lncRNA	lincRNA	1	SMAD4
SMAD4-RP11-252A24.3	ENSG00000261079.1	RP11-252A24.3	lncRNA	lincRNA	1	SMAD4
SMAD4-RP11-267M23.4	ENSG00000253704.1	RP11-267M23.4	lncRNA	lincRNA	1	SMAD4
SMAD4-RP11-347I19.8	ENSG00000272849.1	RP11-347I19.8	lncRNA	lincRNA	1	SMAD4
SMAD4-RP11-377D9.3	ENSG00000255621.1	RP11-377D9.3	lncRNA	lincRNA	1	SMAD4
SMAD4-RP11-445O3.1	ENSG00000231291.3	RP11-445O3.1	lncRNA	lincRNA	1	SMAD4
SMAD4-RP11-539L10.3	ENSG00000251580.1	RP11-539L10.3	lncRNA	lincRNA	1	SMAD4
SMAD4-RP11-736K20.6	ENSG00000246523.7	RP11-736K20.6	lncRNA	lincRNA	1	SMAD4
SMAD4-RP11-923I11.4	ENSG00000260473.2	RP11-923I11.4	lncRNA	lincRNA	1	SMAD4
SMAD4-RP4-758J18.13	ENSG00000272455.1	RP4-758J18.13	lncRNA	lincRNA	1	SMAD4
SMAD4-RP4-811H24.9	ENSG00000233775.1	RP4-811H24.9	lncRNA	lincRNA	1	SMAD4
SMAD4-RP11-360P21.2	ENSG00000229102.1	RP11-360P21.2	lncRNA	lincRNA	1	SMAD4
SMAD4-RP11-636O21.1	ENSG00000267413.1	RP11-636O21.1	lncRNA	lincRNA	1	SMAD4
SMAD4-RP11-699L21.1	ENSG00000214146.2	RP11-699L21.1	lncRNA	lincRNA	1	SMAD4
STAT4-AC006552.1	ENSG00000250456.1	AC006552.1	lncRNA	lincRNA	1	STAT4
STAT4-AC012363.13	ENSG00000235840.1	AC012363.13	lncRNA	lincRNA	1	STAT4
STAT4-CTA-31J9.2	ENSG00000227723.1	CTA-31J9.2	lncRNA	lincRNA	1	STAT4
STAT4-CTB-118N6.2	ENSG00000249167.1	CTB-118N6.2	lncRNA	lincRNA	1	STAT4
STAT4-CTB-32O4.2	ENSG00000267498.1	CTB-32O4.2	lncRNA	lincRNA	1	STAT4
STAT4-CTD-2540L5.6	ENSG00000245466.1	CTD-2540L5.6	lncRNA	lincRNA	1	STAT4
STAT4-FLVCR1-AS1	ENSG00000198468.7	FLVCR1-AS1	lncRNA	lincRNA	1	STAT4
STAT4-KB-1471A8.1	ENSG00000245330.4	KB-1471A8.1	lncRNA	lincRNA	1	STAT4
STAT4-LINC00398	ENSG00000237879.1	LINC00398	lncRNA	lincRNA	1	STAT4
STAT4-LINC00426	ENSG00000238121.5	LINC00426	lncRNA	lincRNA	1	STAT4
STAT4-RP1-265C24.8	ENSG00000261839.1	RP1-265C24.8	lncRNA	lincRNA	1	STAT4
STAT4-RP11-10L7.1	ENSG00000246375.2	RP11-10L7.1	lncRNA	lincRNA	1	STAT4
STAT4-RP11-141B14.1	ENSG00000270019.1	RP11-141B14.1	lncRNA	lincRNA	1	STAT4
STAT4-RP11-267M23.4	ENSG00000253704.1	RP11-267M23.4	lncRNA	lincRNA	1	STAT4
STAT4-RP11-273G15.2	ENSG00000247317.3	RP11-273G15.2	lncRNA	lincRNA	1	STAT4
STAT4-RP11-351D16.3	ENSG00000273008.1	RP11-351D16.3	lncRNA	lincRNA	1	STAT4
STAT4-RP11-44N11.3	ENSG00000272043.1	RP11-44N11.3	lncRNA	lincRNA	1	STAT4
STAT4-RP11-452F19.3	ENSG00000228106.5	RP11-452F19.3	lncRNA	lincRNA	1	STAT4
STAT4-RP11-539L10.3	ENSG00000251580.1	RP11-539L10.3	lncRNA	lincRNA	1	STAT4
STAT4-RP11-699L21.1	ENSG00000214146.2	RP11-699L21.1	lncRNA	lincRNA	1	STAT4
STAT4-RP11-768F21.1	ENSG00000248636.6	RP11-768F21.1	lncRNA	lincRNA	1	STAT4
STAT4-RP4-811H24.9	ENSG00000233775.1	RP4-811H24.9	lncRNA	lincRNA	1	STAT4
STAT4-RP11-108M9.6	ENSG00000272426.1	RP11-108M9.6	lncRNA	lincRNA	1	STAT4
ZFHX3-KB-1471A8.1	ENSG00000245330.4	KB-1471A8.1	lncRNA	lincRNA	1	ZFHX3
ZFHX3-RP11-110I1.12	ENSG00000255121.2	RP11-110I1.12	lncRNA	lincRNA	1	ZFHX3
ZFHX3-RP11-141B14.1	ENSG00000270019.1	RP11-141B14.1	lncRNA	lincRNA	1	ZFHX3
ZFHX3-RP11-148B18.4	ENSG00000236098.1	RP11-148B18.4	lncRNA	lincRNA	1	ZFHX3
ZFHX3-RP11-410D17.2	ENSG00000245768.6	RP11-410D17.2	lncRNA	lincRNA	1	ZFHX3
SPDEF-AC074391.1	ENSG00000204929.12	AC074391.1	lncRNA	processed_transcript	1	SPDEF
SPDEF-RP11-108M9.6	ENSG00000272426.1	RP11-108M9.6	lncRNA	lincRNA	1	SPDEF
SPDEF-RP11-127L20.3	ENSG00000228261.1	RP11-127L20.3	lncRNA	lincRNA	1	SPDEF
SPDEF-RP11-26J3.1	ENSG00000249328.2	RP11-26J3.1	lncRNA	lincRNA	1	SPDEF
SPDEF-RP11-273G15.2	ENSG00000247317.3	RP11-273G15.2	lncRNA	lincRNA	1	SPDEF
SPDEF-RP11-377D9.3	ENSG00000255621.1	RP11-377D9.3	lncRNA	lincRNA	1	SPDEF
SPDEF-RP11-410D17.2	ENSG00000245768.6	RP11-410D17.2	lncRNA	lincRNA	1	SPDEF
SPDEF-RP11-44N11.3	ENSG00000272043.1	RP11-44N11.3	lncRNA	lincRNA	1	SPDEF
SPDEF-RP11-482M8.1	ENSG00000260750.5	RP11-482M8.1	lncRNA	lincRNA	1	SPDEF
SPDEF-RP11-66B24.7	ENSG00000272808.3	RP11-66B24.7	lncRNA	processed_transcript	1	SPDEF
SPDEF-SOX21-AS1	ENSG00000227640.2	SOX21-AS1	lncRNA	lincRNA	1	SPDEF
SPDEF-AC012363.13	ENSG00000235840.1	AC012363.13	lncRNA	lincRNA	1	SPDEF
SPDEF-AC069513.4	ENSG00000229178.1	AC069513.4	lncRNA	lincRNA	1	SPDEF
SPDEF-CTA-150C2.13	ENSG00000235209.1	CTA-150C2.13	lncRNA	lincRNA	1	SPDEF
SPDEF-CTB-118N6.2	ENSG00000249167.1	CTB-118N6.2	lncRNA	lincRNA	1	SPDEF
SPDEF-CTD-2540L5.6	ENSG00000245466.1	CTD-2540L5.6	lncRNA	lincRNA	1	SPDEF
SPDEF-KB-1471A8.1	ENSG00000245330.4	KB-1471A8.1	lncRNA	lincRNA	1	SPDEF
SPDEF-LINC00426	ENSG00000238121.5	LINC00426	lncRNA	lincRNA	1	SPDEF
SPDEF-MEG3	ENSG00000214548.14	MEG3	lncRNA	lincRNA	1	SPDEF
SPDEF-RP1-265C24.8	ENSG00000261839.1	RP1-265C24.8	lncRNA	lincRNA	1	SPDEF
SPDEF-RP11-110I1.12	ENSG00000255121.2	RP11-110I1.12	lncRNA	lincRNA	1	SPDEF
SPDEF-RP11-141B14.1	ENSG00000270019.1	RP11-141B14.1	lncRNA	lincRNA	1	SPDEF
SPDEF-RP11-15H20.7	ENSG00000269107.1	RP11-15H20.7	lncRNA	lincRNA	1	SPDEF
SPDEF-RP11-252A24.3	ENSG00000261079.1	RP11-252A24.3	lncRNA	lincRNA	1	SPDEF
SPDEF-RP11-256I23.3	ENSG00000267919.1	RP11-256I23.3	lncRNA	lincRNA	1	SPDEF
SPDEF-RP11-267M23.4	ENSG00000253704.1	RP11-267M23.4	lncRNA	lincRNA	1	SPDEF
SPDEF-RP11-307C19.1	ENSG00000259362.2	RP11-307C19.1	lncRNA	lincRNA	1	SPDEF
SPDEF-RP11-30P6.6	ENSG00000234155.1	RP11-30P6.6	lncRNA	lincRNA	1	SPDEF
SPDEF-RP11-322E11.5	ENSG00000267583.5	RP11-322E11.5	lncRNA	lincRNA	1	SPDEF
SPDEF-RP11-347I19.8	ENSG00000272849.1	RP11-347I19.8	lncRNA	lincRNA	1	SPDEF
SPDEF-RP11-348P10.2	ENSG00000272077.1	RP11-348P10.2	lncRNA	lincRNA	1	SPDEF
SPDEF-RP11-351D16.3	ENSG00000273008.1	RP11-351D16.3	lncRNA	lincRNA	1	SPDEF
SPDEF-RP11-360P21.2	ENSG00000229102.1	RP11-360P21.2	lncRNA	lincRNA	1	SPDEF
SPDEF-RP11-399K21.11	ENSG00000270087.5	RP11-399K21.11	lncRNA	lincRNA	1	SPDEF
SPDEF-RP11-452F19.3	ENSG00000228106.5	RP11-452F19.3	lncRNA	lincRNA	1	SPDEF
SPDEF-RP11-486O12.2	ENSG00000247373.3	RP11-486O12.2	lncRNA	lincRNA	1	SPDEF
SPDEF-RP11-54O7.3	ENSG00000223764.2	RP11-54O7.3	lncRNA	lincRNA	1	SPDEF
SPDEF-RP11-699L21.1	ENSG00000214146.2	RP11-699L21.1	lncRNA	lincRNA	1	SPDEF
SPDEF-RP11-715J22.4	ENSG00000260874.5	RP11-715J22.4	lncRNA	lincRNA	1	SPDEF
SPDEF-RP11-731K22.1	ENSG00000261467.2	RP11-731K22.1	lncRNA	lincRNA	1	SPDEF
SPDEF-RP11-736K20.6	ENSG00000246523.7	RP11-736K20.6	lncRNA	lincRNA	1	SPDEF
SPDEF-RP11-757G1.6	ENSG00000250508.1	RP11-757G1.6	lncRNA	lincRNA	1	SPDEF
SPDEF-RP11-77I22.2	ENSG00000246331.2	RP11-77I22.2	lncRNA	lincRNA	1	SPDEF
SPDEF-RP5-1057J7.7	ENSG00000271420.1	RP5-1057J7.7	lncRNA	lincRNA	1	SPDEF
SPDEF-SH3RF3-AS1	ENSG00000259863.1	SH3RF3-AS1	lncRNA	lincRNA	1	SPDEF
SPDEF-AC012506.4	ENSG00000235497.5	AC012506.4	lncRNA	lincRNA	1	SPDEF
SPDEF-AC061992.2	ENSG00000267737.1	AC061992.2	lncRNA	lincRNA	1	SPDEF
SPDEF-AC109826.1	ENSG00000226791.6	AC109826.1	lncRNA	lincRNA	1	SPDEF
SPDEF-AP001462.6	ENSG00000269038.1	AP001462.6	lncRNA	lincRNA	1	SPDEF
SPDEF-CTC-529P8.1	ENSG00000250072.5	CTC-529P8.1	lncRNA	lincRNA	1	SPDEF
SPDEF-CTD-2349P21.5	ENSG00000263603.1	CTD-2349P21.5	lncRNA	lincRNA	1	SPDEF
SPDEF-MIR296	ENSG00000268649.4	MIR296	lncRNA	lincRNA	1	SPDEF
SPDEF-RP11-10L7.1	ENSG00000246375.2	RP11-10L7.1	lncRNA	lincRNA	1	SPDEF
SPDEF-RP11-118F19.1	ENSG00000270124.1	RP11-118F19.1	lncRNA	lincRNA	1	SPDEF
SPDEF-RP11-302L19.3	ENSG00000273100.1	RP11-302L19.3	lncRNA	lincRNA	1	SPDEF
SPDEF-RP11-320M2.1	ENSG00000257135.5	RP11-320M2.1	lncRNA	lincRNA	1	SPDEF
SPDEF-RP11-445O3.1	ENSG00000231291.3	RP11-445O3.1	lncRNA	lincRNA	1	SPDEF
SPDEF-RP11-495K9.5	ENSG00000255933.1	RP11-495K9.5	lncRNA	lincRNA	1	SPDEF
SPDEF-RP11-539L10.3	ENSG00000251580.1	RP11-539L10.3	lncRNA	lincRNA	1	SPDEF
SPDEF-RP11-587P21.3	ENSG00000257863.1	RP11-587P21.3	lncRNA	lincRNA	1	SPDEF
SPDEF-RP11-768F21.1	ENSG00000248636.6	RP11-768F21.1	lncRNA	lincRNA	1	SPDEF
SPDEF-RP11-78O7.2	ENSG00000270091.1	RP11-78O7.2	lncRNA	lincRNA	1	SPDEF
SPDEF-RP11-923I11.4	ENSG00000260473.2	RP11-923I11.4	lncRNA	lincRNA	1	SPDEF
SPDEF-RP4-781K5.6	ENSG00000230628.1	RP4-781K5.6	lncRNA	lincRNA	1	SPDEF
SPDEF-XXbac-B135H6.18	ENSG00000272829.1	XXbac-B135H6.18	lncRNA	lincRNA	1	SPDEF
SOX9-RP1-265C24.8	ENSG00000261839.1	RP1-265C24.8	lncRNA	lincRNA	1	SOX9
SOX9-RP11-108M9.6	ENSG00000272426.1	RP11-108M9.6	lncRNA	lincRNA	1	SOX9
SOX9-RP11-539L10.3	ENSG00000251580.1	RP11-539L10.3	lncRNA	lincRNA	1	SOX9
SOX9-RP11-699L21.1	ENSG00000214146.2	RP11-699L21.1	lncRNA	lincRNA	1	SOX9
SOX9-RP11-452F19.3	ENSG00000228106.5	RP11-452F19.3	lncRNA	lincRNA	1	SOX9
SOX9-RP11-482M8.1	ENSG00000260750.5	RP11-482M8.1	lncRNA	lincRNA	1	SOX9
SOX9-RP11-54O7.3	ENSG00000223764.2	RP11-54O7.3	lncRNA	lincRNA	1	SOX9
SOX9-RP11-715J22.4	ENSG00000260874.5	RP11-715J22.4	lncRNA	lincRNA	1	SOX9
VDR-RP11-110I1.12	ENSG00000255121.2	RP11-110I1.12	lncRNA	lincRNA	1	VDR
VDR-LINC00319	ENSG00000188660.3	LINC00319	lncRNA	lincRNA	1	VDR
VDR-LINC01106	ENSG00000175772.10	LINC01106	lncRNA	lincRNA	1	VDR
VDR-RP6-114E22.1	ENSG00000266869.1	RP6-114E22.1	lncRNA	lincRNA	1	VDR
VDR-AP001462.6	ENSG00000269038.1	AP001462.6	lncRNA	lincRNA	1	VDR
VDR-LINC00384	ENSG00000232117.1	LINC00384	lncRNA	lincRNA	1	VDR
VDR-RP11-108M9.6	ENSG00000272426.1	RP11-108M9.6	lncRNA	lincRNA	1	VDR
VDR-RP4-781K5.6	ENSG00000230628.1	RP4-781K5.6	lncRNA	lincRNA	1	VDR
VDR-RP1-265C24.8	ENSG00000261839.1	RP1-265C24.8	lncRNA	lincRNA	1	VDR
VDR-AC012506.4	ENSG00000235497.5	AC012506.4	lncRNA	lincRNA	1	VDR
VDR-CTB-118N6.2	ENSG00000249167.1	CTB-118N6.2	lncRNA	lincRNA	1	VDR
VDR-CTD-2331H12.7	ENSG00000269646.1	CTD-2331H12.7	lncRNA	lincRNA	1	VDR
VDR-CTD-2540L5.6	ENSG00000245466.1	CTD-2540L5.6	lncRNA	lincRNA	1	VDR
VDR-LINC00398	ENSG00000237879.1	LINC00398	lncRNA	lincRNA	1	VDR
VDR-RP11-141B14.1	ENSG00000270019.1	RP11-141B14.1	lncRNA	lincRNA	1	VDR
VDR-RP11-267M23.4	ENSG00000253704.1	RP11-267M23.4	lncRNA	lincRNA	1	VDR
VDR-RP11-768F21.1	ENSG00000248636.6	RP11-768F21.1	lncRNA	lincRNA	1	VDR
VDR-XXbac-B135H6.18	ENSG00000272829.1	XXbac-B135H6.18	lncRNA	lincRNA	1	VDR
VDR-ZNF888	ENSG00000213793.4	ZNF888	lncRNA	processed_transcript	1	VDR
VDR-RP11-360P21.2	ENSG00000229102.1	RP11-360P21.2	lncRNA	lincRNA	1	VDR
VDR-RP11-486O12.2	ENSG00000247373.3	RP11-486O12.2	lncRNA	lincRNA	1	VDR
VDR-RP11-539L10.3	ENSG00000251580.1	RP11-539L10.3	lncRNA	lincRNA	1	VDR
VDR-AC074391.1	ENSG00000204929.12	AC074391.1	lncRNA	processed_transcript	1	VDR
VDR-RP11-15H20.7	ENSG00000269107.1	RP11-15H20.7	lncRNA	lincRNA	1	VDR
VDR-AC093901.1	ENSG00000226856.5	AC093901.1	lncRNA	lincRNA	1	VDR
VDR-LINC00857	ENSG00000237523.1	LINC00857	lncRNA	lincRNA	1	VDR
VDR-RP11-347I19.8	ENSG00000272849.1	RP11-347I19.8	lncRNA	lincRNA	1	VDR
VDR-RP11-699L21.1	ENSG00000214146.2	RP11-699L21.1	lncRNA	lincRNA	1	VDR
USF2-AC004051.2	ENSG00000246774.1	AC004051.2	lncRNA	lincRNA	1	USF2
USF2-AC012506.4	ENSG00000235497.5	AC012506.4	lncRNA	lincRNA	1	USF2
USF2-AC061992.2	ENSG00000267737.1	AC061992.2	lncRNA	lincRNA	1	USF2
USF2-AC068138.1	ENSG00000235070.3	AC068138.1	lncRNA	lincRNA	1	USF2
USF2-AC074391.1	ENSG00000204929.12	AC074391.1	lncRNA	processed_transcript	1	USF2
USF2-AP001462.6	ENSG00000269038.1	AP001462.6	lncRNA	lincRNA	1	USF2
USF2-CTA-217C2.2	ENSG00000273243.1	CTA-217C2.2	lncRNA	lincRNA	1	USF2
USF2-CTA-384D8.35	ENSG00000272666.1	CTA-384D8.35	lncRNA	lincRNA	1	USF2
USF2-CTB-32O4.2	ENSG00000267498.1	CTB-32O4.2	lncRNA	lincRNA	1	USF2
USF2-CTC-448F2.4	ENSG00000267006.1	CTC-448F2.4	lncRNA	lincRNA	1	USF2
USF2-CTC-527H23.3	ENSG00000260052.1	CTC-527H23.3	lncRNA	lincRNA	1	USF2
[truncated: 43 more rows]

## Sheet: Differential expression
id	chr	position	logFC	adj.P.Val	ACP1	ACP2	ACP3	ACP4	ACP5	ACP6	ACP7	ACP8	ACP9	ACP10	ACP11	ACP12	N1	N2	N3	N4	N5
[truncated: 293 more rows]

[truncated: 3 more sheets: TF+Lnc-RES-P, TF-Lnc-pair, Pediatric vs adults]
